# Supplementary material for: IL-33-ST2 axis regulates myeloid cell differentiation and activation enabling effective club cell regeneration
Source: Nat Commun. 2020 Sep 22;11:4786. doi: 10.1038/s41467-020-18466-w (PMC7508874; doi:10.1038/s41467-020-18466-w)
Supplement: Supplementary file 5 — Supplementary Data 1 [file 41467_2020_18466_MOESM5_ESM.xlsx]

## Sheet: Supplemental Table 4a
GeneID	Fold_Change	FDR	PValue
Gm2083	744.275	1.76e-10	7.2e-12
Tshr	449.874	2.32e-10	9.67e-12
Dnah11	433.27	1.44e-15	2.78e-17
Ces1b	429.006	5.06e-12	1.65e-13
Ern2	410.874	9.5e-13	2.78e-14
Mup6	404.357	7.37e-10	3.24e-11
Gm7173	394.384	1.42e-12	4.29e-14
Wdr72	331.911	5.13e-17	7.96e-19
Pck1	320.168	8.5e-30	2.92e-32
1810064F22Rik	307.338	1.55e-08	8.49e-10
Dnajc22	306.191	6.18e-07	4.39e-08
Pla2g2d	297.522	4.11e-33	1.01e-35
Asgr1	297.144	6.57e-10	2.87e-11
E030044B06Rik	275.103	3.65e-09	1.8e-10
Cysrt1	267.141	4.12e-09	2.06e-10
Pinlyp	236.102	9.76e-08	6.1e-09
Fam205a2	235.449	4.55e-05	4.67e-06
R3hdml	235.203	9.87e-07	7.35e-08
Cyp4f15	234.819	4.07e-16	7.1e-18
Col26a1	227.722	1.36e-06	1.03e-07
Pax9	226.559	1.21e-08	6.55e-10
Necab2	223.841	8.25e-08	5.09e-09
Tro	213.774	7.6e-07	5.5e-08
Plin4	208.742	2.08e-17	3.07e-19
Galnt5	207.499	8.3e-07	6.07e-08
Unc79	200.319	4.25e-06	3.55e-07
Erich3	196.769	5.58e-16	1.01e-17
Cyp4a12b	188.925	2.16e-13	5.66e-15
Kcnj11	187.211	1.69e-06	1.32e-07
Trh	177.226	0.000273708	3.34e-05
Rgs7	169.518	2.24e-06	1.79e-07
Shisa7	166.677	3.83e-06	3.18e-07
2010003K11Rik	165.471	2.83e-06	2.3e-07
Nwd1	163.816	2.33e-05	2.27e-06
Stk32a	162.304	1.68e-05	1.59e-06
Lep	161.427	0.00025437	3.08e-05
Fcamr	158.574	6.97e-06	6.07e-07
Rimklb	155.431	4.01e-05	4.08e-06
Cd209g	154.614	3.73e-23	2.69e-25
Serpina6	145.074	8.67e-05	9.47e-06
5330413P13Rik	142.893	3.26e-05	3.25e-06
Ankfn1	141.535	4.52e-05	4.63e-06
Mrgprb1	137.531	0.000806839	0.000109689
Calml3	135.757	8.6e-16	1.59e-17
2018-03-10	133.819	0.00011452	1.28e-05
Afm	129.063	1.95e-05	1.87e-06
Kctd8	126.502	5.22e-14	1.24e-15
Ceacam15	126.203	3.67e-05	3.71e-06
Ccna1	125.765	0.000280645	3.43e-05
Pabpc4l	125.278	0.00017143	1.98e-05
6430584L05Rik	125.221	0.00362081	0.000585206
2900052N01Rik	124.525	3.34e-05	3.35e-06
Upk2	124.495	6.28e-05	6.65e-06
Dydc1	120.441	3.14e-05	3.13e-06
Prss2	118.901	8.38e-05	9.11e-06
Slc5a9	116.843	0.000302261	3.73e-05
Chrnb4	116.083	0.00027565	3.37e-05
Krtap17-1	115.587	7.38e-14	1.79e-15
Ttc39d	112.784	0.000195074	2.3e-05
Calcoco2	111.387	1.69e-10	6.89e-12
Scgb1a1	106.035	2.89e-13	7.76e-15
Dpcr1	104.821	0.00028885	3.55e-05
Tsnaxip1	104.45	8.21e-23	6.25e-25
1300017J02Rik	103.534	9.93e-05	1.1e-05
AI414108	102.992	0.000181533	2.12e-05
Hhatl	102.241	0.00129625	0.000185406
Pnliprp1	102.077	0.000348442	4.36e-05
Dpy19l2	101.159	0.00014688	1.67e-05
Lhfpl1	100.791	0.000480331	6.19e-05
Oxtr	100.48	0.0026738	0.0004166
Dscaml1	99.4021	0.00256897	0.000398757
Clca1	99.2827	8.31e-09	4.34e-10
Lrguk	99.2827	6.51e-23	4.88e-25
Dmbt1	99.1888	0.0190078	0.00392751
A930001A20Rik	98.7781	0.000739033	9.95e-05
Adamts20	98.0837	0.000110158	1.23e-05
Igll1	97.1525	0.000205763	2.44e-05
Frem2	96.0898	0.00658951	0.00115649
Lhfpl4	94.8548	0.001438	0.000208096
Bpifa1	94.2909	5.04e-09	2.54e-10
Pih1h3b	91.0683	1.05e-09	4.7e-11
2300005B03Rik	90.7349	0.000217612	2.6e-05
4833423E24Rik	89.7127	0.00870633	0.00159253
A930003A15Rik	89.353	5.28e-16	9.41e-18
4932443I19Rik	89.3001	1.05e-13	2.61e-15
Gsta1	89.2306	0.00386324	0.000628977
Ms4a2	89.1759	0.00282229	0.000442279
Trex2	89.0348	0.00117568	0.000165995
Chad	88.7754	3.73e-17	5.73e-19
Wbscr17	88.6364	0.000154771	1.77e-05
Zbbx	87.8514	2.82e-11	1.04e-12
4930443O20Rik	87.6176	0.00207608	0.000315565
9830166K06Rik	86.5	0.000917943	0.000126501
4930444F02Rik	85.8293	0.000396089	5e-05
Cdkl1	85.6828	6.35e-06	5.5e-07
Cnga2	84.1791	0.00437373	0.000725595
Fam166b	83.4014	1.19e-20	1.18e-22
Mup3	83.3479	0.000434175	5.54e-05
Cfap221	82.1491	6.6e-14	1.59e-15
Krt36	82.1325	0.0015051	0.000219223
Hrc	81.9343	0.00712997	0.00126769
4833415N18Rik	81.747	0.021665	0.00457767
Uts2r	80.7425	0.00319543	0.000508997
Platr21	80.0249	8.37e-13	2.43e-14
Fermt1	79.4883	3.53e-15	7.35e-17
Sectm1b	79.4672	1.28e-20	1.28e-22
D630013N20Rik	79.4614	0.000593483	7.82e-05
Pbld1	78.8482	0.00107164	0.000150033
Sult1d1	77.6775	1.31e-24	8.33e-27
Aqp4	76.5309	1.35e-12	4.05e-14
Slc7a13	76.5113	0.00690048	0.00122068
Anxa10	75.982	0.0126667	0.00245631
Gpr87	75.518	0.00504216	0.000853333
Col2a1	75.4771	0.00195135	0.000294208
1700007G11Rik	75.4025	3.33e-33	7.78e-36
Scgb3a2	74.8484	3.86e-16	6.72e-18
Mei4	74.2127	0.00116489	0.000164185
A930017M01Rik	73.9043	0.0166925	0.00338268
Tspan10	73.8191	0.00525392	0.00089412
Klk9	72.9186	2.02e-14	4.54e-16
Frmpd1	72.7545	2.63e-08	1.49e-09
Ush1c	72.2904	0.00620049	0.00108187
Ribc2	71.8513	1.02e-06	7.64e-08
Col22a1	71.6217	0.0178698	0.00365065
Cyp2f2	71.237	3.31e-33	7.6e-36
Rep15	70.102	0.00246154	0.000379799
4930415O20Rik	69.8599	0.001414	0.000204333
Ly6g6c	69.3072	3.13e-18	4.08e-20
Acsm5	69.0209	0.0163417	0.00329764
Ugt8a	68.8093	1.25e-06	9.41e-08
Slc28a3	68.7049	0.0105741	0.00199047
Gas2l2	68.5334	1.59e-09	7.32e-11
Atp2c2	67.7248	1.02e-27	4.4e-30
Kif6	67.2395	1.33e-14	2.95e-16
Saa2	66.779	0.00388084	0.000632479
Wfdc13	66.6131	3.14e-21	2.86e-23
Krt6a	66.584	0.0141019	0.00277983
Ctnna3	66.4	0.00127371	0.000181818
Fam229a	66.15	0.00173082	0.000257061
Nlgn1	66.1033	0.00572594	0.000989455
A830018L16Rik	65.894	1.13e-09	5.07e-11
Car3	65.7201	9.68e-08	6.04e-09
Sptlc3	65.6985	5.35e-30	1.71e-32
Gng13	65.6843	0.00188409	0.000282216
Ajap1	65.387	0.0126667	0.00245647
Thsd7b	65.1308	0.0380755	0.00889952
1700003M02Rik	64.6495	4.86e-25	2.87e-27
4932411E22Rik	64.5605	0.0202429	0.00422414
Ttc34	64.5352	1.12e-15	2.12e-17
Daw1	64.2131	9.59e-12	3.27e-13
Tnni1	64.0747	0.000815676	0.000111124
E330021D16Rik	63.9255	0.00944349	0.00174709
Lrrc15	63.2545	1.97e-05	1.89e-06
1700011H14Rik	62.0882	0.0126746	0.00245904
Erich5	61.9271	0.0113416	0.00215908
Mapk15	61.5901	3.63e-37	5.7e-40
Ccl20	61.5263	4.26e-06	3.56e-07
Katnal2	61.3424	2.21e-12	6.78e-14
Slc16a11	61.3411	7.11e-30	2.37e-32
Krtap1-5	60.6962	0.00239411	0.000368317
Xkr6	60.2316	0.00460463	0.000769954
Stmnd1	60.0847	2e-09	9.38e-11
Zfp474	59.7769	6.51e-23	4.87e-25
Gm6329	59.7633	0.0167622	0.00339967
Snx31	59.7455	0.0255686	0.00555609
Wdr93	59.3074	8.52e-19	1.04e-20
Slc6a3	59.2772	0.0492931	0.0121351
Ankrd45	59.1355	1.9e-17	2.78e-19
Ttll6	58.7405	3.85e-08	2.24e-09
Cyp2b19	58.7025	0.00520726	0.000885326
Dbx1	58.3208	0.0250203	0.00541674
Cidea	58.2657	4.13e-21	3.79e-23
BC030500	57.9129	1.05e-05	9.51e-07
Trim58	57.8998	0.0463995	0.0112632
Tgm5	57.7062	0.0261877	0.00571559
Mchr1	57.561	0.0233775	0.00501418
Adam28	57.4409	2.35e-18	3e-20
Ptprz1	57.4145	1.44e-08	7.84e-10
Unc13c	57.2046	0.0226305	0.00482616
Ccl8	56.9519	9.11e-63	2.98e-66
Pabpc5	56.8428	0.0200868	0.00418582
A230057D06Rik	56.7914	0.00159143	0.000233947
Armc2	56.5374	5.05e-09	2.55e-10
C4bp-ps1	56.4802	0.00728927	0.00129841
Ppp2r2b	56.4287	2.08e-14	4.7e-16
Lect1	56.3285	2.83e-05	2.81e-06
Bpifb1	56.1743	0.000167663	1.93e-05
Btg4	55.3101	2.77e-06	2.24e-07
Galntl6	55.3073	0.0258123	0.0056157
Ces1c	55.2112	0.0291748	0.00649278
Slc7a14	54.795	0.00460463	0.000770046
Serpinb6d	54.7881	0.0231412	0.00495213
Ctcflos	54.7426	0.00699406	0.00124038
Kif27	54.3042	8.24e-16	1.52e-17
1700029J03Rik	53.8816	0.0154055	0.0030753
Scgb3a1	53.7149	1.41e-06	1.08e-07
Acsm1	53.5692	9.83e-17	1.6e-18
Apobec4	53.5128	1.53e-05	1.44e-06
Elovl3	53.2775	0.00743071	0.00132694
Cldn6	53.23	0.00667734	0.00117409
Pon1	53.2019	1.48e-12	4.45e-14
Gp2	53.113	2.58e-09	1.24e-10
H1foo	53.1046	0.0026419	0.000411198
Spry3	53.0462	0.00925364	0.0017059
Grik1	53.0214	0.028223	0.00623838
Ccdc121	52.4149	3.75e-15	7.85e-17
Lhb	52.371	7.47e-10	3.3e-11
Btn2a2	52.2996	0.00415533	0.000683339
Tmem182	52.2566	0.00741592	0.001324
Ntm	52.0916	9.78e-06	8.82e-07
Clca3b	52.088	0.000295975	3.65e-05
Gdap1l1	52.0672	0.00202283	0.000306393
Morc1	51.8932	7.13e-05	7.62e-06
2610037D02Rik	51.8363	0.0140392	0.00276363
Lrrc26	51.5441	1.75e-12	5.29e-14
Spdef	51.4702	5.21e-11	1.97e-12
Cd209f	51.4324	7.57e-22	6.35e-24
Tcte1	51.3988	3.53e-13	9.62e-15
Agbl4	51.1894	2.84e-05	2.81e-06
Ooep	51.139	9.75e-09	5.15e-10
Trpv1	50.9347	0.00447519	0.000745101
Gpr37	50.7289	0.0308488	0.0069249
Serpina11	50.7062	0.0031738	0.000505032
Atp10b	50.4358	1.88e-06	1.47e-07
Pvalb	50.2416	0.00618856	0.00107863
Gm10440	49.4541	0.0152823	0.00304712
4930546K05Rik	49.217	0.00554194	0.000952894
Hecw1	48.769	0.0285258	0.00632052
Spata18	48.7015	4.69e-15	9.92e-17
Cd209b	48.6673	4.94e-51	2.63e-54
Gadl1	48.6011	0.0376905	0.00878791
Nhs	48.4308	0.0322199	0.0072815
Gm11240	48.423	0.0357952	0.00825659
Gm27162	48.4015	0.0321819	0.00727027
Anxa13	48.1571	5.56e-05	5.8e-06
Kcnj9	47.8895	0.0086624	0.00158068
Slc35f3	47.8012	3.17e-07	2.15e-08
Lypd2	47.6551	3.45e-23	2.47e-25
Mir146	47.2592	0.00945958	0.00175045
Azgp1	47.2144	1.1e-10	4.38e-12
Draxin	46.7737	0.00416321	0.000685219
Pcdhgb8	46.3366	0.048659	0.0119371
Lrrc43	46.3093	1.05e-17	1.46e-19
Phyhipl	46.2166	0.0392047	0.00920999
Themis3	46.1715	0.0346317	0.00792014
Gpr142	46.1144	0.0381851	0.00893139
C2cd4d	45.6416	0.0169434	0.00344405
Gpx2	45.5388	4.35e-29	1.59e-31
Vwa3a	45.4109	8.24e-16	1.51e-17
Dleu7	45.3712	0.0374509	0.00871366
Dgki	45.3607	0.00860336	0.0015663
Dnaic1	45.2334	6.17e-33	1.59e-35
Atp2b3	45.2017	0.0217607	0.00460607
Vat1l	45.1718	0.000258319	3.13e-05
Plch1	45.1577	8e-07	5.84e-08
Cux2	44.8158	2.99e-06	2.43e-07
Btc	44.8	2.01e-09	9.45e-11
Gabrp	44.7935	9.18e-13	2.68e-14
BC027072	44.7909	0.0313009	0.0070405
A930011G23Rik	44.7556	0.0126454	0.00245079
A930001C03Rik	44.7188	9.3e-06	8.35e-07
Dbpht2	44.5701	0.0192227	0.00398056
C130021I20Rik	44.5694	0.0426472	0.0101916
Crb1	44.4138	0.0408061	0.00967643
Vsig8	44.1741	9.78e-19	1.21e-20
Cyp2a5	44.0397	5.19e-30	1.64e-32
Pitx1	43.9318	0.0494662	0.0121939
Pkhd1	43.6262	0.00963273	0.00178762
Cpn2	43.6161	0.0146426	0.00290321
Nhlrc4	43.5058	1.12e-24	6.95e-27
Aldh3a1	43.4369	1.05e-12	3.1e-14
Wif1	43.3023	1.28e-15	2.44e-17
Folr2	43.2067	4.55e-63	1.12e-66
Cadm2	43.1051	2.22e-06	1.76e-07
Shank2	43.0281	1.53e-06	1.18e-07
Brinp3	42.7557	0.0351211	0.00806659
Fcgbp	42.6752	1.85e-09	8.65e-11
Grm5	42.634	0.0226491	0.00483106
Vsig4	42.3666	5.52e-12	1.8e-13
Esrrg	42.2512	6.64e-09	3.39e-10
1700024G13Rik	42.1636	5.39e-30	1.74e-32
Rbp2	42.0596	1.95e-12	5.94e-14
Oit1	41.9532	1.8e-09	8.38e-11
Rhbdl2	41.9107	3.42e-05	3.44e-06
Lppr5	41.8941	0.0151077	0.00300596
Fam19a1	41.7276	0.0439802	0.010566
Cfd	41.7248	3.06e-09	1.49e-10
3110035E14Rik	41.6802	0.0483568	0.0118531
Ttc29	41.6639	2.11e-10	8.71e-12
Gm1600	41.5924	0.0418524	0.00997081
Tdgf1	41.5139	0.0464363	0.0112782
Lmo3	41.4684	0.0250016	0.00541164
Tprg	41.2302	0.0144202	0.00285026
Myo7b	41.0477	0.0325402	0.00736754
1700049E15Rik	40.9337	0.027259	0.00598737
1700028P14Rik	40.8832	1.67e-15	3.27e-17
Acox2	40.8727	9.75e-33	2.59e-35
AU040972	40.8097	6.78e-22	5.64e-24
Mboat4	40.5554	0.00882119	0.00161571
Nptx2	40.5148	0.00848518	0.0015427
Col24a1	40.4922	0.0196659	0.0040828
Lgals12	40.339	1.74e-10	7.08e-12
Upk3a	40.1699	7.73e-08	4.75e-09
Kcnk10	40.1135	0.0142936	0.00282289
Scgb1c1	40.0627	1.48e-20	1.49e-22
Slco1a5	39.9845	2.58e-09	1.23e-10
1700016K19Rik	39.3111	5.58e-25	3.32e-27
4930502A04Rik	39.2658	0.000213768	2.55e-05
Rimkla	39.2435	0.0499098	0.0123277
Klhl32	39.2068	3.65e-08	2.11e-09
Gal3st3	38.9663	0.022488	0.00478841
Cdhr3	38.6622	2.48e-35	4.57e-38
Tmem212	38.2875	1.55e-23	1.08e-25
Cyp2a4	38.2448	0.00818812	0.001484
Proc	38.2108	1.77e-06	1.38e-07
Cyp2e1	37.8741	2.35e-10	9.8e-12
Ccdc129	37.6774	2.01e-09	9.46e-11
Rsph4a	37.6772	2.04e-26	1.06e-28
Ccdc113	37.644	4.9e-12	1.58e-13
Ephb2	37.3785	1.01e-07	6.34e-09
Gm3636	37.3429	0.000220755	2.64e-05
Mylk2	37.2423	0.027743	0.00611413
Cyp4a12a	37.1127	0.0110618	0.00209767
Adh6a	37.0335	0.0378893	0.00884456
Dusp27	36.9129	0.0228335	0.0048788
Dydc2	36.8594	4.36e-10	1.86e-11
Gata5os	36.8498	0.0345511	0.00789747
Drc7	36.7541	1.93e-15	3.8e-17
1600029I14Rik	36.5644	3.32e-16	5.67e-18
Krt15	36.539	6.73e-15	1.44e-16
Cib4	36.3909	0.0102528	0.00192202
Cfap61	36.3683	1.09e-10	4.32e-12
Riiad1	36.3375	3.9e-30	1.2e-32
5430421F17Rik	36.3208	0.0193412	0.00400827
Plin5	36.256	7.11e-30	2.39e-32
Tectb	36.1344	0.0378901	0.00884688
Hsd17b2	36.0561	0.000178689	2.08e-05
Ubxn10	35.9528	1.56e-24	9.99e-27
Armc4	35.8444	3.21e-20	3.38e-22
Tspan1	35.7478	5.63e-26	3.02e-28
Vsig1	35.6681	1.78e-06	1.39e-07
Adig	35.5967	1.97e-13	5.1e-15
Prss37	35.5763	0.0323797	0.0073269
Vpreb3	35.571	1.69e-22	1.32e-24
Gnrhr	35.556	0.0178717	0.00365177
Defb1	35.5173	0.0351002	0.00805893
Gm933	35.5044	5.68e-09	2.88e-10
Cxcl13	35.2676	3.02e-15	6.08e-17
Sox2	35.2083	3.65e-14	8.49e-16
Sptssb	35.1903	2.37e-17	3.54e-19
Iqca	35.1154	2.06e-13	5.38e-15
Pcdhb6	35.0703	0.038659	0.0090549
Mpl	35.0685	2.49e-05	2.45e-06
Lrriq1	34.7988	7.09e-13	2.03e-14
Cfap58	34.7806	2.09e-13	5.46e-15
Dynlrb2	34.7529	5.7e-32	1.59e-34
Ccdc155	34.6481	3.8e-18	5.03e-20
1810063I02Rik	34.4631	0.0202656	0.00422972
Iqub	34.2854	3.6e-11	1.34e-12
Sntn	34.2706	1.01e-33	2.2e-36
Foxj1	34.1178	6.53e-27	3.02e-29
Klk1b21	34.1055	0.0359515	0.00830442
D430036J16Rik	33.9776	7.27e-10	3.19e-11
Morn5	33.8458	9.58e-18	1.33e-19
Ppp1r36	33.6709	2.9e-22	2.32e-24
1700026D08Rik	33.6651	5.04e-40	7.42e-43
Fgf14	33.6451	0.0477831	0.0116909
Adcy8	33.6332	0.00566367	0.000976607
Rln1	33.537	0.0365838	0.00847296
Nme9	33.4924	2.83e-15	5.62e-17
Erich2	33.3715	1.73e-13	4.45e-15
Cfap52	33.3045	4.94e-13	1.38e-14
Agbl2	33.2187	1.71e-23	1.19e-25
Wdr31	33.2067	5.02e-15	1.07e-16
Spag6	33.0856	5.53e-16	9.92e-18
Ces1g	33.063	8.42e-11	3.29e-12
Agr3	32.9682	1.81e-08	1e-09
Arxes1	32.8803	0.000298662	3.68e-05
Arhgap40	32.6432	4.78e-06	4.04e-07
4933412O06Rik	32.6422	0.039494	0.00929412
Ccdc60	32.604	1.42e-11	4.97e-13
Iyd	32.5464	1.71e-16	2.86e-18
Fam183b	32.5358	8.53e-21	8.25e-23
Dsc2	32.5344	0.000371494	4.67e-05
Cxcl17	32.5123	9.98e-24	6.75e-26
Klhl31	32.4234	0.000428306	5.45e-05
Crip3	32.2038	0.000843256	0.00011533
Fmo3	32.0907	9.16e-10	4.09e-11
Psca	31.9374	3.28e-09	1.61e-10
Fmo6	31.9234	7.96e-06	7.04e-07
Zfp872	31.8814	7.12e-09	3.67e-10
Cckar	31.7927	1.52e-26	7.51e-29
Prss50	31.7693	0.0464988	0.0113043
1700034E13Rik	31.7657	0.0276055	0.00607703
Ccdc33	31.7441	8.89e-08	5.52e-09
Cfap53	31.6471	2.44e-19	2.8e-21
Psapl1	31.4776	5.99e-13	1.7e-14
Aoc1	31.4565	3.4e-36	5.99e-39
8030423F21Rik	31.3902	0.0274573	0.00603991
Tm4sf4	31.2813	0.000565867	7.42e-05
Gmnc	31.2657	1.45e-05	1.35e-06
Tekt1	31.0835	5.46e-21	5.19e-23
6820408C15Rik	31.0278	1.39e-21	1.23e-23
Mdh1b	30.9854	9.24e-11	3.62e-12
Mir6392	30.9768	0.0310909	0.00698689
Pifo	30.9443	1.37e-17	1.96e-19
BC051019	30.8794	9.72e-21	9.44e-23
1700007K13Rik	30.7527	4.69e-19	5.53e-21
Elmod1	30.7132	1.1e-19	1.21e-21
Sec14l3	30.6978	5.11e-21	4.8e-23
Clic6	30.5929	6.75e-21	6.5e-23
1110017D15Rik	30.4156	5.45e-43	6.47e-46
Iqcg	30.3385	1.63e-22	1.27e-24
Gstm6	30.2872	2.43e-13	6.45e-15
Dnah10	30.2561	5.44e-13	1.54e-14
D630024D03Rik	30.1504	8.8e-13	2.56e-14
Cd5l	30.1478	1.86e-21	1.66e-23
Tff2	30.1048	2.01e-05	1.93e-06
Fam216b	30.0516	3.6e-16	6.21e-18
Hcar1	30.0503	1.77e-06	1.38e-07
4931429I11Rik	29.9992	2.27e-09	1.08e-10
9230112J17Rik	29.9384	8.3e-05	9e-06
Hs6st2	29.9343	3.39e-15	6.99e-17
Adipoq	29.8822	2.72e-11	9.95e-13
Rnf165	29.8074	0.000934546	0.000129078
Serpina9	29.7676	1.36e-05	1.26e-06
Reg3g	29.7633	0.000323167	4.01e-05
Akr1c14	29.7409	4.88e-14	1.15e-15
Chl1	29.7348	3.21e-15	6.55e-17
Rgs22	29.6972	3.48e-09	1.71e-10
Rbm24	29.6578	1.37e-13	3.5e-15
Hydin	29.581	4.41e-14	1.04e-15
Kndc1	29.5032	7.27e-06	6.37e-07
Trpm5	29.4626	0.0464363	0.0112796
Tbata	29.4493	0.0072347	0.00128779
1700001L19Rik	29.4311	3.8e-20	4.03e-22
Apon	29.4251	0.0314612	0.00708299
Pigr	29.3133	8.55e-18	1.18e-19
Ccdc151	29.2409	3.92e-26	2.05e-28
Kcnmb2	29.2137	2.47e-11	8.96e-13
Agr2	29.0833	2.25e-09	1.07e-10
C230072F16Rik	29.0325	1.62e-15	3.14e-17
Tmc5	28.9138	9.21e-12	3.13e-13
Clcnkb	28.8317	0.0019427	0.000292666
Fcna	28.8186	8.54e-25	5.24e-27
Msh4	28.7702	0.0370865	0.00860609
Tmem232	28.7144	8.08e-19	9.86e-21
Efcab1	28.6701	1.08e-17	1.5e-19
Caps2	28.6367	5.58e-10	2.42e-11
Paqr9	28.5235	3.77e-07	2.58e-08
Capn13	28.4508	0.012308	0.00237842
Timd4	28.3261	7.34e-18	1e-19
Fam150b	28.2519	1.34e-05	1.24e-06
Gm867	28.2375	1.52e-26	7.5e-29
Dnaic2	28.2259	2.3e-27	1.04e-29
Cldn4	28.1724	5.66e-16	1.02e-17
Alms1-ps2	27.9497	0.0342297	0.0078058
Mup10	27.9345	0.0356589	0.0082164
Dnmt3aos	27.9154	3.08e-11	1.13e-12
Ccdc37	27.908	1.47e-26	7.15e-29
Cdh6	27.8978	0.00805755	0.00145769
Gm1661	27.842	4.52e-20	4.83e-22
2810433D01Rik	27.8407	8.11e-05	8.79e-06
Kcnk2	27.8322	1.51e-20	1.53e-22
Tmem45b	27.6298	1.86e-06	1.46e-07
Arg1	27.6002	2.36e-34	4.83e-37
Lypd1	27.5708	0.037755	0.00880606
Gcgr	27.5063	7.64e-05	8.24e-06
4833412C05Rik	27.4489	0.0314098	0.00706883
1700001C02Rik	27.4274	6.35e-13	1.81e-14
Lrrc6	27.3333	6.73e-15	1.44e-16
Dnali1	27.2115	2.13e-15	4.19e-17
Bmpr1b	27.1612	3.28e-12	1.03e-13
Stk33	27.1077	1.15e-23	7.88e-26
Pnpla3	27.0576	1.54e-19	1.73e-21
F830002L21Rik	26.9877	0.0323571	0.00731782
Ostn	26.9389	0.0493618	0.012155
Golt1a	26.893	1.7e-12	5.16e-14
Cd300e	26.8735	3.79e-116	1.55e-120
Lncbate1	26.8177	0.0118417	0.00227175
Ccdc153	26.7796	2.19e-12	6.72e-14
Ces1f	26.7659	2.23e-05	2.17e-06
Muc5b	26.6994	1.29e-07	8.19e-09
Ccdc24	26.5495	4.36e-16	7.71e-18
Ccdc30	26.5161	1.15e-24	7.22e-27
Arhgdig	26.4272	4.37e-26	2.31e-28
Dnah7a	26.0497	1.21e-09	5.48e-11
Rhpn1	25.962	1.26e-11	4.36e-13
Dnah5	25.9282	3.91e-18	5.19e-20
Eno4	25.9278	1.5e-20	1.51e-22
Gm12695	25.8493	1.51e-13	3.88e-15
Wdr63	25.8085	3.24e-12	1.02e-13
Lrrc9	25.771	7.86e-07	5.72e-08
Tm6sf2	25.7674	1.81e-16	3.04e-18
Ston1	25.6525	0.0020714	0.000314684
A630010A05Rik	25.6358	0.0417512	0.00994498
Iqch	25.5116	1.68e-05	1.58e-06
A530053G22Rik	25.48	0.0392108	0.00921464
Akap14	25.4035	2.06e-13	5.36e-15
Aqp2	25.3134	1.91e-05	1.83e-06
Prss22	25.2843	4.83e-17	7.46e-19
Tpsab1	25.2074	0.000665308	8.86e-05
Cbr2	25.1562	2.05e-42	2.6e-45
Trpm1	25.1484	0.018786	0.00387244
4930444P10Rik	25.0846	9.8e-09	5.18e-10
Ankrd63	25.0723	0.0121209	0.00233574
Saxo2	25.0109	1.07e-18	1.33e-20
Wfdc3	24.8893	2.33e-12	7.2e-14
Spag16	24.8184	4.69e-15	9.92e-17
1700086L19Rik	24.7135	0.000155224	1.78e-05
Oit3	24.6728	8.94e-09	4.7e-10
4833427G06Rik	24.6215	6.78e-13	1.93e-14
Lrrc48	24.5278	3.24e-20	3.42e-22
Cyp2s1	24.4468	6.51e-23	4.87e-25
Cfap44	24.3409	1.11e-25	6.13e-28
Pla2g2c	24.3393	0.0388029	0.00909336
Capn8	24.3268	0.00397353	0.000650512
D630033O11Rik	24.3134	0.0314823	0.00709161
C1qa	24.3072	4.62e-112	3.78e-116
A530016L24Rik	24.2563	3.37e-07	2.29e-08
Epb4.1l4b	24.2095	8.96e-24	5.98e-26
Apol6	24.1231	2.42e-09	1.16e-10
Odf3b	24.0575	4.41e-22	3.55e-24
Prr29	24.0475	3.17e-15	6.47e-17
Aspg	24.0336	1.62e-06	1.26e-07
Ldlrad1	23.9693	1.47e-26	7.09e-29
Lrrc23	23.8102	1.51e-15	2.93e-17
Ptk6	23.7872	7.37e-05	7.91e-06
Slc16a12	23.7848	2.67e-08	1.51e-09
BC048546	23.7468	1.57e-15	3.05e-17
Lad1	23.7004	1.79e-28	7.12e-31
Speer4c	23.6864	0.000261905	3.18e-05
Wfdc2	23.6449	1.58e-26	7.94e-29
Slc27a2	23.6405	4.15e-13	1.14e-14
Slc35g3	23.6393	1.09e-07	6.85e-09
Maats1	23.5645	1.1e-17	1.54e-19
9530053A07Rik	23.4534	5.02e-12	1.63e-13
Zfp354b	23.3295	8.49e-05	9.24e-06
Fgfbp1	23.2431	2.72e-20	2.82e-22
Serpinb9b	23.2425	0.000388256	4.9e-05
Cfap46	23.226	4.22e-11	1.58e-12
Efcab10	23.2144	5.33e-22	4.36e-24
Klk11	23.1723	2.68e-07	1.8e-08
Tpte	23.1639	0.0473485	0.0115671
Dnaaf1	23.1185	8.9e-16	1.65e-17
Prob1	23.1115	2.69e-15	5.35e-17
Slc1a1	23.1047	1.14e-07	7.2e-09
Rnf186	23.0728	4.13e-16	7.22e-18
Cyp4f39	23.0496	3.32e-07	2.25e-08
Lctl	23.002	0.000136516	1.55e-05
Cyp2b10	22.7959	1.77e-17	2.56e-19
Drc1	22.7758	3.93e-12	1.25e-13
Ces1e	22.7652	1.12e-05	1.02e-06
Gpr33	22.7623	2.32e-05	2.26e-06
Ccdc170	22.6154	7.7e-15	1.66e-16
Cwh43	22.3799	0.00935663	0.0017267
Tusc5	22.3716	2.24e-06	1.78e-07
Lrrc10b	22.358	4.39e-26	2.34e-28
Adamts14	22.2937	1.72e-07	1.12e-08
Sncg	22.2711	6.65e-19	8.03e-21
Ccdc81	22.2627	1.26e-13	3.17e-15
Cryaa	22.232	4.91e-12	1.59e-13
Entpd8	22.2051	8.23e-06	7.3e-07
Fam47e	22.0598	5.32e-23	3.88e-25
Dlgap1	21.9765	0.00143941	0.000208358
Fat3	21.9616	0.00298741	0.000472192
Retnla	21.9612	9.74e-15	2.13e-16
Trp63	21.923	2.63e-06	2.12e-07
Ephx4	21.7186	2.95e-10	1.24e-11
Rassf9	21.6439	4.78e-13	1.33e-14
Kcnmb4	21.6435	2.79e-06	2.26e-07
Gm973	21.611	9.65e-22	8.42e-24
Thrsp	21.5993	6.88e-07	4.94e-08
Adra2a	21.588	3.12e-08	1.79e-09
Plin1	21.5362	1.94e-21	1.74e-23
Asphd2	21.52	0.000712026	9.56e-05
Rhbg	21.4979	4.81e-15	1.02e-16
Eppk1	21.4874	7.83e-12	2.61e-13
5330417C22Rik	21.4703	1.24e-19	1.38e-21
Slc44a4	21.398	1.55e-16	2.58e-18
Syt8	21.3959	5.58e-08	3.34e-09
Lbx1	21.3803	0.0130407	0.00253915
Kcnb2	21.3622	0.0169382	0.00344231
Six4	21.2568	8.77e-07	6.44e-08
Syt5	21.1178	1.18e-09	5.33e-11
Abhd12b	21.0876	0.00541746	0.000928163
S100b	21.0819	2.88e-12	9e-14
Gfra1	21.0204	1.57e-17	2.24e-19
Clec12b	21.0155	0.0117205	0.0022461
Mgl2	20.9359	9.77e-70	2e-73
D130043K22Rik	20.877	1.38e-07	8.83e-09
Adamdec1	20.6481	2.93e-18	3.78e-20
Gm10046	20.6455	0.0154119	0.00307721
Sox21	20.6433	3.05e-06	2.49e-07
Slc35f2	20.6355	0.010704	0.00201973
Syt10	20.5997	1.04e-05	9.43e-07
Ccdc148	20.5672	4.24e-05	4.33e-06
Ckmt1	20.4302	2.88e-18	3.7e-20
Gck	20.4103	3.87e-09	1.91e-10
Gm11837	20.4043	0.0125461	0.00242948
Cfap70	20.36	1.12e-17	1.58e-19
Nek5	20.3561	4.18e-19	4.88e-21
Got1l1	20.3353	1.6e-05	1.5e-06
Ttc16	20.3042	7.6e-15	1.64e-16
Upk3bl	20.2787	0.000453327	5.81e-05
Ccdc176	20.223	5.4e-12	1.76e-13
Grpr	20.1312	0.00529915	0.000903089
Cd55b	20.0115	0.00482276	0.000811265
Ppp1r42	19.9986	2.74e-11	1e-12
Ccdc78	19.9722	1.01e-19	1.11e-21
Foxa1	19.945	4.13e-16	7.24e-18
Apol7c	19.9242	1.42e-06	1.09e-07
Spag8	19.9081	4.15e-16	7.31e-18
Dmrt2	19.8745	9.71e-08	6.06e-09
Spata17	19.8599	9.12e-14	2.25e-15
Tekt3	19.7081	0.00568394	0.000980567
Ccdc160	19.6741	4.16e-05	4.25e-06
Reep6	19.6685	8.73e-27	4.08e-29
Bspry	19.6638	6.95e-23	5.24e-25
Csrp3	19.6511	0.012863	0.00250139
Gm20755	19.6046	2.55e-05	2.5e-06
Ccdc87	19.5949	0.00172551	0.00025599
Cldn8	19.5895	7.46e-07	5.39e-08
Ubd	19.5579	9.66e-07	7.17e-08
Timp4	19.5002	1.48e-06	1.13e-07
Plk5	19.4665	3.65e-09	1.8e-10
Spata33	19.452	9.07e-07	6.69e-08
Muc4	19.3859	6.42e-19	7.73e-21
9230110C19Rik	19.2389	3.7e-14	8.65e-16
Tekt4	19.2322	1.34e-14	2.97e-16
Uchl1	19.2182	1.41e-05	1.31e-06
Tpd52l1	19.117	2.05e-08	1.14e-09
Nme5	19.1015	1.21e-17	1.72e-19
Spag17	19.0955	1.29e-13	3.26e-15
Fcrls	19.0846	1.45e-32	3.92e-35
C1qc	19.0399	8.43e-92	1.04e-95
2310007B03Rik	19.0281	3.4e-12	1.07e-13
Gtsf1l	19.0201	0.000131852	1.49e-05
Ggt6	18.991	8.85e-05	9.69e-06
Ttc22	18.9877	1.27e-10	5.09e-12
Trp73	18.9648	4.72e-13	1.31e-14
Adora1	18.9269	2.1e-13	5.51e-15
Cfap69	18.9078	1.95e-07	1.27e-08
Aldh1a7	18.8817	1.92e-22	1.52e-24
Dnah6	18.821	5.58e-25	3.33e-27
Lrrc46	18.7576	1.78e-13	4.6e-15
Tfr2	18.5858	3.17e-05	3.16e-06
Tekt2	18.5659	8.21e-22	7.06e-24
Hmgcs2	18.5337	9.57e-48	9.02e-51
Lrrc74b	18.459	2.76e-12	8.59e-14
Cep126	18.4251	6.19e-11	2.38e-12
Lgr6	18.3911	2.83e-05	2.8e-06
Pcdhb14	18.3599	4.78e-06	4.04e-07
Treh	18.354	0.0190078	0.00392696
Tnn	18.3313	2.18e-19	2.48e-21
Scnn1b	18.288	7.04e-18	9.56e-20
Mroh6	18.2517	6.02e-05	6.34e-06
Ddo	18.1618	1e-15	1.87e-17
Wdr27	18.1525	8.49e-06	7.57e-07
Fcer1a	18.0485	0.0202429	0.00422396
Chia1	18.003	3.09e-17	4.7e-19
Fam167a	17.9774	1.31e-15	2.5e-17
Bean1	17.9654	0.0283828	0.00627953
Fam19a5	17.9449	1.72e-05	1.63e-06
T2	17.9266	8.83e-07	6.49e-08
Ak7	17.8527	6.48e-16	1.18e-17
Rfx4	17.8392	0.018397	0.0037802
Klkb1	17.81	0.00557544	0.000960204
Edn2	17.6702	7.28e-05	7.8e-06
Fxyd2	17.6402	3.18e-17	4.85e-19
Ly6g6e	17.6175	9.97e-09	5.28e-10
Tmprss2	17.5948	1.13e-14	2.5e-16
Mgat3	17.5135	1.92e-07	1.25e-08
Rasef	17.4926	3.58e-14	8.28e-16
Ccdc108	17.4661	4.56e-11	1.71e-12
Skida1	17.4458	0.00422606	0.000697046
Syt12	17.4199	2.84e-06	2.31e-07
D330050G23Rik	17.4184	0.000314616	3.9e-05
Lrrc71	17.3958	1.33e-13	3.37e-15
Klhdc8a	17.3909	4.34e-21	4e-23
Susd2	17.3359	5.35e-16	9.56e-18
Olfr111	17.2874	0.03956	0.00931634
Ccl24	17.2367	1.48e-21	1.32e-23
Adh7	17.2337	6.47e-12	2.14e-13
Klhl38	17.2248	4.59e-11	1.72e-12
Slc2a12	17.1916	2.51e-08	1.42e-09
Myo5c	17.1789	7.54e-10	3.34e-11
Padi1	17.1426	0.000716333	9.63e-05
Gm14461	17.0818	8.09e-06	7.17e-07
Ccdc13	17.0733	3.23e-09	1.58e-10
AU022754	17.0421	0.00088059	0.000120869
Msx3	17.0018	5.64e-07	3.98e-08
Dnah7b	16.9808	3.15e-08	1.81e-09
Peg3	16.961	4.24e-07	2.92e-08
Ccdc65	16.9567	5.65e-21	5.39e-23
Gm11992	16.8272	1.09e-16	1.78e-18
Ptprn2	16.7531	0.0213298	0.00449463
Zmynd12	16.6589	1.28e-08	6.91e-10
Rnf32	16.6288	9.7e-13	2.84e-14
Ccdc39	16.5886	5.05e-12	1.64e-13
Itih2	16.5808	4.56e-10	1.96e-11
Cox8b	16.5734	4.13e-08	2.42e-09
Col8a2	16.527	8.55e-09	4.48e-10
Ripk4	16.5162	1.22e-10	4.88e-12
Sspo	16.4912	6.88e-06	5.99e-07
Prr18	16.4894	2.89e-10	1.22e-11
Ttc39a	16.4809	2.61e-53	1.28e-56
Zmynd10	16.456	7.76e-22	6.55e-24
Parm1	16.4011	5.02e-13	1.41e-14
1700013F07Rik	16.3348	2.35e-07	1.56e-08
Shisa3	16.3178	1.34e-09	6.1e-11
Morn4	16.2325	7.42e-10	3.27e-11
Mia	16.2306	3.45e-10	1.46e-11
Wnt7b	16.217	4.39e-07	3.04e-08
Fank1	16.1796	9.84e-21	9.59e-23
Smim22	16.1474	3.35e-08	1.93e-09
Patl2	16.1032	0.0298817	0.00667478
Efcab12	16.0455	7.25e-13	2.08e-14
Otx1	16.0418	0.000686508	9.18e-05
5730559C18Rik	16.0333	1.46e-09	6.71e-11
Fam81a	15.9356	3.35e-06	2.76e-07
C1qb	15.9263	8.46e-86	1.39e-89
Rasgef1c	15.9177	0.0156966	0.0031469
Aldh1a1	15.9125	1.9e-26	9.79e-29
Dcdc2a	15.8986	2.7e-08	1.53e-09
Ccl17	15.8646	2.29e-25	1.31e-27
Slc2a4	15.8585	2.54e-07	1.7e-08
Elf3	15.8392	4.54e-14	1.07e-15
Cxcl5	15.8343	2.17e-11	7.77e-13
Esrp1	15.8296	1.23e-18	1.54e-20
Tacr1	15.8208	0.0269085	0.00590376
Il22ra1	15.7737	0.00667654	0.00117368
Syngr1	15.7236	2.07e-20	2.12e-22
Kif21a	15.6587	8.61e-12	2.9e-13
Ltk	15.6575	4.1e-09	2.04e-10
Lyzl4	15.6496	0.000155618	1.78e-05
Gm12295	15.6495	0.0221318	0.00470077
Ly6g6d	15.6087	1.73e-07	1.12e-08
Gsta4	15.5907	1.36e-16	2.24e-18
Ghrl	15.5819	2.73e-21	2.48e-23
Ace2	15.5717	8.49e-05	9.23e-06
2018-09-03	15.4842	7.54e-06	6.63e-07
Rorc	15.4211	2.58e-09	1.23e-10
Sel1l3	15.3662	4.67e-10	2.01e-11
Cdsn	15.2954	0.0435897	0.0104525
Marveld3	15.2771	2.85e-17	4.29e-19
Ccl19	15.2605	0.03167	0.00713778
Osbpl6	15.2597	2.47e-18	3.16e-20
Dmrt3	15.2323	0.0227687	0.00486123
Fhdc1	15.1971	2.65e-29	9.33e-32
Aqp3	15.1915	8.4e-09	4.39e-10
4930505A04Rik	15.1894	0.00782246	0.00140555
Btbd17	15.1549	2.93e-08	1.68e-09
Pak6	15.1484	1.5e-05	1.4e-06
Fcrl5	15.1379	0.00528951	0.000900821
Foxa2	15.1367	1.31e-11	4.54e-13
Cfap57	15.0725	2.8e-12	8.72e-14
Muc20	15.0582	9.04e-12	3.06e-13
Fndc5	15.0074	1.04e-13	2.59e-15
Shh	14.9709	1.29e-06	9.77e-08
Krt4	14.9224	0.00172877	0.000256686
Fbxo16	14.8753	1.65e-08	9.09e-10
Cldn22	14.8628	5.54e-06	4.74e-07
4930567H12Rik	14.7712	0.0360588	0.00833365
Pm20d2	14.7166	7.08e-08	4.31e-09
Smarca1	14.7037	0.000134292	1.52e-05
Cldn10	14.6811	7.69e-13	2.22e-14
Chp2	14.6717	1.99e-10	8.19e-12
Krt5	14.6117	7.72e-07	5.61e-08
1700088E04Rik	14.6051	5.18e-07	3.63e-08
2610028H24Rik	14.6037	1.16e-18	1.45e-20
Gpd1	14.601	4.81e-25	2.81e-27
Rsph1	14.5902	6.87e-22	5.74e-24
Muc5ac	14.5886	0.00173336	0.000257651
Pdk4	14.5745	1.25e-34	2.4e-37
Atp6v1b1	14.554	2.49e-05	2.44e-06
F3	14.5457	4.81e-21	4.45e-23
Lrrc8e	14.5344	2.46e-09	1.17e-10
1700101E01Rik	14.5213	4.42e-12	1.41e-13
Pf4	14.5081	1.01e-27	4.3e-30
9030612E09Rik	14.4879	0.00796714	0.00143677
Cyp4b1	14.4122	1.73e-13	4.46e-15
Gpnmb	14.3175	1.55e-36	2.66e-39
Mns1	14.3078	1.63e-17	2.35e-19
Col28a1	14.2418	1.52e-06	1.17e-07
Nek11	14.238	5.94e-06	5.12e-07
Car6	14.2036	1.35e-13	3.43e-15
Vtcn1	14.1921	1.08e-08	5.76e-10
Ucp1	14.1607	2.07e-14	4.65e-16
Cldn7	14.1602	1.53e-26	7.64e-29
Mkrn2os	14.0744	0.00212958	0.000324132
Gipc2	14.0327	1.82e-12	5.53e-14
BC039771	14.0023	9.9e-06	8.94e-07
Pacrg	13.9996	5.51e-16	9.86e-18
Kremen2	13.9674	0.0211234	0.00444162
Cd209e	13.9483	3.1e-18	4.02e-20
Nudt10	13.9406	0.00327772	0.00052385
Mycbpap	13.8689	3.36e-13	9.13e-15
Krtdap	13.7518	0.0217607	0.00460676
Dnase1l3	13.7452	3.09e-20	3.24e-22
Tex26	13.7385	8.9e-08	5.53e-09
Cnksr1	13.7141	1.28e-11	4.45e-13
Pih1d2	13.7071	6.39e-17	1.01e-18
Mia2	13.7023	0.000236882	2.85e-05
Fam179a	13.6934	3.34e-16	5.74e-18
Arhgef28	13.622	3.88e-13	1.06e-14
Npy	13.6182	4.38e-09	2.19e-10
Krt8	13.573	2.37e-13	6.27e-15
Cd55	13.5715	1.12e-33	2.47e-36
4933411E08Rik	13.5652	0.0361785	0.00836722
Efcab6	13.5213	6.58e-05	6.99e-06
Spire2	13.5089	4.87e-16	8.64e-18
Ttc9	13.4762	4.51e-15	9.51e-17
Anpep	13.4484	4.9e-47	4.82e-50
Klhdc7a	13.4475	2.18e-07	1.43e-08
Arhgef38	13.4114	0.00162019	0.000238573
Mcpt4	13.3996	0.0284359	0.00629827
Cldn23	13.3914	5.3e-21	4.99e-23
Ccdc67	13.3597	4.24e-09	2.12e-10
Prss8	13.3561	5e-21	4.65e-23
Gsta2	13.3109	0.000343591	4.29e-05
Mmp12	13.2696	1.47e-27	6.44e-30
4930562C15Rik	13.264	3.69e-12	1.17e-13
Cndp1	13.228	0.00731774	0.00130408
Noxa1	13.2056	8.2e-05	8.89e-06
Hmgcll1	13.199	1.09e-09	4.91e-11
Plch2	13.1908	7.8e-06	6.89e-07
Iqck	13.1724	2.96e-11	1.09e-12
C2cd4b	13.1187	1.32e-13	3.34e-15
Slc4a5	13.1146	5.99e-13	1.69e-14
Cend1	13.1045	0.0111697	0.0021227
Ttc39aos1	13.0998	1.93e-08	1.07e-09
Twist1	13.0942	0.0010854	0.000152181
Slc10a5	13.0923	0.00121415	0.000172421
Map3k19	13.0844	1.59e-10	6.42e-12
Arhgef33	13.0801	0.00250414	0.000386679
1700003E16Rik	13.0717	2.14e-07	1.41e-08
Pcdh9	13.0352	0.00192149	0.00028892
Esm1	13.0022	1.15e-05	1.05e-06
Ifi202b	12.9956	0.0160062	0.00322011
Ccdc42b	12.9848	0.000113473	1.27e-05
Rec8	12.9841	6.87e-11	2.66e-12
Clu	12.9692	1.9e-14	4.25e-16
Zfp334	12.9479	8.07e-09	4.2e-10
Tyro3	12.9367	5.2e-10	2.24e-11
Plxnb1	12.9345	2.26e-11	8.13e-13
Klk13	12.9131	4.22e-06	3.52e-07
Ccdc40	12.8986	4.67e-22	3.8e-24
Elf5	12.8953	1.04e-11	3.57e-13
Fabp4	12.89	3.05e-29	1.1e-31
Vangl1	12.8327	1.06e-12	3.12e-14
Rxfp2	12.7478	0.00677326	0.00119345
Slc39a4	12.6957	5.5e-17	8.57e-19
Aqp5	12.661	1.2e-12	3.56e-14
Panct2	12.6382	0.00131038	0.000187707
Cd7	12.6309	7.99e-23	6.05e-25
1700040L02Rik	12.6137	2.21e-07	1.46e-08
Dsp	12.6109	3.79e-06	3.14e-07
AA467197	12.578	2.78e-58	1.14e-61
Glt28d2	12.5774	2.23e-11	8.01e-13
Krt18	12.5766	1.18e-11	4.09e-13
Steap1	12.568	2.24e-09	1.06e-10
Cmbl	12.5666	6.91e-35	1.3e-37
Ddit4l	12.565	1.56e-07	1.01e-08
Liph	12.5501	7.15e-30	2.43e-32
Fam92b	12.5321	9.11e-17	1.47e-18
Krt85	12.4226	0.0126597	0.00245407
Pcdhb4	12.4158	0.00752134	0.00134529
Hist1h2ah	12.4095	0.0359176	0.00829366
Efhc1	12.3999	1.83e-10	7.5e-12
Cap2	12.3907	0.000480551	6.2e-05
Eps8l2	12.3704	2.72e-14	6.21e-16
Gjb1	12.3632	6.12e-06	5.29e-07
Mrgpra2b	12.3618	9.32e-06	8.38e-07
Kcnn2	12.3551	0.0110617	0.0020967
Tmem184a	12.3509	9.59e-12	3.27e-13
1810010D01Rik	12.326	1.58e-09	7.24e-11
Pnck	12.289	2.63e-14	5.99e-16
Itpka	12.2521	7.17e-20	7.78e-22
Mall	12.2329	2.8e-12	8.72e-14
Lrrc36	12.2303	1.7e-11	5.99e-13
Fam160a1	12.2079	9.21e-07	6.81e-08
Inhbb	12.1797	1.65e-10	6.69e-12
Lrrc34	12.1763	9.25e-15	2.02e-16
Rab17	12.1576	6.48e-07	4.62e-08
Mlf1	12.1533	1.26e-42	1.55e-45
Gm1045	12.0873	0.0121201	0.00233508
AI463170	12.0659	0.000152554	1.74e-05
Rsph9	12.056	9.11e-22	7.87e-24
Ampd1	12.0519	0.000457652	5.87e-05
Hnf1b	12.0504	1.73e-11	6.13e-13
Tecrl	12.0393	0.00147665	0.000214706
Rab25	12.031	8.08e-17	1.29e-18
F2	12.008	0.00950957	0.00176087
Plekhb1	11.9863	2.94e-25	1.71e-27
AI317395	11.9811	6.47e-10	2.82e-11
Rxrg	11.9778	1.38e-07	8.83e-09
Map9	11.9355	1.75e-09	8.09e-11
Tcf15	11.9352	0.0010108	0.000140562
Arhgef16	11.922	1.19e-16	1.96e-18
Scd3	11.9021	0.0111359	0.00211492
Spink5	11.9012	7.27e-06	6.37e-07
Dzip1l	11.8652	2.23e-06	1.77e-07
Serinc2	11.8522	1.15e-23	7.89e-26
Plekhd1	11.8326	8.38e-11	3.27e-12
1700029J07Rik	11.8216	1.58e-08	8.68e-10
Wnt4	11.8109	1.57e-14	3.48e-16
Hpgds	11.7854	3.9e-33	9.43e-36
Atp7b	11.778	0.000296903	3.66e-05
Morc4	11.7564	1.14e-07	7.17e-09
Fbxl13	11.7428	3.92e-08	2.29e-09
Mep1a	11.7274	0.0309498	0.00695011
Slc30a2	11.7168	0.00155399	0.000227425
Nxph3	11.7129	2.84e-07	1.91e-08
Gp6	11.7003	0.0233035	0.00499464
Ctxn1	11.6995	2.08e-19	2.35e-21
Klc3	11.6983	1.44e-10	5.77e-12
Mmp13	11.6901	2.33e-17	3.46e-19
Anxa8	11.6873	1.08e-17	1.52e-19
Lpar3	11.6648	7.49e-13	2.16e-14
Gm15408	11.659	0.000542094	7.07e-05
Kcnrg	11.6396	1.09e-15	2.04e-17
Tctn2	11.5864	9.56e-16	1.78e-17
Agrp	11.5618	3.71e-08	2.15e-09
Sema3e	11.5505	9.42e-26	5.13e-28
Tctex1d4	11.5409	7.69e-37	1.26e-39
Cldn3	11.5365	3.69e-14	8.59e-16
Slc38a11	11.5242	0.013312	0.00260123
Nkpd1	11.5234	8.41e-08	5.19e-09
Tpsb2	11.4835	0.03956	0.00931937
A330076H08Rik	11.4828	5.5e-07	3.86e-08
Cd209d	11.4759	3.01e-28	1.22e-30
Cftr	11.4568	0.000405968	5.13e-05
Gpr162	11.4492	7.64e-07	5.54e-08
Ccl12	11.4084	1.47e-25	8.32e-28
Ralyl	11.3883	0.0215137	0.00454074
Tmem171	11.3646	2.57e-13	6.83e-15
Crtac1	11.3282	0.00550641	0.000945432
Gm12253	11.3055	2.05e-05	1.97e-06
Bglap3	11.2922	0.0303751	0.00680613
Meig1	11.2845	2.98e-15	5.98e-17
Fam84a	11.2749	3.25e-18	4.24e-20
Tenm4	11.2748	0.00172571	0.00025609
Grm4	11.2566	0.0447813	0.010786
Dsg2	11.24	3.48e-08	2.01e-09
Nup62cl	11.2273	9.92e-06	8.96e-07
Tnfrsf9	11.2041	2.2e-14	4.97e-16
Ces1d	11.2037	6.26e-22	5.17e-24
Grhl2	11.1848	1.07e-06	8e-08
1110046J04Rik	11.1542	2.75e-08	1.57e-09
2610016A17Rik	11.0777	0.0167508	0.00339666
Zfp711	11.0516	0.0205507	0.0042993
B9d1	11.0444	9.26e-18	1.28e-19
Homer2	11.0242	4.05e-10	1.72e-11
Pcp4l1	11.0235	2.42e-11	8.74e-13
Gjb6	11.0194	4.83e-11	1.82e-12
Tst	11.0023	6.17e-33	1.55e-35
Myl1	10.9634	0.0129653	0.00252393
A730020M07Rik	10.9013	0.0120114	0.00230775
Adam5	10.8905	0.000250321	3.02e-05
C1qtnf9	10.877	2.27e-05	2.2e-06
Kcnk1	10.8738	4.34e-16	7.66e-18
Fat1	10.8481	2.31e-06	1.84e-07
1500015O10Rik	10.8336	2.06e-06	1.62e-07
Krt17	10.8235	0.000137726	1.56e-05
Pdzd7	10.7863	0.00182603	0.000272771
Gpr176	10.7786	2.47e-05	2.42e-06
Slc38a4	10.7774	5.09e-10	2.19e-11
Magee2	10.768	0.000828491	0.000113073
Retn	10.7603	3.47e-08	2e-09
Slc6a8	10.7401	6.31e-15	1.35e-16
Cplx2	10.7235	0.00021092	2.51e-05
Ccdc3	10.7144	3.74e-06	3.1e-07
Gm4951	10.7056	1.33e-13	3.36e-15
Fsd2	10.6814	5.53e-11	2.11e-12
6430571L13Rik	10.6754	0.00138369	0.000199587
Plb1	10.6508	2.32e-09	1.1e-10
Frmd3	10.6412	0.0216485	0.00457242
Thbs2	10.633	1.74e-10	7.11e-12
Ccdc74a	10.6262	8.4e-15	1.82e-16
Rsph14	10.6231	2.25e-11	8.1e-13
Cd72	10.6019	1.72e-23	1.2e-25
Syndig1l	10.5699	0.0248877	0.0053809
Trpv6	10.5554	1.35e-05	1.25e-06
Rtn4r	10.5522	0.0123149	0.00238068
Aoc3	10.551	1.33e-08	7.19e-10
Ccser1	10.5301	1.64e-05	1.55e-06
Sh3gl2	10.5283	0.000291421	3.58e-05
Kcna2	10.491	0.000281953	3.45e-05
Ccdc103	10.4808	7.95e-08	4.89e-09
Eya2	10.4793	8.74e-20	9.55e-22
Tmem125	10.4789	3.94e-08	2.3e-09
Glb1l2	10.4685	1.3e-12	3.88e-14
Cyp1b1	10.4682	3.17e-15	6.45e-17
Slc6a15	10.4549	0.0466687	0.011359
Marco	10.4531	2.32e-12	7.14e-14
Prrx2	10.4311	5.73e-07	4.04e-08
Ankrd42	10.4113	1.63e-14	3.64e-16
C030037D09Rik	10.411	0.0013223	0.000189674
Slc6a14	10.3829	6.86e-10	3e-11
Arc	10.369	2.59e-20	2.67e-22
Prom1	10.3655	1.69e-28	6.65e-31
Cdh15	10.3455	0.003964	0.000648466
Sprr2a3	10.3432	0.0416758	0.00992191
Mlph	10.3293	6.68e-11	2.58e-12
Krt1	10.3086	3.86e-05	3.92e-06
Slc44a3	10.3083	5.42e-13	1.53e-14
Gpr39	10.2939	5.49e-08	3.28e-09
Acsm3	10.2617	0.00290771	0.000458284
Efhc2	10.2486	0.00017866	2.08e-05
Fam83b	10.2334	0.0293263	0.00653031
C77370	10.2211	0.00236336	0.000363046
Pdcd1lg2	10.2173	6.31e-30	2.07e-32
Fn3k	10.1846	6.04e-05	6.36e-06
Prom2	10.181	0.000293417	3.61e-05
Myom3	10.1691	1.03e-08	5.49e-10
Lyve1	10.1656	1.27e-17	1.8e-19
Ttc21a	10.163	2.66e-09	1.28e-10
Ube2ql1	10.1502	0.00291945	0.000460494
Acbd7	10.0969	0.0209048	0.00438366
Cnga1	10.0529	0.0396487	0.00934354
Myh14	10.0523	7.97e-08	4.9e-09
Dcaf12l1	10.0164	0.00126877	0.000181008
Has2	9.99734	5.61e-06	4.81e-07
Klf5	9.99054	1.66e-12	5.04e-14
9030624G23Rik	9.98934	0.000808519	0.000109983
Cgn	9.96268	6.09e-07	4.31e-08
Fam213a	9.9572	4.93e-49	3.83e-52
Npw	9.94884	4.72e-12	1.52e-13
Gpr88	9.92632	7.53e-05	8.1e-06
Car8	9.91724	5.31e-13	1.5e-14
Fam161b	9.91565	3.58e-13	9.77e-15
1810020O05Rik	9.90943	0.0101708	0.00190163
Pkp2	9.89324	5.07e-09	2.56e-10
Stpg1	9.83679	0.00125918	0.000179382
Extl1	9.83627	0.000346595	4.33e-05
Sowahb	9.82182	1.06e-08	5.67e-10
Atp1b1	9.80255	1.09e-20	1.08e-22
Ccl22	9.78457	2.95e-09	1.44e-10
Poln	9.77473	1.3e-07	8.25e-09
Uox	9.76889	0.000585716	7.7e-05
Lrrn3	9.76824	8.07e-06	7.14e-07
P2rx6	9.73932	2.34e-09	1.11e-10
Faah	9.73841	2.4e-13	6.36e-15
Krt23	9.73146	4.33e-13	1.19e-14
Fhad1	9.71627	3.01e-20	3.14e-22
Stk36	9.71462	7.85e-09	4.07e-10
Pls1	9.70996	5.43e-11	2.07e-12
Grhl3	9.7052	0.000155224	1.78e-05
Col4a6	9.66064	1.88e-05	1.79e-06
Ankub1	9.65115	0.0100305	0.00187304
Dusp26	9.64235	0.00132403	0.000189976
Pappa2	9.63506	0.0201043	0.00419029
9430037G07Rik	9.62304	0.00154854	0.000226565
Cma1	9.62083	0.00138369	0.000199613
Dmrtc1a	9.61808	0.00150378	0.000218969
Me1	9.58748	2.95e-17	4.47e-19
Tmem121	9.55619	0.0190423	0.00393543
Npas2	9.55592	3.16e-09	1.55e-10
Dio1	9.54637	1.14e-07	7.21e-09
Tnk1	9.51725	1.92e-07	1.25e-08
Gm20125	9.50924	0.000134331	1.52e-05
Nudt11	9.504	0.0114897	0.00219245
Pglyrp4	9.47487	0.0038766	0.000631628
Klk10	9.46889	3.89e-05	3.94e-06
4430402I18Rik	9.46601	2.13e-09	1.01e-10
Dchs1	9.40888	6.17e-05	6.52e-06
Tbx1	9.40727	4.31e-07	2.98e-08
Gjb3	9.39067	5.31e-05	5.52e-06
Pgc	9.37523	0.00805755	0.00145758
Tsku	9.36613	8.31e-09	4.34e-10
Tmem213	9.36255	6.89e-06	6e-07
Esrp2	9.32739	4.81e-08	2.85e-09
Aqp7	9.32204	2.21e-05	2.14e-06
Cd209c	9.30038	2.46e-08	1.39e-09
2018-03-04	9.26824	3.92e-06	3.26e-07
Prkcz	9.26527	1.77e-17	2.58e-19
Mecom	9.24213	6.16e-05	6.5e-06
Adrb3	9.2352	6.43e-08	3.89e-09
Irx5	9.23159	1.45e-11	5.08e-13
Zfp612	9.21839	3.7e-10	1.57e-11
Epcam	9.21786	2.46e-16	4.15e-18
Prr15l	9.20953	2.62e-13	7e-15
Nphp1	9.19988	1.36e-19	1.52e-21
Klrb1b	9.19893	2.58e-20	2.65e-22
9530036O11Rik	9.19711	0.0346045	0.00791251
Nipal2	9.19651	1.14e-09	5.17e-11
Sfn	9.19031	9.24e-29	3.52e-31
Sgcg	9.18935	0.0136058	0.00266867
Ankrd22	9.17405	0.000520607	6.77e-05
Spp1	9.17206	3.5e-14	8.07e-16
Nags	9.16885	9.81e-07	7.3e-08
Mal2	9.16883	2.53e-16	4.29e-18
Dusp9	9.16672	1.18e-09	5.36e-11
Tcaf2	9.16449	5.33e-08	3.18e-09
Gbp10	9.14595	8.09e-06	7.17e-07
Rnase10	9.14329	0.0211971	0.00445972
Tmc4	9.11476	1.06e-23	7.23e-26
Tmem30b	9.10861	7.42e-13	2.13e-14
Piwil4	9.08988	1.83e-11	6.52e-13
Igf1	9.08089	9.12e-28	3.85e-30
Hs3st6	9.07484	1.06e-10	4.18e-12
Rnf208	9.06442	3.44e-06	2.83e-07
Ephx2	9.057	4.13e-16	7.26e-18
Gm11627	9.05165	0.00719857	0.00128078
Fam174b	9.01211	5.54e-16	9.95e-18
Ppargc1a	9.01172	4.37e-05	4.47e-06
Abcc8	9.00083	0.00027565	3.37e-05
Scamp5	8.99399	2.65e-23	1.88e-25
Gm684	8.98614	4.24e-07	2.93e-08
Cd36	8.98136	6.58e-41	8.9e-44
Ccdc120	8.97255	6.63e-05	7.05e-06
9430076C15Rik	8.96967	3.3e-11	1.22e-12
Ehf	8.96277	7.1e-15	1.53e-16
Frmd5	8.95733	0.0148307	0.00294537
Wdr78	8.95489	4.1e-13	1.13e-14
Itih1	8.94732	0.00504241	0.000853582
Acss3	8.94579	1.86e-07	1.21e-08
Pi15	8.94435	1.09e-08	5.84e-10
Sgsm1	8.94387	2.09e-05	2.02e-06
2610528J11Rik	8.9379	2.35e-07	1.56e-08
Krt19	8.93278	3.07e-18	3.97e-20
Adhfe1	8.91789	2.18e-19	2.47e-21
Rarb	8.8955	4.29e-20	4.57e-22
Rbp4	8.89005	1.92e-11	6.85e-13
Slc5a8	8.87664	0.010661	0.00200971
1700019L03Rik	8.85847	7.82e-11	3.05e-12
Dnajc5b	8.84832	0.00720685	0.00128254
Mmp14	8.83641	9.17e-48	8.26e-51
BC030870	8.83153	2.19e-06	1.74e-07
Ppara	8.82855	3.32e-05	3.32e-06
Hgfac	8.82154	1.83e-06	1.43e-07
Fam25c	8.81947	0.0423889	0.0101177
Tmem35	8.81872	1.66e-07	1.08e-08
Tmc7	8.81615	0.00676409	0.00119128
Cblc	8.79948	4.58e-08	2.71e-09
Pla2g1b	8.7932	2.14e-08	1.2e-09
Sec14l4	8.78932	3.1e-15	6.27e-17
Spint2	8.76936	6.71e-41	9.34e-44
Ranbp17	8.75655	0.0226806	0.0048387
Adam23	8.72968	2.22e-07	1.46e-08
Zcchc12	8.7177	1.98e-05	1.9e-06
3930402G23Rik	8.70012	0.00517306	0.000878462
Igsf5	8.69853	3.32e-12	1.04e-13
Thrb	8.69255	5.34e-08	3.18e-09
A730020E08Rik	8.6871	0.000684926	9.15e-05
Nfasc	8.65259	0.0149262	0.00296679
Ntrk3	8.65252	0.0119533	0.00229463
Slc22a3	8.64767	1.41e-09	6.47e-11
Fer1l4	8.64709	0.0242197	0.00521267
Ociad2	8.63637	2.33e-11	8.42e-13
Slc5a5	8.63273	3.27e-05	3.28e-06
Fam13a	8.63222	8.74e-14	2.15e-15
Adcy5	8.62989	0.00236336	0.00036299
Gpr27	8.62593	0.00914328	0.00168181
Cystm1	8.61872	3.98e-15	8.37e-17
Ereg	8.61489	8.57e-16	1.58e-17
Fetub	8.59224	1.62e-06	1.25e-07
Fam3b	8.56666	0.00517306	0.000878664
Cyp2j6	8.56322	5.09e-11	1.92e-12
Prrg4	8.5556	3.29e-06	2.71e-07
Crlf1	8.55244	1e-08	5.3e-10
Sdk1	8.53251	1.66e-05	1.57e-06
Wdr60	8.52936	8.79e-14	2.16e-15
4933404K13Rik	8.52518	0.0220238	0.00467332
Sox9	8.52475	2.06e-08	1.15e-09
Tmem231	8.52017	1.52e-08	8.31e-10
AI427809	8.50277	3.64e-10	1.54e-11
Tom1l1	8.50194	1.15e-11	3.95e-13
Ddx4	8.50035	0.000813214	0.000110689
Arl14	8.48237	0.00703868	0.00124916
Neurl1a	8.46673	5.3e-12	1.73e-13
Ccdc162	8.46243	1.36e-09	6.21e-11
C230035I16Rik	8.46002	0.0168155	0.00341269
B430319G15Rik	8.4595	0.00119297	0.000168778
Cdh1	8.45881	1.66e-34	3.26e-37
Tmem246	8.45022	2.88e-12	9.03e-14
4921506M07Rik	8.44141	0.0391332	0.0091884
Pitpnm3	8.43896	3.96e-09	1.97e-10
Hsd11b2	8.43024	2.51e-05	2.46e-06
Rnf43	8.42755	2.47e-06	1.98e-07
Aass	8.42426	3.54e-06	2.92e-07
Pcx	8.42398	4.37e-31	1.27e-33
Gdpd1	8.42204	2.39e-24	1.54e-26
Ppp1r14d	8.41977	6.1e-05	6.43e-06
Stox1	8.41515	0.000169297	1.95e-05
Rab39b	8.40968	0.00529915	0.000903119
Akr1b8	8.37143	1.81e-18	2.28e-20
Il4i1	8.33813	0.0323642	0.00732075
Htr2b	8.33091	8.98e-08	5.58e-09
Gm1965	8.32319	0.00328218	0.000524697
Cmtm8	8.3132	9.82e-17	1.59e-18
Tm4sf1	8.30699	5.74e-09	2.92e-10
Bbox1	8.30556	0.0147647	0.00293083
Gpx8	8.30524	6.3e-17	9.95e-19
Msc	8.29684	0.0424323	0.010134
Dixdc1	8.29085	9.68e-09	5.11e-10
Aspn	8.27804	1.01e-17	1.41e-19
Ntf5	8.27099	5.94e-05	6.24e-06
Vsig2	8.24221	2.16e-07	1.42e-08
Tmigd1	8.23793	0.0181165	0.00371292
Ppp1r1b	8.23564	9.66e-12	3.3e-13
Serpinb12	8.21384	1.83e-06	1.43e-07
D930020B18Rik	8.20396	0.022551	0.00480645
Dnah9	8.19185	7.75e-07	5.63e-08
Ngef	8.19085	4.04e-11	1.5e-12
Capsl	8.1757	1.74e-14	3.9e-16
Fcer2a	8.16924	1.76e-08	9.73e-10
Bcas1	8.16752	6.66e-18	9.01e-20
Tnc	8.14538	4.57e-06	3.84e-07
Chchd10	8.13094	3.63e-37	5.8e-40
2310030G06Rik	8.12987	1.81e-11	6.44e-13
Wdr38	8.10384	0.000306364	3.79e-05
Mmp23	8.09289	3.36e-14	7.72e-16
Nkain1	8.08021	0.0134215	0.00262703
Aldh3b2	8.06636	0.00331332	0.000529947
Zbtb46	8.06531	1.07e-15	2e-17
Kcnu1	8.05352	0.0498659	0.0123128
Crb3	8.04517	1.06e-09	4.74e-11
Cd4	8.04509	1.47e-10	5.9e-12
Slc36a2	8.03649	1.47e-25	8.38e-28
Arhgap42	8.03531	1.86e-08	1.03e-09
Hebp2	8.0266	0.000106123	1.18e-05
Mycl	8.02317	3.14e-15	6.38e-17
AW551984	7.98269	3.58e-05	3.62e-06
Dyx1c1	7.98238	2.66e-11	9.7e-13
Artn	7.97403	3.99e-06	3.32e-07
Rgs11	7.96971	3.34e-19	3.87e-21
Igf2r	7.95452	4.65e-20	4.99e-22
Vnn1	7.95084	1.18e-05	1.08e-06
Grb7	7.95034	9.12e-16	1.69e-17
D630039A03Rik	7.94813	5.59e-07	3.94e-08
Ppp2r2c	7.94721	0.00826028	0.00149809
Cd200r2	7.93597	1.69e-06	1.31e-07
Cp	7.9306	1.15e-25	6.41e-28
Rp1	7.91389	1.94e-09	9.1e-11
Tlr12	7.90353	4.61e-08	2.73e-09
Lmo7	7.90281	6e-06	5.18e-07
Urah	7.89227	1.22e-09	5.53e-11
A930004D18Rik	7.88667	0.000557541	7.3e-05
Tmie	7.88391	0.000244417	2.95e-05
Havcr1	7.87055	0.000236776	2.85e-05
Dntt	7.83901	2.78e-06	2.25e-07
Magix	7.83567	6.4e-05	6.78e-06
Gm3716	7.82154	0.0469515	0.0114586
Dapk2	7.81971	3.44e-09	1.69e-10
Tmprss4	7.80772	4.07e-12	1.3e-13
4930512J16Rik	7.80276	0.0068118	0.00120164
2010204K13Rik	7.80251	8.65e-08	5.36e-09
Fhl2	7.7879	3.44e-11	1.28e-12
Slc2a10	7.78441	5.7e-11	2.18e-12
Nkx2-1	7.77296	5.05e-08	3e-09
Sorbs2	7.75668	4.51e-05	4.63e-06
Bok	7.73504	3.64e-22	2.92e-24
Fscn1	7.72591	7.94e-17	1.27e-18
9330179D12Rik	7.69754	9.63e-07	7.15e-08
Arhgap20	7.6847	9.28e-05	1.02e-05
Gm13749	7.68244	0.00430083	0.000711669
Lix1	7.6781	1.06e-07	6.67e-09
Lum	7.67282	2.65e-21	2.4e-23
Sertad4	7.65735	4.12e-05	4.2e-06
Wwc1	7.65383	1.61e-08	8.88e-10
Arhgef19	7.64532	7.76e-12	2.59e-13
Galnt14	7.63677	0.00658951	0.00115598
Lca5l	7.6352	1.34e-05	1.24e-06
Scnn1g	7.61102	1.41e-07	9.02e-09
Gpc4	7.60932	1.08e-08	5.75e-10
Adra1a	7.6089	6.95e-07	4.99e-08
Sytl4	7.60691	0.000675372	9.01e-05
2010300C02Rik	7.60497	1.3e-13	3.28e-15
Fsip1	7.5996	1.84e-07	1.2e-08
Cacnb3	7.59823	1.41e-11	4.93e-13
Epb4.1l4a	7.59761	4.75e-09	2.39e-10
Ccdc64b	7.59374	5.65e-09	2.87e-10
Gm10125	7.57362	0.0376713	0.00877878
Chst5	7.56586	0.00456775	0.000762569
Ppp1r32	7.56583	9.94e-11	3.91e-12
Kcp	7.55599	1.6e-09	7.38e-11
Cdkl4	7.55233	1.89e-18	2.41e-20
Mmp15	7.55094	1.32e-09	6.02e-11
Palm2	7.53407	0.005556	0.000955993
Ank2	7.5294	1.14e-05	1.05e-06
Galnt16	7.52886	0.000580361	7.62e-05
Cadps2	7.52414	6.34e-07	4.51e-08
Kcnq1	7.51413	1.37e-06	1.05e-07
C6	7.51355	3.74e-16	6.48e-18
Lamc2	7.51242	1.25e-10	5.01e-12
Spon2	7.51225	5.46e-23	4e-25
Pfn4	7.51202	0.0435051	0.0104269
Gjc2	7.50694	6e-06	5.19e-07
Tcf7l1	7.49155	1.3e-08	7.04e-10
Jam3	7.49045	2.51e-10	1.05e-11
Enpp5	7.48736	3.59e-16	6.18e-18
Hkdc1	7.48306	1.96e-05	1.88e-06
Myh13	7.45883	0.0107443	0.00202954
Olfm4	7.4516	0.000635807	8.44e-05
1810008I18Rik	7.4483	0.000478823	6.17e-05
Styxl1	7.43195	4.42e-06	3.72e-07
P4ha2	7.42681	1.36e-15	2.61e-17
Slc16a2	7.42603	2.27e-10	9.44e-12
Rnase2a	7.42469	5.71e-06	4.9e-07
Eci3	7.41498	0.00378771	0.000615439
Map1b	7.41371	1.96e-17	2.88e-19
Abcg4	7.39978	1.63e-05	1.54e-06
Spef2	7.39666	6.85e-14	1.66e-15
Ank3	7.39444	3.4e-09	1.67e-10
Sh3gl3	7.37745	0.00119775	0.000169552
Plekha7	7.37662	2.74e-06	2.22e-07
Spint1	7.37654	5.62e-48	4.83e-51
H2-M2	7.37583	1.19e-05	1.09e-06
S100a14	7.37361	4.48e-07	3.11e-08
Aldh1a3	7.37296	1.21e-12	3.62e-14
Ptprn	7.36417	0.0340052	0.00774484
Shroom2	7.35028	0.0121546	0.00234273
Nol3	7.34604	1.46e-06	1.12e-07
Gm10790	7.34005	0.000511069	6.63e-05
Kcnj13	7.33127	1.15e-14	2.53e-16
Blnk	7.32909	5.11e-21	4.79e-23
Dzip1	7.32326	1.55e-06	1.2e-07
1700011I03Rik	7.31109	2.79e-05	2.76e-06
Gm829	7.31031	0.00374403	0.000607728
Usp43	7.30177	0.00132685	0.000190434
Plxna2	7.29928	1.27e-07	8.05e-09
Adcyap1r1	7.29876	0.00518485	0.000881091
Oscp1	7.29835	2.63e-22	2.09e-24
Rab15	7.29652	1.1e-15	2.07e-17
Gyltl1b	7.28537	5.97e-06	5.14e-07
Ephx1	7.27632	8.57e-25	5.3e-27
Gfod2	7.27349	6.82e-11	2.64e-12
Adcy6	7.26542	0.000898818	0.000123555
Ttll10	7.26274	0.0358192	0.00826359
Reln	7.25169	0.00020577	2.44e-05
Prr16	7.24904	8.17e-07	5.98e-08
Xirp1	7.24704	0.0260754	0.00568459
Ppp1r14c	7.22355	4.54e-12	1.45e-13
Trim15	7.21928	0.000594711	7.84e-05
4930556M19Rik	7.21921	3.12e-08	1.79e-09
Samd4	7.20767	3.12e-07	2.11e-08
Zfp449	7.2017	2.43e-06	1.95e-07
Bmp2	7.19234	6.97e-12	2.31e-13
Myo1e	7.19219	2.23e-27	1.01e-29
Itih4	7.18558	2.74e-12	8.49e-14
Eno2	7.17797	3.54e-07	2.41e-08
Klf15	7.16695	8.91e-12	3.01e-13
Sardh	7.16665	4.81e-11	1.81e-12
Sdsl	7.15684	8.43e-06	7.5e-07
Itgax	7.15067	2.34e-41	3.07e-44
Atp6v1c2	7.14588	1.53e-07	9.87e-09
Cd63	7.14523	7.26e-31	2.14e-33
S100a3	7.14379	0.00463622	0.000776279
Lhfpl2	7.13408	2.95e-13	7.94e-15
Rpl31-ps12	7.1316	0.00670527	0.0011801
Adamtsl5	7.12767	2.87e-15	5.73e-17
Cc2d2a	7.12202	8.03e-10	3.56e-11
4930550C14Rik	7.12137	2.47e-06	1.98e-07
Ptpn13	7.11921	8.28e-09	4.32e-10
Cdcp1	7.10635	2.27e-07	1.5e-08
Fam83e	7.08993	3.28e-06	2.69e-07
Slc22a12	7.08107	0.017166	0.00349141
Prkaa2	7.07061	0.000193244	2.27e-05
Fam131c	7.06865	0.000766325	0.000103616
Klk1b27	7.055	6.48e-07	4.62e-08
Irx3	7.0492	5.55e-08	3.32e-09
Efna4	7.01971	0.00677936	0.00119481
Gpc6	7.01958	3.14e-08	1.8e-09
St8sia2	7.01481	7.69e-13	2.22e-14
Slc24a3	7.00774	3.75e-06	3.1e-07
Twist2	6.99837	0.000177982	2.07e-05
Acot6	6.99792	0.0131723	0.00256962
Serpina3n	6.984	8.21e-22	6.98e-24
Kcnt2	6.97872	0.0346941	0.00793727
Ulk4	6.97851	4.97e-12	1.61e-13
Cacna1e	6.97388	0.00472528	0.000793125
Med9os	6.96849	0.00795389	0.00143275
Spin2c	6.96653	0.000800415	0.000108619
Fgd1	6.96476	4.08e-05	4.15e-06
Dzank1	6.96434	1.6e-06	1.24e-07
Sox6	6.96286	0.00123964	0.000176193
Il34	6.96155	4.9e-07	3.42e-08
Itgb6	6.95118	6.95e-05	7.41e-06
Eva1c	6.94809	3.29e-08	1.89e-09
Nuak1	6.9478	0.000184138	2.15e-05
Echdc2	6.93331	2.11e-09	9.98e-11
Socs2	6.92505	8.46e-36	1.52e-38
Epn3	6.92297	1.59e-09	7.33e-11
Ltf	6.9221	2.21e-13	5.81e-15
Thsd4	6.91157	9.15e-07	6.76e-08
Chn1	6.91128	6.52e-08	3.95e-09
Tex15	6.9092	0.000123829	1.39e-05
Evc2	6.90901	2.12e-10	8.79e-12
Foxd4	6.90685	5.23e-08	3.11e-09
Atp2b2	6.90224	2e-05	1.92e-06
Shisa4	6.90061	3.95e-08	2.31e-09
Egfr	6.89509	7.51e-10	3.32e-11
Map1a	6.88795	0.000438351	5.6e-05
Kdf1	6.88189	2.87e-12	8.97e-14
Epdr1	6.87992	1.18e-11	4.07e-13
H2-Eb1	6.87715	8.22e-51	5.05e-54
Fzd6	6.87597	1.08e-06	8.08e-08
Pcdhac2	6.86269	0.0329537	0.00747433
Ppp1r3a	6.85451	3.21e-05	3.2e-06
Slc13a4	6.84972	0.00394282	0.000644517
Pkia	6.84903	4.92e-07	3.44e-08
Aspa	6.84377	8.81e-12	2.97e-13
Tmem56	6.84068	1.44e-05	1.34e-06
Misp	6.83529	1.92e-06	1.51e-07
Nek10	6.82826	0.00935398	0.00172517
8430408G22Rik	6.82336	1.04e-18	1.3e-20
Colq	6.82258	0.000718336	9.66e-05
Kcne2	6.81782	6.11e-07	4.33e-08
Fxyd3	6.81691	4.51e-06	3.79e-07
Gstm2	6.80854	3.51e-18	4.62e-20
Prss35	6.80214	0.00276811	0.000432089
Gp1bb	6.79981	0.0398722	0.00940763
Amy1	6.79932	7.37e-07	5.32e-08
Cx3cl1	6.79694	1.45e-11	5.1e-13
Pdzk1ip1	6.79107	1.51e-10	6.07e-12
Pcdhgb1	6.78434	0.0255686	0.0055572
Ttc25	6.78227	1.23e-10	4.9e-12
Atp1a2	6.77632	3.44e-15	7.12e-17
Mal	6.76959	7.57e-09	3.91e-10
Fgf2	6.75906	0.0115175	0.00219965
Syde2	6.7513	3.8e-13	1.04e-14
Cldn2	6.73337	0.000744502	0.000100482
P4ha3	6.73284	6.28e-06	5.44e-07
Ebf2	6.72652	0.000310319	3.84e-05
Tinag	6.71915	1.63e-06	1.26e-07
Ttc26	6.71798	4.16e-05	4.25e-06
Slc30a4	6.71578	1.89e-17	2.75e-19
Dnm1	6.71154	3.1e-07	2.09e-08
Pdgfa	6.70661	4.3e-15	9.06e-17
Proser2	6.70512	6.68e-09	3.42e-10
Zmynd15	6.70393	1.48e-12	4.46e-14
Frem1	6.69573	0.00532627	0.000909049
Eda2r	6.69144	5.62e-07	3.96e-08
Lurap1l	6.69007	5.03e-07	3.52e-08
Ccl7	6.68879	1.18e-36	1.98e-39
Klk14	6.68182	0.00489648	0.00082507
Agtr1b	6.67784	0.000692465	9.28e-05
Nbea	6.6759	1.29e-07	8.22e-09
Dpyd	6.6727	0.000231326	2.78e-05
Rgl3	6.67043	1.24e-10	4.95e-12
Steap2	6.66871	6.13e-08	3.69e-09
Col15a1	6.66218	8.88e-15	1.93e-16
Gdpd2	6.66004	0.000162126	1.87e-05
Enpp2	6.65855	5.42e-10	2.34e-11
Hoxb5	6.65667	3.69e-07	2.52e-08
Col5a1	6.65571	7.2e-12	2.39e-13
Cd164l2	6.64607	0.00120315	0.000170661
Slc4a4	6.63952	0.000464291	5.96e-05
Fign	6.6363	0.00192977	0.000290482
Cacna1c	6.61979	0.000175237	2.03e-05
Ngf	6.61911	0.00956234	0.00177221
Mrgpre	6.61794	6.06e-16	1.1e-17
Wisp1	6.61018	3.7e-08	2.15e-09
Scin	6.61005	0.00120315	0.00017057
Vmn2r26	6.60141	1.52e-08	8.34e-10
1500026H17Rik	6.5942	0.000709757	9.52e-05
Sftpb	6.58624	2.73e-12	8.45e-14
Epha3	6.56971	0.000518481	6.73e-05
Spa17	6.56288	6.53e-12	2.16e-13
Vcam1	6.56199	1.8e-27	8.04e-30
Cd209a	6.5562	9.42e-16	1.75e-17
Pclo	6.5493	0.000344143	4.3e-05
Bbs1	6.54916	5.4e-08	3.23e-09
Fgf13	6.53833	0.000132487	1.5e-05
Ccdc136	6.52168	0.000662562	8.82e-05
Krt83	6.51787	0.000500623	6.47e-05
Elfn1	6.51402	0.00199066	0.000300624
Pcdhb22	6.51289	0.000382831	4.83e-05
Plekhs1	6.50455	0.035689	0.00822625
Sftpd	6.49633	1.76e-11	6.25e-13
Wt1os	6.49512	0.045279	0.0109429
Sftpa1	6.49487	2.57e-14	5.83e-16
Rhobtb1	6.49412	3.78e-08	2.19e-09
Pdia2	6.49013	0.0466791	0.0113635
Gjb4	6.47904	0.0113593	0.00216386
Slc12a2	6.47744	6.17e-33	1.57e-35
Shc2	6.47686	3.5e-06	2.89e-07
Muc1	6.47401	4.49e-13	1.25e-14
Col1a1	6.47339	2.76e-13	7.39e-15
Best3	6.46819	0.0370924	0.00860896
Kcnh3	6.46152	0.00109878	0.000154237
Krt7	6.45191	1.17e-12	3.47e-14
Bmp4	6.43882	5.31e-11	2.01e-12
BC021891	6.43846	0.0104395	0.00196043
Col6a5	6.43778	0.019118	0.00395731
Bik	6.43136	2.54e-06	2.04e-07
Itgb4	6.43119	1.42e-08	7.77e-10
Adcy2	6.42935	2.89e-09	1.41e-10
Ccl11	6.42742	2.67e-11	9.73e-13
Ift43	6.41626	1.51e-22	1.17e-24
Klhl13	6.41329	1.87e-10	7.67e-12
Ptpn3	6.41255	0.000175927	2.04e-05
Mat1a	6.40972	0.000416895	5.28e-05
Fgl1	6.40871	0.0043815	0.000727529
Sh2d4a	6.40817	1.13e-08	6.05e-10
Lsamp	6.39253	0.00316031	0.000502756
Slc15a1	6.38435	0.0258696	0.0056324
Irf6	6.38427	2.23e-07	1.48e-08
Gm5084	6.38209	0.0105309	0.00198061
Ak1	6.37525	2.58e-13	6.89e-15
Nqo1	6.37184	1.86e-14	4.17e-16
Sema3a	6.36675	0.00281576	0.000440909
Vipr1	6.36669	2.12e-06	1.67e-07
E030019B13Rik	6.36394	6.07e-11	2.32e-12
Pcbd1	6.35981	2.62e-10	1.1e-11
Col1a2	6.3582	3.69e-17	5.65e-19
Adrb1	6.35485	1.18e-26	5.62e-29
Pawr	6.3531	1.18e-08	6.38e-10
Fam198a	6.3443	3.36e-08	1.93e-09
Stx19	6.34415	7.45e-08	4.56e-09
Ppl	6.34409	1.4e-08	7.64e-10
Airn	6.34367	2.04e-05	1.97e-06
Rai14	6.33752	1.74e-17	2.52e-19
Ncs1	6.32759	2.34e-11	8.44e-13
Apol10b	6.32672	0.00310776	0.000493632
Gsta3	6.32672	6.38e-07	4.54e-08
Col3a1	6.3201	1.29e-16	2.13e-18
Gpr156	6.31296	0.0497954	0.0122934
Dhrs9	6.28963	6.54e-16	1.19e-17
Adgrg1	6.28956	2.65e-29	9.45e-32
Mb21d2	6.28938	8.93e-06	8.01e-07
Osr2	6.28617	1.77e-07	1.15e-08
Ffar4	6.28569	4.3e-31	1.23e-33
Me3	6.28203	0.000253416	3.06e-05
Mrgpra2a	6.28188	0.00813252	0.00147292
AI464131	6.28154	1.18e-09	5.36e-11
Fbxo36	6.27452	1.22e-24	7.72e-27
Hepacam	6.27446	0.003964	0.000648252
P3h2	6.27334	0.00795131	0.00143196
Mmp3	6.27197	2.36e-17	3.51e-19
Itga9	6.26795	5.3e-20	5.7e-22
Casc1	6.24847	1.62e-05	1.52e-06
Tmem54	6.24702	9.51e-06	8.57e-07
Fam205c	6.24173	0.0325402	0.00736984
Gm8883	6.23587	0.0127419	0.00247366
Clic3	6.23215	1.43e-13	3.64e-15
Col5a3	6.23042	4.47e-08	2.64e-09
Arhgef5	6.22655	0.000477824	6.16e-05
Esr2	6.22448	0.0183306	0.0037643
Il17re	6.22293	4.61e-07	3.21e-08
Cox6a2	6.21708	4.74e-12	1.53e-13
Ntrk2	6.21625	1.51e-05	1.41e-06
Col8a1	6.21554	0.000771872	0.000104524
Unc13b	6.20991	1.88e-05	1.79e-06
Fgfr1	6.20226	1.44e-13	3.68e-15
Adtrp	6.19442	1.42e-06	1.09e-07
Gramd2	6.17498	2.33e-07	1.54e-08
Dab2	6.17466	6.72e-20	7.26e-22
Fam149a	6.17306	4.26e-19	4.99e-21
Bche	6.17196	0.000147098	1.68e-05
Fzd3	6.15353	1.1e-10	4.34e-12
9130230L23Rik	6.1502	3.9e-09	1.94e-10
Ppap2b	6.14774	2.24e-34	4.5e-37
Bpifb5	6.14675	5.55e-05	5.79e-06
Cpa3	6.14548	4.87e-05	5.02e-06
Cpn1	6.13662	2.54e-06	2.04e-07
Htra3	6.13465	5.34e-28	2.21e-30
Procr	6.13334	4.16e-13	1.15e-14
Chodl	6.13175	0.000221864	2.66e-05
Gm38407	6.13014	2.49e-05	2.44e-06
Fam110c	6.1264	3.55e-10	1.5e-11
Steap4	6.12411	8.21e-22	7.02e-24
Fads3	6.12315	1.23e-29	4.28e-32
Tspan6	6.12305	2.79e-06	2.26e-07
Klrd1	6.1161	8.08e-17	1.3e-18
Prmt8	6.10369	1.3e-06	9.83e-08
Ppil6	6.10238	3.88e-08	2.26e-09
Rhoc	6.09684	9.56e-12	3.25e-13
Epb4.1l5	6.08333	8.21e-10	3.65e-11
Mettl24	6.073	4.09e-05	4.17e-06
Lama3	6.06218	0.00106402	0.000148791
Il23a	6.06069	6.45e-07	4.6e-08
Hid1	6.05377	2e-12	6.12e-14
Pmepa1	6.04375	3.4e-30	1.03e-32
Mir155hg	6.04229	2.98e-06	2.43e-07
Foxa3	6.03754	0.0416432	0.0099108
Plac9b	6.03322	0.00546895	0.000938552
A230028O05Rik	6.03087	0.00468548	0.000785678
Synpo	6.03042	3.26e-13	8.82e-15
Bdkrb1	6.0289	7.01e-10	3.07e-11
Gm4956	6.02566	3.37e-13	9.17e-15
Epb4.1l3	6.02534	9.47e-06	8.53e-07
Pcdhgb2	6.02245	0.00512414	0.000869515
Gdf10	6.02116	1.15e-11	3.99e-13
Hcn1	6.00414	0.00791234	0.00142397
Chst7	6.00157	6.89e-09	3.54e-10
Mark1	5.98814	1.12e-05	1.02e-06
Slc5a1	5.9838	4.75e-05	4.89e-06
Osbpl10	5.97979	7.07e-06	6.18e-07
Siglech	5.97683	9.07e-15	1.97e-16
Pof1b	5.97664	0.00501395	0.000847121
Rnf225	5.97566	0.00011453	1.28e-05
Serpinf1	5.9733	9.42e-26	5.1e-28
Fgfr3	5.96787	7.73e-09	4e-10
Clip4	5.95928	2.56e-06	2.06e-07
Zdhhc15	5.95632	0.000716333	9.63e-05
Zswim5	5.94686	0.0348064	0.00796865
Entpd2	5.94285	2.86e-14	6.52e-16
Pvrl3	5.94087	6.38e-11	2.46e-12
Itgbl1	5.93991	1.36e-06	1.03e-07
Ect2l	5.93116	0.000467354	6.01e-05
Cyp2j9	5.92765	2.43e-06	1.94e-07
Ppic	5.92383	1.02e-16	1.66e-18
Kif26b	5.92008	0.0086509	0.00157743
Gna14	5.91527	0.000105935	1.18e-05
Aim1l	5.91245	1.48e-05	1.38e-06
Fam184a	5.9124	0.00235877	0.000362011
Grip1	5.89497	0.000182412	2.13e-05
Lama2	5.89301	1.67e-10	6.79e-12
Asb2	5.88749	5.76e-05	6.03e-06
Plscr2	5.88617	2.43e-06	1.95e-07
Lypd6b	5.88489	1e-11	3.43e-13
Exph5	5.88275	0.000209303	2.49e-05
Slc1a7	5.88188	0.00543914	0.000932545
Slc7a2	5.86914	2.11e-07	1.38e-08
Cpxm2	5.85549	0.0209534	0.00439901
Lrcol1	5.85025	0.0211975	0.00446117
Mesp2	5.84966	0.00042918	5.46e-05
Vegfc	5.84164	3.28e-09	1.61e-10
Celsr1	5.84158	9.54e-08	5.95e-09
Sytl5	5.83967	0.0175996	0.00358752
Porcn	5.83588	7.36e-29	2.77e-31
Tm4sf19	5.82723	0.00185144	0.000276947
Gm19510	5.82499	7.71e-06	6.8e-07
Chst11	5.81926	7.46e-07	5.39e-08
Prkg1	5.81887	0.00056592	7.43e-05
Pm20d1	5.81731	8.14e-07	5.95e-08
Thnsl2	5.81696	8.97e-09	4.72e-10
Hsd17b14	5.81218	0.000357785	4.49e-05
Smoc2	5.80773	1.67e-11	5.9e-13
Lpar1	5.80337	1.24e-13	3.1e-15
Gm19990	5.80196	5.99e-06	5.17e-07
Adamts5	5.80072	1.44e-06	1.1e-07
Slc24a4	5.80014	7.96e-05	8.61e-06
Col6a3	5.79928	2.05e-09	9.67e-11
Gpm6b	5.798	5.9e-11	2.26e-12
Timp1	5.79545	3.88e-15	8.14e-17
Kcna5	5.79495	0.0446316	0.0107444
Gpha2	5.79208	0.00352502	0.000567559
Tmc3	5.78842	8.05e-07	5.87e-08
Acacb	5.78593	0.00539461	0.000923143
Mmp9	5.78115	1.92e-17	2.81e-19
Mn1	5.78007	4.38e-10	1.87e-11
Nipal1	5.77298	8.36e-07	6.12e-08
Cadm1	5.77074	4.57e-08	2.7e-09
Masp1	5.76752	0.014595	0.00289199
5930430L01Rik	5.76032	2.01e-05	1.94e-06
Rph3al	5.75307	9.26e-07	6.85e-08
Phf24	5.75213	1.11e-05	1.01e-06
Grem2	5.74511	2.11e-06	1.67e-07
Igfbp3	5.73889	8.45e-06	7.53e-07
Dusp14	5.72967	8.38e-12	2.8e-13
H1fx	5.72889	3.38e-07	2.3e-08
Tmem45a	5.7287	7.69e-08	4.72e-09
Scx	5.72497	0.00225757	0.000345185
Medag	5.72342	4.04e-06	3.37e-07
6330403K07Rik	5.71885	2.45e-05	2.4e-06
Zbtb7c	5.71169	0.00303092	0.000479938
Tmem139	5.711	2.55e-05	2.51e-06
Ccdc92	5.71017	7.33e-08	4.48e-09
Dmwd	5.70155	2.7e-08	1.53e-09
Cilp	5.7006	3.45e-08	1.99e-09
Dcstamp	5.69982	4.14e-11	1.55e-12
Cdc42ep5	5.69195	1.32e-08	7.17e-10
Gbp2b	5.68876	0.000500516	6.47e-05
Rnf39	5.67681	0.000212106	2.53e-05
Cth	5.67598	0.00036212	4.55e-05
Id4	5.67559	3.7e-07	2.53e-08
Cxcl12	5.67549	8.77e-24	5.82e-26
Nfatc4	5.67339	0.00093987	0.000129929
Cpxm1	5.66883	2.66e-17	4e-19
Alox12e	5.65578	0.00520044	0.000883954
Bach2os	5.6523	2.8e-06	2.27e-07
B130024G19Rik	5.64723	0.00769717	0.0013802
C3ar1	5.64681	8.21e-22	7.04e-24
Megf6	5.64493	1.85e-05	1.76e-06
Klhl4	5.64392	9.42e-05	1.04e-05
Nebl	5.64039	1.74e-06	1.36e-07
Saa3	5.63943	4.44e-07	3.08e-08
Slc40a1	5.63405	2.41e-21	2.17e-23
Kctd14	5.63399	5.28e-08	3.15e-09
Ghr	5.63361	1.74e-08	9.64e-10
Klk8	5.63179	5.96e-14	1.42e-15
Esyt3	5.63078	8.49e-08	5.25e-09
Hist1h4j	5.63073	0.0365324	0.00845656
Ecm2	5.62412	2.56e-06	2.06e-07
Klrb1a	5.62396	0.029097	0.00647209
D830026I12Rik	5.62147	0.00174049	0.000258853
Srpx2	5.61741	9.04e-08	5.62e-09
Ctf1	5.60819	6.69e-08	4.06e-09
F830016B08Rik	5.60551	1.93e-08	1.08e-09
Lrig1	5.60391	4.42e-08	2.6e-09
Wnt7a	5.60082	0.0127686	0.00248041
Olfr1372-ps1	5.59964	0.00226367	0.00034621
Fmnl2	5.59939	1.2e-10	4.78e-12
Atp6v0e2	5.59292	4.17e-07	2.87e-08
Ccnd1	5.58853	1.05e-21	9.21e-24
Spats2	5.58847	4.01e-05	4.08e-06
Ccr3	5.58696	0.000513489	6.66e-05
Nsun7	5.58564	0.00790629	0.00142223
Cfi	5.58234	0.00665342	0.00116934
Srpx	5.57797	9.82e-13	2.89e-14
Ankrd6	5.57777	0.0084788	0.00154093
Edn3	5.56983	0.00239263	0.000367991
Astn2	5.56915	0.000116788	1.31e-05
Veph1	5.56907	0.0358617	0.00827885
Ms4a4d	5.56779	8.14e-10	3.62e-11
Cetn4	5.56575	5.58e-08	3.34e-09
Pfn2	5.56226	1.34e-11	4.69e-13
Kcnk3	5.56136	5.31e-05	5.52e-06
Fut2	5.55607	0.00459901	0.00076873
Pth1r	5.55604	7.5e-10	3.31e-11
Pcdhgc5	5.55403	0.0205132	0.00428978
Cpm	5.54264	5.8e-14	1.38e-15
Eno3	5.54044	4.65e-63	1.33e-66
Slc26a9	5.53969	7.85e-13	2.27e-14
Rassf6	5.53909	3.6e-06	2.97e-07
Serpina3m	5.53569	1.13e-05	1.03e-06
AW822252	5.53392	0.0244312	0.0052692
Itga7	5.52846	7.3e-08	4.45e-09
Sdc4	5.52333	6.62e-21	6.34e-23
Lama4	5.52215	6.06e-12	2e-13
Kcnj15	5.51861	4.42e-07	3.06e-08
Meg3	5.51821	0.00190164	0.000285546
Slc1a3	5.51691	2.93e-13	7.89e-15
Sdcbp2	5.51133	1.04e-10	4.11e-12
Bpifa2	5.5081	5.6e-06	4.8e-07
Gm19461	5.50305	8.81e-05	9.64e-06
Serpina3i	5.50224	4.97e-05	5.14e-06
Ccdc89	5.49779	0.000331747	4.13e-05
1500009L16Rik	5.48553	3.74e-06	3.1e-07
Hoxb7	5.48494	0.0167086	0.00338673
Phlda2	5.4795	0.0216832	0.00458542
BC021767	5.478	0.0132697	0.00259081
Spats2l	5.47465	1.17e-08	6.32e-10
Sult5a1	5.47408	6.86e-06	5.97e-07
Asprv1	5.47325	4.29e-12	1.37e-13
D930048N14Rik	5.47255	0.000422317	5.37e-05
Dtna	5.47175	2.66e-12	8.23e-14
Prdm5	5.47051	0.00530063	0.000903587
Gm16432	5.46999	0.0161554	0.00325145
Slc18b1	5.46633	1.92e-08	1.06e-09
Irg1	5.46524	2.61e-20	2.7e-22
Trpm6	5.46103	0.000564421	7.4e-05
Shroom3	5.45884	3.23e-06	2.65e-07
Erbb2	5.45572	1.13e-09	5.07e-11
Rhpn2	5.45547	0.00017705	2.06e-05
Adamts2	5.45537	3.44e-18	4.51e-20
Alpl	5.45376	1.01e-07	6.29e-09
Myo3b	5.45221	0.00364432	0.000589548
Scd1	5.45078	2.38e-12	7.33e-14
Sorcs2	5.44882	9.27e-06	8.32e-07
Cxcl15	5.44498	8.55e-12	2.87e-13
Ptprk	5.44452	1.63e-06	1.26e-07
Bmp1	5.44344	3.55e-15	7.39e-17
Dnaja4	5.44194	5.68e-25	3.42e-27
Galnt15	5.43953	3.04e-05	3.02e-06
Tanc2	5.43836	8.38e-12	2.81e-13
Arxes2	5.43772	0.000135647	1.54e-05
Cthrc1	5.43546	4.8e-07	3.34e-08
Rbfox2	5.43309	1.07e-05	9.71e-07
Irs3	5.43217	5.46e-06	4.66e-07
Samd12	5.43192	0.0139537	0.00274434
Cxcl1	5.42744	1.68e-13	4.32e-15
H2-Aa	5.42681	3e-39	4.54e-42
Nfe2l3	5.42509	0.000269113	3.28e-05
Sema3b	5.42208	7.61e-05	8.21e-06
Slc23a1	5.4195	9.73e-12	3.33e-13
Slc26a4	5.41869	0.000182541	2.13e-05
Vldlr	5.41796	1.92e-08	1.07e-09
Cyr61	5.41767	2.94e-23	2.09e-25
Fam46b	5.41345	7.46e-08	4.57e-09
Ror2	5.40836	0.000459148	5.89e-05
Cttn	5.40786	6.7e-17	1.06e-18
Cd300c	5.40701	2.23e-08	1.25e-09
Src	5.40355	8.13e-10	3.61e-11
Nedd4	5.40319	1.27e-17	1.8e-19
Slc7a4	5.40275	6.06e-12	2e-13
Hrh1	5.39583	1.02e-05	9.26e-07
Cdh4	5.3907	0.000352983	4.42e-05
Sectm1a	5.38904	0.000285662	3.5e-05
Arpin	5.38345	6.3e-11	2.42e-12
Adamtsl3	5.38272	0.00428746	0.000709105
Ntf3	5.37916	0.000267799	3.26e-05
Abcb4	5.3721	0.00295394	0.000466418
Xrra1	5.37007	7.15e-05	7.65e-06
Gas6	5.36907	7.24e-11	2.81e-12
Cd59a	5.3678	9.41e-08	5.85e-09
Ptger3	5.36503	0.000495295	6.39e-05
Tmem52	5.36364	0.00637977	0.00111524
Il1r1	5.36201	2.35e-14	5.31e-16
Adamtsl2	5.3558	1.84e-10	7.54e-12
Col5a2	5.35428	1.82e-11	6.48e-13
Chrnb1	5.35109	1.81e-09	8.41e-11
Asgr2	5.34798	1.21e-05	1.11e-06
Ror1	5.34273	3.91e-05	3.97e-06
Cobl	5.34074	0.000118939	1.33e-05
Cd248	5.34029	1.38e-09	6.32e-11
Tmod1	5.33815	2.02e-05	1.94e-06
Tmem150c	5.33611	0.00190164	0.000285525
Kcng1	5.33609	0.0358617	0.00827684
Paqr5	5.33598	1.29e-09	5.87e-11
Rgs16	5.33523	1.2e-07	7.59e-09
Mmp27	5.33512	0.00472597	0.000793435
Iigp1	5.32988	9.08e-12	3.08e-13
Dclk1	5.32966	5.36e-11	2.04e-12
Il1rl1	5.32818	4.48e-06	3.76e-07
Serpine2	5.32757	1.19e-20	1.19e-22
Yes1	5.32631	3.9e-08	2.27e-09
S100g	5.32009	2.59e-06	2.08e-07
Pla2g4c	5.31918	0.0284198	0.00629352
Tmem178	5.31842	0.000114212	1.28e-05
Ocln	5.31671	9.44e-08	5.88e-09
Dnm3	5.31225	0.000919886	0.000126941
Arfgef3	5.30898	0.000335183	4.17e-05
Nr3c2	5.30813	1.97e-05	1.89e-06
Six5	5.30703	0.000891254	0.000122442
Plekhh2	5.30639	0.000138722	1.58e-05
Mtcl1	5.3048	0.00026468	3.22e-05
Chil1	5.30048	4.38e-13	1.21e-14
Actn3	5.29735	0.030907	0.00693924
Lrrc51	5.29685	6.79e-24	4.45e-26
1700048O20Rik	5.29574	0.0440943	0.010597
Slc7a10	5.29472	4.63e-06	3.91e-07
Sytl2	5.2885	0.00368765	0.000597671
Zfp354a	5.28845	0.000253664	3.07e-05
4921504A21Rik	5.28495	0.0497036	0.0122626
Pir	5.28411	1.53e-20	1.55e-22
Osbpl5	5.28352	2.72e-13	7.27e-15
Wfdc1	5.27857	0.000186454	2.18e-05
Islr	5.27304	3.7e-14	8.66e-16
3110045C21Rik	5.27191	0.00124462	0.000177002
Maged1	5.27188	9.35e-33	2.45e-35
Ano1	5.27045	1.7e-06	1.33e-07
Capn6	5.27028	5.96e-06	5.13e-07
Ccdc149	5.26971	0.000690991	9.25e-05
Ctgf	5.26744	1.1e-11	3.79e-13
Lrrc17	5.26494	6.66e-08	4.04e-09
Sgcd	5.26185	0.000194101	2.28e-05
Ccdc146	5.26005	3.43e-11	1.27e-12
Eml1	5.25863	1.99e-09	9.35e-11
Sdc2	5.25709	3.8e-12	1.21e-13
Phlda3	5.25502	9.74e-15	2.13e-16
Dmpk	5.25351	3.58e-14	8.3e-16
Lama5	5.24981	8.59e-05	9.36e-06
Unc5c	5.24888	0.00256897	0.000398795
G730013B05Rik	5.24424	1.69e-08	9.34e-10
Aff3	5.23578	1.11e-06	8.32e-08
Sfta2	5.23222	1.41e-07	9.05e-09
Fbn1	5.22893	4.36e-10	1.86e-11
Smim6	5.2256	1.8e-09	8.34e-11
Has1	5.22551	1.35e-09	6.17e-11
Tspan11	5.22547	3.63e-08	2.1e-09
Chrm2	5.22324	0.00191308	0.000287421
Igsf10	5.22271	8.17e-08	5.03e-09
AU021092	5.22083	1.69e-06	1.31e-07
Arhgap8	5.21939	0.000105335	1.17e-05
Fam83g	5.21692	0.00137566	0.000198229
Fkbp10	5.20916	4.36e-12	1.39e-13
C1qtnf7	5.2085	1.2e-12	3.56e-14
Igf2	5.20806	0.00549149	0.000942645
Rgl1	5.20686	5.31e-49	4.35e-52
Tgfa	5.19862	7.13e-07	5.14e-08
Ackr3	5.19817	9.81e-08	6.13e-09
Uckl1os	5.19713	4.55e-09	2.28e-10
Dkkl1	5.19678	2.21e-08	1.24e-09
Scara3	5.19612	1.15e-08	6.17e-10
Jade2	5.1902	1.15e-11	3.99e-13
Col14a1	5.18735	6.29e-10	2.73e-11
Hspb8	5.18152	1.65e-06	1.28e-07
Cdk18	5.1804	2.04e-10	8.42e-12
Parva	5.17827	8.58e-08	5.31e-09
Zfp618	5.17713	0.0336609	0.00765265
Serpina3c	5.17578	3.83e-08	2.22e-09
Fam26e	5.17163	6.46e-07	4.6e-08
Wdr35	5.16882	2.37e-15	4.71e-17
Slc27a6	5.16676	8.98e-05	9.86e-06
H2-Ab1	5.16018	1.38e-33	3.12e-36
Entpd3	5.15958	5.19e-09	2.62e-10
Enpep	5.15718	7.36e-11	2.86e-12
Fcrlb	5.15299	5.95e-18	7.99e-20
Trib2	5.15272	2.95e-06	2.41e-07
Prkd1	5.14757	0.0180877	0.00370331
Ltc4s	5.14648	2.82e-11	1.03e-12
Tshz3	5.14532	0.00232509	0.000356366
Tceal1	5.14087	4.93e-07	3.45e-08
St8sia1	5.13736	2.99e-06	2.44e-07
Lox	5.13306	6.27e-13	1.78e-14
Cxadr	5.13217	5.08e-08	3.02e-09
Actn1	5.13058	7.59e-18	1.04e-19
Dcn	5.1296	6.49e-11	2.5e-12
Cxcl14	5.12616	1.27e-30	3.8e-33
Tmem59l	5.12561	0.00870236	0.00159145
Il7r	5.12362	4.83e-11	1.82e-12
C77080	5.12253	3.68e-15	7.69e-17
Gxylt2	5.12214	6.4e-05	6.77e-06
Corin	5.12109	0.000348979	4.37e-05
Tox2	5.12039	7.96e-06	7.04e-07
Hspg2	5.11525	0.000203458	2.41e-05
Khdrbs3	5.11412	1.98e-11	7.09e-13
Ak4	5.11391	0.00427782	0.000706985
Fbln7	5.11283	0.00192977	0.000290479
Sox5	5.11271	0.000729213	9.81e-05
Adm	5.10925	1.8e-11	6.41e-13
Tmem150a	5.10738	4.96e-18	6.6e-20
Mmrn1	5.10297	1.84e-06	1.44e-07
Acy1	5.09798	5.68e-29	2.09e-31
Pacsin3	5.09599	1.36e-10	5.44e-12
Tmem40	5.09396	2.28e-06	1.81e-07
Dock9	5.0927	3.15e-09	1.54e-10
Cfap43	5.09244	6.24e-10	2.71e-11
Loxl2	5.08982	0.000207997	2.47e-05
Cpz	5.07964	3.97e-08	2.32e-09
Traf4	5.07188	8.33e-17	1.34e-18
Slc35g2	5.06709	3.5e-09	1.72e-10
Ar	5.0665	1.82e-05	1.73e-06
Orm1	5.064	3.85e-08	2.24e-09
Tmem8c	5.05955	0.0265647	0.00581745
Flrt2	5.0595	2.77e-06	2.24e-07
Slc9b2	5.05775	0.0144393	0.00285462
Stap2	5.05379	2.59e-09	1.25e-10
1700020N01Rik	5.04937	0.00445416	0.000740871
Sparc	5.04924	3.3e-15	6.75e-17
Lgi2	5.04717	1.48e-06	1.14e-07
Loxl1	5.04674	1e-15	1.88e-17
Kdelr3	5.04375	6.17e-11	2.37e-12
Brinp1	5.04203	1.08e-05	9.81e-07
Slit3	5.03951	1.73e-07	1.12e-08
2610318N02Rik	5.03305	4.34e-08	2.55e-09
Bend7	5.03195	1.94e-05	1.86e-06
Dpt	5.02824	3.49e-15	7.24e-17
Fblim1	5.02724	5.93e-23	4.37e-25
Ackr4	5.02564	0.0188237	0.0038833
Fxyd1	5.02509	1.36e-08	7.39e-10
Bcl2a1b	5.025	7.61e-56	3.43e-59
2010005H15Rik	5.02141	0.000768068	0.000103915
Pcolce2	5.01907	1.17e-16	1.91e-18
Pdgfrl	5.01815	2.87e-10	1.21e-11
Nrbp2	5.01611	1.22e-12	3.65e-14
Pcdhgc4	5.01572	0.0160034	0.0032189
Ptk7	5.01541	2.45e-08	1.38e-09
Tead3	5.0099	0.00102982	0.000143418
Enah	5.00698	5.4e-06	4.61e-07
Col16a1	5.00314	2.01e-05	1.94e-06
Kcnmb1	4.99874	0.0409949	0.00973126
Pdpn	4.99486	6.95e-13	1.98e-14
Rasgrf1	4.99189	9.79e-05	1.08e-05
Zfp385b	4.9902	1.73e-05	1.64e-06
Ifnlr1	4.98727	0.00257414	0.00039991
Ndrg4	4.98703	9.56e-09	5.04e-10
Bcat1	4.9859	0.000624813	8.28e-05
Tmem53	4.98305	5.06e-13	1.42e-14
1110032F04Rik	4.97356	0.0104874	0.00197156
Col6a2	4.96728	1.54e-10	6.24e-12
Fhl1	4.96727	1.03e-21	9.01e-24
B4galt2	4.96598	3.08e-07	2.08e-08
Fah	4.96059	2.77e-09	1.33e-10
Serpinb2	4.95788	5.78e-07	4.08e-08
Ldhd	4.95326	2.45e-08	1.38e-09
Rab3b	4.95299	0.00686432	0.00121343
Il1a	4.95212	2.18e-50	1.43e-53
F2rl1	4.94909	0.0011278	0.000158588
Rgma	4.94808	0.000362729	4.56e-05
Mira	4.94415	0.00264338	0.000411537
Atoh8	4.94225	1.92e-07	1.26e-08
Ppp1r3c	4.93552	0.000505216	6.54e-05
Galnt13	4.93493	0.0152823	0.00304758
Fstl1	4.93361	2.93e-16	4.98e-18
Tgtp1	4.92845	1.16e-07	7.34e-09
Thbs4	4.92824	0.00335282	0.000537363
Fam178b	4.92769	0.00050452	6.53e-05
Rbpjl	4.9273	1.46e-06	1.12e-07
Agt	4.92638	0.00426224	0.000704061
Rtn4rl2	4.92174	5e-06	4.25e-07
Mfap5	4.9148	1.48e-13	3.79e-15
Calcb	4.91272	0.000162444	1.87e-05
Irx1	4.91071	0.0015145	0.00022084
Itga11	4.9099	0.000282596	3.46e-05
Pnmal2	4.908	0.00163175	0.000240677
Slc25a34	4.90751	0.0337051	0.00766743
2200002D01Rik	4.90422	7.36e-06	6.47e-07
Alox15	4.90295	5.36e-05	5.57e-06
C1s2	4.9017	0.0286936	0.00636944
Ebf1	4.89947	3.94e-06	3.28e-07
Tubg2	4.89856	0.00195068	0.000294027
Cd81	4.89596	2.56e-25	1.48e-27
1810010H24Rik	4.895	5.1e-12	1.66e-13
Btbd8	4.89332	0.00150724	0.000219596
Smyd1	4.89168	0.0195161	0.00404794
Sod3	4.89	3.86e-19	4.49e-21
Slc1a4	4.88985	2.72e-05	2.68e-06
Hyal1	4.88491	1.65e-07	1.07e-08
Gstt1	4.88471	1.35e-11	4.71e-13
Ctnnd2	4.88086	4.1e-05	4.18e-06
Efs	4.88005	1.05e-05	9.54e-07
Plek2	4.87962	0.000594711	7.84e-05
Tspan12	4.87927	7.54e-05	8.12e-06
[truncated: 22,422 more rows]
