# Supplementary material for: IL-33-ST2 axis regulates myeloid cell differentiation and activation enabling effective club cell regeneration
Source: Nat Commun. 2020 Sep 22;11:4786. doi: 10.1038/s41467-020-18466-w (PMC7508874; doi:10.1038/s41467-020-18466-w)
Supplement: Supplementary file 6 — Supplementary Data 2 [file 41467_2020_18466_MOESM6_ESM.xlsx]

## Sheet: Supplemental Table 4b
GeneID	Fold_Change	FDR	PValue
Ankrd63	722.642	4.51e-13	4.44e-14
Kbtbd12	683.85	3.78e-14	3.44e-15
Trpm1	554.578	8.22e-09	1.12e-09
Dnah11	549.287	6.3e-17	4.85e-18
Olfr111	473.071	9.46e-12	1.03e-12
BC052688	424.414	9.45e-10	1.19e-10
Cd200r2	382.04	4.23e-59	7.9e-61
Chrnb4	338.6	3.67e-06	6.47e-07
Gpr33	272.45	1.81e-20	1.17e-21
Shisa7	260.214	3.17e-07	5e-08
Crtac1	210.73	5.22e-12	5.55e-13
Gdap1l1	195.041	6.02e-06	1.09e-06
4930447F24Rik	187.879	1.28e-05	2.38e-06
Tnni3k	177.684	4.81e-05	9.66e-06
Btnl6	163.582	2.08e-12	2.14e-13
Clgn	158.663	3.46e-05	6.83e-06
9330182O14Rik	157.356	4.05e-05	8.06e-06
Sh2d1b2	148.778	0.000337163	7.59e-05
Htr2c	144.256	1.29e-30	5.71e-32
Sbk2	133.291	1.17e-45	3.15e-47
Mmp10	131.35	0.000113312	2.39e-05
2210039B01Rik	130.236	3.39e-05	6.68e-06
Elovl3	129.445	0.000594303	0.000139395
Slc39a12	120.87	4.67e-17	3.56e-18
Trim29	118.815	2.07e-31	8.92e-33
Eci3	116.872	6.04e-18	4.43e-19
Gm20741	116.725	0.000250196	5.54e-05
Gm364	116.18	2.96e-12	3.1e-13
9530059O14Rik	110.708	1.14e-21	6.99e-23
Dclk3	110.417	1.2e-10	1.41e-11
Btnl4	109.271	0.00116002	0.000285053
C530008M17Rik	109.163	2.09e-59	3.87e-61
Fam19a5	108.619	4.95e-15	4.26e-16
Ces2c	108.579	2.64e-26	1.37e-27
Krt1	107.169	6.36e-21	4.03e-22
Fam46d	106.182	0.00047471	0.000109634
Mfsd7c	104.643	5.23e-37	1.85e-38
Vstm2a	102.965	1.11e-45	2.98e-47
Spry3	102.266	0.00157949	0.00039712
Slc39a2	102.028	1.12e-30	4.94e-32
Mcoln3	101.293	6.27e-25	3.44e-26
Kcnn3	101.045	6.48e-20	4.31e-21
D630033O11Rik	99.2582	0.000338802	7.63e-05
Atp6v0d2	97.8256	1.51e-32	6.23e-34
Gpr156	97.6089	7.33e-09	9.91e-10
Egfem1	97.0529	9.04e-20	6.06e-21
Lipf	96.1821	4.67e-21	2.94e-22
Pnpla5	95.5282	1.04e-51	2.38e-53
Mkx	94.5888	3.39e-34	1.34e-35
Gm5936	94.3339	2.07e-07	3.2e-08
Slc6a4	94.1217	4.29e-49	1.05e-50
Mrgpre	94.0155	7.6e-77	9.33e-79
Prr23a3	93.4954	0.000773326	0.00018509
Bhlha9	91.5499	0.00127318	0.00031479
Plet1	91.4789	8.22e-44	2.33e-45
Ctsk	90.5741	4.63e-36	1.7e-37
Nptx2	90.2549	0.000674604	0.000159528
Siglecf	89.8898	1.49e-61	2.54e-63
Pdgfc	89.65	1.84e-36	6.7e-38
Hyal5	89.411	0.00111052	0.000272344
Slc17a7	89.2855	0.00611389	0.0017019
Afp	89.16	1.54e-32	6.38e-34
Wfdc10	89.0346	1.35e-36	4.86e-38
Alppl2	87.5011	7.4e-13	7.38e-14
Krt79	87.2335	2.98e-34	1.17e-35
Serpinb1c	85.7542	0.00083752	0.000201724
Acsl6	85.752	0.00140893	0.000351294
Rufy4	85.5443	9.46e-54	2.03e-55
Car4	85.432	1e-26	5.14e-28
9030624G23Rik	83.861	2.96e-12	3.09e-13
Topaz1	83.6256	1.78e-06	3.04e-07
Slc7a2	83.2751	5.36e-30	2.46e-31
Mucl1	82.5324	0.0056584	0.00156538
Awat1	82.1615	5.05e-17	3.86e-18
Olfr110	82.0932	0.0024681	0.000641659
Cxcr1	80.0975	2e-24	1.12e-25
Resp18	79.9575	0.00261638	0.000683317
Gm6116	79.7495	1.17e-25	6.26e-27
4930502E18Rik	79.6658	2.27e-16	1.81e-17
Cidec	77.4589	1.8e-33	7.25e-35
Scg2	76.4863	0.00346216	0.000922779
Fabp1	76.1095	3.61e-67	5.44e-69
Bhlhe41	75.5123	2.89e-57	5.62e-59
Vash1	74.8233	3.54e-20	2.32e-21
Marco	74.3188	1.39e-30	6.21e-32
Spp1	74.1995	1.09e-38	3.67e-40
Ttc39aos1	73.6658	5.14e-21	3.25e-22
AW822252	73.3385	2.34e-13	2.26e-14
Card11	72.6463	4.03e-163	9.89e-166
AU022793	72.6066	1.16e-22	6.85e-24
H2-M2	72.3058	1.59e-19	1.08e-20
Zfp345	71.6364	3.41e-06	6e-07
B3gnt7	71.3176	3.72e-88	3.91e-90
Lepr	71.0513	5.12e-57	1.01e-58
Kcnh4	70.5655	1.04e-26	5.35e-28
Perp	70.4436	5.25e-42	1.57e-43
Pald1	69.2863	2.58e-48	6.55e-50
Ly75	69.2123	6.11e-76	7.6e-78
Adcy3	68.973	4.31e-60	7.79e-62
Ucp3	68.7406	3.54e-66	5.51e-68
9430076C15Rik	67.4049	5.7e-35	2.18e-36
Ccna1	67.0166	0.00202919	0.000520405
Cyp4a12a	66.6057	0.00190597	0.000486229
Lyzl4	66.1347	2.7e-10	3.25e-11
A730085K08Rik	64.1455	1.86e-16	1.47e-17
Cend1	63.4498	3.17e-06	5.55e-07
Kbtbd13	63.0855	0.0217988	0.00684464
4933408N05Rik	62.9419	0.00446259	0.00120971
Slco2b1	62.8215	1.14e-53	2.45e-55
Sh3bgrl2	62.7151	2.35e-73	3.08e-75
F7	62.5653	4.5e-48	1.15e-49
Mertk	62.3151	7.19e-114	4.3e-116
Gmpr	62.1863	5.91e-91	5.81e-93
Mtmr7	61.2776	3.17e-89	3.22e-91
Ppm1j	60.8428	3.71e-40	1.17e-41
Rnf180	60.6103	1.3e-121	6.42e-124
Hyal6	60.3123	6.09e-08	8.94e-09
Prom1	60.0621	1.02e-68	1.49e-70
Gpnmb	58.8363	6.48e-69	9.44e-71
Cpne5	58.7979	1.28e-45	3.44e-47
5730507C01Rik	58.3952	1.51e-45	4.07e-47
Bcar3	58.0939	4.07e-40	1.29e-41
Dusp27	58.029	0.00749336	0.00212549
Gm11545	57.3284	2.39e-51	5.51e-53
Erc2	57.2513	1.36e-42	4.02e-44
Cd9	57.0545	6.66e-67	1.01e-68
Gcm2	56.8503	6.64e-12	7.12e-13
Gpr87	55.6158	0.00879681	0.00252907
BC055111	55.6063	0.0064508	0.00180124
Mmp12	55.6027	2.3e-53	5.01e-55
A230057D06Rik	55.5568	0.00169463	0.000428499
Sema3e	55.4245	9.45e-57	1.88e-58
Nt5e	55.1281	3.99e-52	8.98e-54
Matn2	54.5767	1.57e-68	2.31e-70
Vipr1	54.0912	1.18e-23	6.76e-25
Cx3cl1	54.0233	1.04e-36	3.73e-38
Dusp13	53.9256	1.02e-20	6.56e-22
Dusp9	53.8519	2.8e-26	1.46e-27
Pex5l	53.6772	0.0172168	0.00527128
A930011G23Rik	53.5669	0.00697768	0.00196436
Asb15	53.2149	0.0123537	0.00365943
D330045A20Rik	52.9043	4.04e-27	2.05e-28
Lrrn1	52.6029	0.0279964	0.00906348
Mb21d2	52.2429	2.51e-22	1.5e-23
Dab2	51.901	6.88e-68	1.03e-69
Enpp1	51.5629	5.81e-118	3.21e-120
Grik2	51.5287	0.0085504	0.00245333
Rgl3	51.4551	1.19e-37	4.16e-39
Spag11b	51.3155	9.54e-36	3.57e-37
4933425L06Rik	51.1213	0.00817653	0.00234002
Lix1	50.9527	7.29e-24	4.15e-25
Dst	50.8281	8.82e-41	2.73e-42
Mir138-1	50.7141	0.00901192	0.00259793
Tmprss7	50.6989	0.0163228	0.00497151
Ch25h	50.3886	2.3e-34	8.96e-36
Slc9a4	50.1585	7.47e-46	2e-47
Coro6	50.0968	6.15e-36	2.28e-37
Hrc	49.9789	0.0168452	0.0051527
Ear1	49.7332	6.49e-23	3.8e-24
Ceacam15	49.6905	0.00206046	0.000529267
Mrc1	49.4797	2.73e-147	8.84e-150
Serpinb12	48.8309	5.68e-20	3.77e-21
Marveld2	48.7529	1.36e-120	7.11e-123
Itgax	48.5751	2.06e-121	1.03e-123
Atf7ip2	48.5729	7.97e-09	1.08e-09
Hebp1	48.1487	2.08e-60	3.68e-62
Cd200r4	47.9591	9.97e-69	1.46e-70
Mroh6	47.748	3.73e-08	5.38e-09
Mgll	47.4502	1.72e-31	7.38e-33
Cyp2a4	47.4415	0.004157	0.00112194
Olfr520	47.0486	0.0112043	0.00328133
Hr	46.7334	6.07e-51	1.41e-52
Gm5640	46.2377	1.04e-13	9.78e-15
Tmem178b	46.2254	0.0148768	0.00449392
Myo1e	46.1042	9.05e-79	1.07e-80
Xrcc5	45.6286	1.7e-58	3.23e-60
Nos1	45.5082	0.0315378	0.0103391
Pdk4	45.1922	1.65e-60	2.91e-62
Pzp	45.0005	1.04e-06	1.72e-07
4931428L18Rik	44.9803	3.13e-13	3.05e-14
Ltc4s	44.9203	3.05e-43	8.81e-45
Pcdhgb8	44.8673	0.0436131	0.0147764
Syt8	44.264	2.31e-11	2.57e-12
Clec1b	43.9111	2.23e-60	3.96e-62
Gal3st3	43.7841	0.0157085	0.00476575
Chga	43.38	0.0141498	0.00424883
Ccdc7a	43.2513	0.000263101	5.84e-05
Drd1	43.0284	0.00237757	0.000615592
1700011H14Rik	42.9645	0.0227281	0.0071653
Aldoc	42.9331	2.34e-104	1.76e-106
Cpne8	42.8531	2.75e-87	2.91e-89
Lhfpl2	42.7637	1.6e-36	5.82e-38
Gm4961	42.5868	9.99e-06	1.84e-06
Odf3l1	42.4508	5.95e-15	5.16e-16
Chrna9	42.15	0.0211791	0.00662996
Wdr72	41.843	9.16e-07	1.51e-07
Esrrg	41.7926	1.3e-08	1.8e-09
Inadl	41.2438	5.01e-54	1.07e-55
Acot4	41.0485	6.28e-18	4.61e-19
Dnmt3aos	40.9874	2.61e-13	2.52e-14
Sypl2	40.9464	0.0251904	0.00806121
Clec3a	40.9435	0.0245202	0.00780358
Tnfsf18	40.7616	3.99e-19	2.76e-20
Angptl4	40.5925	8.87e-67	1.36e-68
Krt19	40.5815	6.64e-41	2.05e-42
G730013B05Rik	40.5071	2.46e-35	9.28e-37
Gm5334	40.4972	1.62e-05	3.06e-06
Angptl3	40.3658	7.73e-16	6.3e-17
P2rx5	40.3392	3.9e-50	9.29e-52
4930563E18Rik	40.1457	0.0498607	0.0171545
Mylk2	40.1151	0.0218418	0.00685993
Ffar2	40.0507	6.6e-95	5.95e-97
Actn1	40.008	3.73e-67	5.63e-69
Myo6	39.9875	3.73e-54	7.94e-56
Cd22	39.8872	1.05e-175	2.07e-178
4930583P06Rik	39.7082	0.0180569	0.00555882
P2ry14	39.5032	3e-97	2.58e-99
Lilra5	39.4588	6.08e-116	3.46e-118
Asb4	39.3898	2.22e-17	1.66e-18
Gldn	39.309	0.0206454	0.00644529
Mreg	39.1153	1.2e-61	2.03e-63
Ear6	39.0499	5.62e-12	6e-13
D8Ertd82e	39.0203	3.56e-152	1.06e-154
Ffar4	38.9974	4.02e-97	3.49e-99
Hyal4	38.9699	8.13e-05	1.68e-05
Mesp1	38.9142	0.0195707	0.00607532
Mir6928	38.5022	0.023816	0.00754824
Mir511	38.1835	2.99e-05	5.86e-06
Catsperb	38.0626	0.0334635	0.0110554
Sobp	38.0346	5.72e-11	6.59e-12
Nwd1	37.9636	0.00669146	0.00187583
Syn1	37.7353	9.12e-65	1.45e-66
6430584L05Rik	37.6697	0.0303898	0.0099242
9330179D12Rik	37.647	5.46e-19	3.8e-20
Actl10	37.2911	0.0379468	0.0126795
Gm3336	37.2784	7.66e-13	7.65e-14
Hpdl	37.2778	2.25e-21	1.39e-22
Gdf15	37.2656	4.81e-26	2.54e-27
Msh4	37.2068	0.0203705	0.00635112
Rhoc	36.8152	8.61e-35	3.31e-36
Kazn	36.5681	4.94e-42	1.47e-43
Fam19a3	36.2067	1.93e-08	2.7e-09
D630039A03Rik	35.9586	1.05e-16	8.19e-18
Acy1	35.6799	5.18e-112	3.27e-114
Cmbl	35.6738	2.57e-60	4.58e-62
Wnt16	35.6402	0.023653	0.00749175
Mos	35.6346	0.0466459	0.0159357
Dysf	35.5178	1.12e-12	1.14e-13
Gm7173	35.4436	0.00208282	0.000535354
Acot3	35.2495	0.0241217	0.00766194
Ffar1	35.2465	0.0255402	0.00817944
Rph3a	35.1259	1.59e-10	1.89e-11
Hvcn1	34.9302	8.16e-130	3.34e-132
Lmx1a	34.8616	0.0242659	0.00771171
Kcnk5	34.5953	3.32e-23	1.93e-24
Bdh1	34.52	1.82e-86	1.94e-88
Nlgn1	34.4892	0.0223031	0.00701838
Cldn23	34.4098	1.28e-34	4.95e-36
Cdh9	34.3995	0.0454996	0.0154994
Speg	34.3021	7.42e-17	5.74e-18
Pabpc4l	34.2445	0.0119258	0.00351655
Olfr115	34.2362	0.000114888	2.43e-05
Hspa12a	34.2118	1.45e-36	5.25e-38
Phgdh	34.1133	7.77e-79	9.16e-81
Cd63	34.1126	6.87e-78	8.32e-80
Coro2b	34.0735	2.42e-35	9.1e-37
Slc9a2	34.0418	6.4e-58	1.22e-59
Kazald1	33.987	4.14e-62	6.98e-64
Dip2c	33.9544	2.2e-42	6.52e-44
Ttc39a	33.8227	1.89e-75	2.38e-77
BC016579	33.7795	3.55e-07	5.61e-08
Chd5	33.6661	1.26e-10	1.49e-11
Gm8883	33.6626	3.97e-08	5.74e-09
Ereg	33.6043	6.55e-35	2.51e-36
Ifitm10	33.5707	1.72e-34	6.68e-36
Mak	33.3052	4.22e-79	4.96e-81
Cd2	33.0192	2.41e-181	4.14e-184
Sec14l2	32.9766	2.9e-32	1.21e-33
C77080	32.9329	6.14e-54	1.32e-55
B020004J07Rik	32.7607	0.0361607	0.0120338
Tanc2	32.6388	3.26e-39	1.08e-40
Serpina11	32.6274	0.0121223	0.00358244
Ttyh2	32.3888	4.16e-85	4.53e-87
Ocln	32.3712	1e-24	5.54e-26
D830013O20Rik	32.3244	0.0198637	0.00617199
Il1a	32.0085	1.02e-180	1.83e-183
Hist1h2ah	31.9982	0.00157934	0.000397018
Scamp5	31.9975	8.63e-50	2.09e-51
C1ql3	31.964	0.0306817	0.0100346
Shc3	31.8684	5.1e-05	1.03e-05
Btn2a2	31.6067	0.0160311	0.00487479
Bsx	31.1827	0.0369606	0.0123273
Elavl4	31.1623	0.0482812	0.0165379
Kcnip4	31.1576	7.28e-10	9.08e-11
Egr2	31.1259	1.5e-92	1.44e-94
Col26a1	31.0203	0.00986058	0.00286074
Dmd	30.9319	1.82e-24	1.01e-25
Fbp1	30.7959	4.11e-05	8.17e-06
Ccdc80	30.7851	1.2e-71	1.63e-73
Pla2g2d	30.5681	1.28e-14	1.14e-15
Igf2bp2	30.1377	1.17e-38	3.97e-40
Epor	30.13	4.18e-30	1.91e-31
Zswim5	30.0083	1.92e-05	3.67e-06
Frk	29.711	1.23e-19	8.3e-21
Adarb1	29.6845	1.01e-55	2.06e-57
1700020N01Rik	29.4172	4.38e-10	5.37e-11
Ptpn3	29.2182	2.74e-11	3.07e-12
R3hdml	29.1265	0.0123899	0.00367167
Pde10a	28.8248	1.25e-07	1.88e-08
Gm5420	28.6762	0.0456745	0.0155702
Rxfp3	28.6762	0.045657	0.0155624
Cspg4	28.6259	1.86e-10	2.22e-11
Xkr6	28.6243	0.0274078	0.00884712
Clec2l	28.5675	5.79e-16	4.68e-17
Apon	28.273	0.0329091	0.0108439
Abhd3	28.2485	1.67e-44	4.65e-46
Brca1	28.1249	1.99e-27	9.99e-29
Fam89a	27.8529	1.55e-60	2.71e-62
Fkbp11	27.8322	3.06e-39	1.01e-40
Mag	27.7535	3.35e-63	5.5e-65
Syde2	27.7377	3.39e-34	1.33e-35
Rarres1	27.7308	4.7e-26	2.48e-27
Tnni1	27.6209	0.0155129	0.00470259
Tcaf1	27.5249	3.1e-40	9.76e-42
Gm6756	27.5229	0.0438091	0.0148554
Fsd2	27.5037	4.92e-19	3.42e-20
AI507597	27.3782	0.00015901	3.42e-05
Meis3	27.2004	4.35e-107	3.03e-109
Axl	27.0799	2.2e-148	6.92e-151
Stk32a	27.0051	0.01731	0.00530337
Tc2n	26.9703	3.07e-40	9.66e-42
Spint1	26.845	7.45e-106	5.46e-108
4930429B21Rik	26.7074	0.0133799	0.00399681
Pld3	26.4963	1.68e-105	1.24e-107
Nags	26.409	2.26e-13	2.18e-14
Fpr1	26.3863	3.17e-131	1.25e-133
Ctsd	26.3727	1.59e-64	2.54e-66
Prickle2	26.191	7.57e-14	7.05e-15
Bend6	26.1308	9.66e-40	3.13e-41
Zfp532	26.104	1.33e-20	8.57e-22
3110045C21Rik	26.0862	2.31e-12	2.39e-13
Atp10b	25.9247	0.00021244	4.64e-05
Gm4980	25.8763	2.49e-49	6.09e-51
1700003F12Rik	25.8618	4.58e-13	4.51e-14
Cldn1	25.8042	1.33e-22	7.88e-24
Lrrc3	25.7912	1.08e-15	8.9e-17
Mcam	25.7905	7.55e-22	4.59e-23
Acaa1b	25.7188	8.88e-103	6.98e-105
Nxf7	25.7066	5.09e-05	1.03e-05
Epcam	25.6654	3.54e-29	1.67e-30
Adhfe1	25.5806	8.87e-37	3.15e-38
Bsn	25.5084	3.94e-17	2.99e-18
Gprc5d	25.5023	0.000265777	5.9e-05
Aldh1l1	25.378	4.31e-57	8.49e-59
G630025P09Rik	25.3386	0.000391816	8.92e-05
Slamf9	25.3278	9.98e-162	2.53e-164
Gbgt1	25.2688	1.39e-23	7.96e-25
Klkb1	24.9942	0.00163303	0.00041165
Lyplal1	24.8986	3.05e-35	1.15e-36
Nrg4	24.8461	2.7e-28	1.31e-29
Abcg4	24.7392	3.9e-12	4.12e-13
Ccl17	24.69	3.96e-31	1.73e-32
Nek6	24.6354	7.04e-123	3.4e-125
Fblim1	24.611	1.63e-71	2.22e-73
Synpo	24.5283	1.26e-33	5.06e-35
1810064F22Rik	24.4492	0.0163257	0.00497306
Hamp2	24.2178	0.047232	0.0161534
Trex2	24.2138	0.0362135	0.0120544
Snx24	24.1578	1.83e-38	6.22e-40
Grb7	23.9424	2.7e-31	1.17e-32
Mir6392	23.8644	0.0459252	0.015667
Tmem82	23.8565	7.35e-12	7.9e-13
Adrb1	23.8172	1.45e-64	2.31e-66
Wfdc21	23.7518	9.56e-94	8.85e-96
Il1rl2	23.6675	9.04e-89	9.37e-91
D930048N14Rik	23.5456	5.16e-12	5.48e-13
Gm14288	23.5205	0.0451771	0.01538
Tro	23.4078	0.0208182	0.0065035
Ccnd2	23.3889	3.19e-95	2.86e-97
Dnajc22	23.3422	0.0252722	0.00808843
Reps2	23.3116	2.49e-24	1.4e-25
Cpa6	23.3072	0.0107398	0.00313341
Zfp354a	23.0647	4.83e-13	4.77e-14
Mamld1	22.9924	1.72e-18	1.23e-19
Trp53i11	22.9714	3.94e-109	2.61e-111
Trim46	22.7483	1.24e-29	5.77e-31
Gdpd1	22.6618	1.53e-44	4.25e-46
Slc22a17	22.5654	4.87e-55	1.01e-56
Aloxe3	22.5547	1.01e-48	2.5e-50
Hapln4	22.3261	0.00674586	0.00189219
Scimp	22.2934	7.75e-123	3.78e-125
Stra6l	22.2707	7.27e-30	3.35e-31
Krt78	22.1714	2.89e-06	5.05e-07
4930417O13Rik	21.8535	0.0132113	0.00393997
Myo3b	21.6722	2.81e-08	4.01e-09
Grid1	21.4172	0.0434668	0.0147151
Best1	21.2066	2.49e-112	1.56e-114
Sult4a1	21.0587	9.67e-14	9.06e-15
Serpine1	20.9501	2.66e-17	2e-18
Lrp12	20.9191	3.22e-181	5.67e-184
Prune2	20.9138	2.7e-68	4e-70
Gm14023	20.8473	8.83e-49	2.19e-50
Oip5	20.7514	7.08e-33	2.9e-34
Gm13710	20.6808	8.67e-08	1.29e-08
P2ry13	20.6323	4.45e-206	4.92e-209
Kntc1	20.5207	2.03e-13	1.94e-14
Slc41a2	20.4952	4.17e-52	9.39e-54
Gm8709	20.4927	0.0462734	0.015799
Phlda3	20.4788	6.83e-39	2.29e-40
Gal	20.453	1.66e-89	1.67e-91
Itgad	20.4478	1.75e-18	1.25e-19
Fam189a2	20.4452	9.25e-55	1.94e-56
Stx1b	20.3866	0.00845943	0.00242445
Adgrl3	20.2516	7.07e-30	3.25e-31
Fam181b	20.2465	8.31e-10	1.04e-10
E030018B13Rik	20.2299	2.56e-13	2.48e-14
Adgrl2	20.2298	2.23e-58	4.24e-60
Pax9	20.2243	0.0246867	0.00786564
Igsf9	20.1568	7.27e-20	4.85e-21
Cdkl1	20.1226	0.00458167	0.0012448
Klhdc4	20.0761	2.71e-134	1.03e-136
Rims3	20.0561	1.42e-18	1.01e-19
Gpr55	20.047	3.3e-30	1.5e-31
Apobec4	19.9989	0.00252031	0.000656266
1110046J04Rik	19.9924	7.81e-12	8.42e-13
Sorbs3	19.9661	4.98e-29	2.37e-30
Hpgds	19.9354	2.29e-44	6.41e-46
2300005B03Rik	19.9297	0.0386494	0.0129301
Wwtr1	19.8203	1.17e-55	2.39e-57
Tshr	19.7906	0.0282436	0.00915278
Lss	19.7688	7.54e-92	7.29e-94
Lrrc27	19.6791	1.71e-47	4.44e-49
Plin4	19.5628	0.00018565	4.03e-05
Cdh1	19.4501	2.2e-57	4.27e-59
Clmn	19.3754	2.48e-64	3.99e-66
A230072E10Rik	19.3748	0.00603806	0.00167907
Il20rb	19.2996	4.31e-71	5.93e-73
Mlph	19.2665	1.77e-15	1.48e-16
Ces2d-ps	19.1225	0.00907525	0.00261692
Ehhadh	19.1105	1.11e-56	2.2e-58
Car5b	19.0839	6.37e-57	1.26e-58
Prrt1	19.0556	4.73e-17	3.61e-18
Olr1	18.9804	2.29e-56	4.58e-58
F9	18.9194	2.43e-12	2.52e-13
Rhbdl2	18.8665	0.00258467	0.000674506
Fabp4	18.8601	2.91e-35	1.1e-36
Nepn	18.8186	0.00993296	0.00288296
Nol4l	18.7148	2.95e-75	3.72e-77
Liph	18.7125	9.39e-37	3.35e-38
Tfr2	18.6781	4.11e-05	8.17e-06
Mum1l1	18.6362	7.05e-16	5.74e-17
Cideb	18.5815	5.06e-16	4.08e-17
Gpr157	18.5757	3.22e-35	1.22e-36
Cyb561a3	18.5487	6.46e-139	2.36e-141
Kif14	18.3763	2.64e-21	1.65e-22
Ralgds	18.3538	2.93e-79	3.42e-81
Bcas1	18.3509	2e-30	8.98e-32
Car5a	18.3479	0.000414224	9.47e-05
Tpx2	18.2905	1.91e-41	5.81e-43
Tspear	18.1404	0.0314186	0.0102936
Sema6d	18.0418	1.03e-15	8.45e-17
Pdpn	18.0205	2.85e-33	1.15e-34
Tcf7l2	18.0008	4.19e-135	1.56e-137
Pvt1	17.9236	7.46e-41	2.31e-42
Snca	17.9112	0.000241365	5.33e-05
Irs3	17.8484	3.56e-15	3.04e-16
Kif2c	17.8418	6.2e-31	2.72e-32
F630111L10Rik	17.7566	4.34e-15	3.73e-16
Iqgap3	17.6812	5.08e-26	2.68e-27
Itpka	17.6795	2.95e-24	1.65e-25
Ppef1	17.6316	0.0133569	0.00398886
Cyb561	17.5087	9.85e-99	8.1e-101
Pparg	17.4399	1.91e-148	5.96e-151
Zranb3	16.9971	1.45e-33	5.82e-35
Tnfrsf26	16.9872	1.33e-81	1.53e-83
Tmem217	16.9519	0.026735	0.00859711
Fzd8	16.9438	8.03e-22	4.9e-23
Akap6	16.9107	0.039505	0.0132454
Celf6	16.8748	0.0442304	0.0150055
2610305D13Rik	16.8685	8.03e-17	6.22e-18
Arhgef40	16.8517	3.76e-31	1.63e-32
Wnk3	16.6445	0.0109985	0.00321654
4930512J16Rik	16.6102	0.000132979	2.84e-05
Tmem216	16.5467	1.84e-103	1.42e-105
4933431E20Rik	16.5427	8.01e-06	1.46e-06
Hook1	16.476	2.22e-13	2.13e-14
Gm16617	16.403	0.000172311	3.73e-05
Ldhd	16.3532	9.53e-22	5.83e-23
Rad51ap1	16.2876	9.52e-38	3.31e-39
Tcf24	16.2667	9.61e-08	1.44e-08
Bub1	16.2284	2.85e-52	6.36e-54
Lrr1	16.154	2.19e-07	3.38e-08
Ces1b	16.1358	0.0446988	0.0151863
Ces2b	16.1101	0.0203064	0.00632698
Optn	16.0946	1.17e-66	1.8e-68
Ulbp1	16.0181	1.07e-28	5.11e-30
Rad51	15.99	2.84e-50	6.71e-52
9430069I07Rik	15.9049	5.21e-11	5.98e-12
Snn	15.9038	3.86e-59	7.2e-61
Depdc1a	15.8116	5.8e-28	2.86e-29
Hmmr	15.7017	3.75e-50	8.93e-52
Apol7c	15.6649	1.2e-05	2.24e-06
Uhrf1	15.6596	6.54e-30	3.01e-31
Tnfrsf22	15.6575	3.28e-51	7.6e-53
Slc35g1	15.6303	8.03e-33	3.29e-34
Rnase2a	15.5239	1.76e-09	2.26e-10
Nudt12	15.4225	9.25e-20	6.21e-21
Ccnb1	15.4204	3.39e-113	2.07e-115
Fam64a	15.4136	4.99e-38	1.72e-39
Ung	15.3043	3.6e-14	3.28e-15
Acp5	15.2619	4.83e-160	1.34e-162
Fam213a	15.241	2.9e-62	4.88e-64
Shmt1	15.2116	1.58e-36	5.72e-38
Clec4n	15.1903	1.75e-115	1.01e-117
Hsd17b14	15.1035	1.4e-08	1.94e-09
Socs2	15.077	8.57e-61	1.49e-62
Kif21a	15.0519	4.03e-11	4.59e-12
Bicd1	15.0301	1.71e-13	1.63e-14
Wdr93	15.0279	1.62e-08	2.26e-09
Dlgap1	15.0181	0.00816411	0.00233614
Ccl22	14.8932	1.1e-11	1.2e-12
Kif18b	14.7898	4.52e-29	2.14e-30
Anpep	14.7299	2.42e-47	6.29e-49
Park2	14.6905	1.67e-18	1.2e-19
Nrp2	14.6394	1.54e-71	2.09e-73
4933427G17Rik	14.6322	0.00119446	0.000294004
Syngr1	14.577	1.05e-18	7.4e-20
Lpl	14.524	8.08e-77	9.96e-79
Sapcd2	14.5225	1.6e-16	1.26e-17
Cdc25c	14.5142	2.02e-18	1.45e-19
Clca3b	14.4426	0.0237714	0.00753313
Kif20b	14.4203	1.93e-32	8.01e-34
Icam5	14.3849	7.41e-07	1.21e-07
Mcoln2	14.3702	2.74e-45	7.46e-47
Ttk	14.346	1.03e-11	1.12e-12
Esco2	14.3038	3.35e-33	1.36e-34
Cd200r1	14.2496	6.25e-84	6.94e-86
Cdk1	14.126	4.35e-53	9.56e-55
Fam3b	14.1027	0.000412288	9.42e-05
Pnpla3	14.0974	1.43e-12	1.45e-13
E2f7	13.9938	9.22e-18	6.81e-19
Sdk1	13.9934	1.16e-07	1.75e-08
Ankle1	13.9918	2.54e-22	1.52e-23
Nav2	13.9693	1.93e-40	6.04e-42
Rac3	13.9654	2.04e-32	8.5e-34
Pole	13.962	6.76e-25	3.71e-26
Pask	13.9361	1.5e-11	1.66e-12
Synpr	13.9308	0.00131883	0.000326993
5830473C10Rik	13.8658	0.036168	0.0120377
Agmo	13.8139	5.89e-61	1.02e-62
A230028O05Rik	13.7878	1.18e-05	2.18e-06
Rrm2	13.7543	6.33e-91	6.24e-93
Tsnaxip1	13.7444	5.74e-07	9.25e-08
Ncapg	13.7387	7.38e-32	3.12e-33
Sqle	13.7373	6.65e-150	2.02e-152
Ccdc65	13.721	1.74e-17	1.3e-18
Melk	13.6016	9.53e-38	3.32e-39
Plin1	13.6012	3.15e-15	2.68e-16
Kynu	13.5741	2.89e-83	3.24e-85
Cdkn2b	13.5257	6.03e-18	4.42e-19
Nuf2	13.5028	6.57e-44	1.85e-45
Trim47	13.4882	9.48e-58	1.82e-59
Cd81	13.4777	2.03e-56	4.06e-58
Igf1	13.4602	6.72e-35	2.58e-36
Bcl2a1a	13.4378	2.13e-72	2.85e-74
Neil2	13.3728	4.39e-05	8.78e-06
Klhl3	13.3212	0.00141532	0.000353007
Hsd17b7	13.2705	7.67e-108	5.25e-110
Polq	13.2664	1.83e-05	3.49e-06
Shcbp1	13.2302	3.26e-40	1.03e-41
Creb5	13.1927	1.84e-41	5.57e-43
Cenph	13.1528	5.7e-21	3.61e-22
Dnajb3	13.1379	5.38e-07	8.67e-08
Cenpe	13.1169	4.88e-41	1.5e-42
Exo1	13.1143	1.61e-10	1.91e-11
Fcrlb	13.0505	9.5e-38	3.3e-39
Ank2	13.0461	2.91e-08	4.15e-09
Ddx43	12.9571	3.43e-06	6.03e-07
Clspn	12.9555	5.59e-14	5.16e-15
Xlr	12.954	9.63e-37	3.43e-38
Galnt3	12.9311	1.24e-74	1.59e-76
Zfp334	12.9198	1.93e-08	2.71e-09
Nusap1	12.8776	7.29e-68	1.09e-69
Ccbe1	12.8454	7.18e-16	5.85e-17
Col15a1	12.837	7.23e-24	4.11e-25
Plxna1	12.826	3e-50	7.12e-52
Alox5	12.7845	1.77e-168	4e-171
Pon3	12.7656	1.92e-100	1.57e-102
Cep55	12.7502	6.2e-36	2.31e-37
Cit	12.7209	3.51e-08	5.05e-09
Afap1	12.6942	7.81e-97	6.81e-99
Rpl39l	12.6936	2.21e-08	3.13e-09
Gm13546	12.6628	7.49e-20	5.01e-21
Chpf	12.6617	4.82e-44	1.36e-45
Armc2	12.6243	0.00130917	0.000324437
Pbk	12.585	6.64e-40	2.13e-41
Kctd8	12.5663	0.000855145	0.000206389
Arpin	12.4668	1.12e-20	7.18e-22
F11r	12.385	1.28e-125	5.88e-128
Tmem151a	12.2771	1.76e-19	1.2e-20
Ska3	12.2698	2.72e-13	2.64e-14
Gsg1	12.2611	1.41e-16	1.1e-17
Cav1	12.2247	4.29e-17	3.26e-18
Amer2	12.1929	6.8e-16	5.52e-17
Chl1	12.182	2.2e-08	3.11e-09
Vat1	12.1407	1.52e-48	3.79e-50
Peli3	12.1402	2.53e-11	2.82e-12
Troap	12.1381	4.01e-23	2.33e-24
Tns1	12.0858	1e-43	2.86e-45
Catsperd	12.0847	1.14e-05	2.12e-06
Gm4847	12.0744	0.0333403	0.0110119
Cd1d2	12.0648	1.21e-06	2.01e-07
Ccna2	12.0599	5.08e-78	6.11e-80
Kremen2	12.05	0.0319938	0.0105057
Pmepa1	12.0181	2.95e-50	6.99e-52
Spdl1	12.0157	5.51e-17	4.22e-18
Dlgap5	11.9965	7.13e-26	3.79e-27
Macrod2	11.9527	9.67e-22	5.92e-23
Tmem138	11.9432	1.3e-98	1.09e-100
Igsf3	11.9241	2.3e-19	1.57e-20
6720489N17Rik	11.9147	4.7e-61	8.12e-63
Zdhhc2	11.8878	6.39e-10	7.92e-11
Klrb1b	11.8278	2.5e-23	1.45e-24
Eid2	11.8245	5.99e-26	3.17e-27
Tmem150a	11.741	1.38e-35	5.17e-37
Parpbp	11.7303	1.84e-12	1.88e-13
Plk1	11.7185	4.16e-37	1.47e-38
Rab3il1	11.6877	2.37e-99	1.94e-101
Col9a2	11.6514	0.00970349	0.0028108
Mtfp1	11.6468	4e-29	1.89e-30
Klhdc8a	11.623	3.79e-15	3.24e-16
9430037G07Rik	11.6139	0.000557522	0.000130152
Stap2	11.5764	5.41e-18	3.95e-19
Cd200	11.5249	9.83e-23	5.79e-24
Echdc1	11.5099	1.8e-36	6.55e-38
Mybl2	11.4874	5.38e-26	2.85e-27
Ppap2a	11.467	1.32e-24	7.34e-26
Birc5	11.3849	2.99e-72	4e-74
Vegfb	11.3451	7.75e-33	3.17e-34
4933430I17Rik	11.3381	6e-07	9.7e-08
Lbx2	11.3315	0.0417531	0.0140796
Skida1	11.3083	0.0191054	0.00591681
2018-09-03	11.2661	0.000112215	2.37e-05
Maoa	11.2427	5.57e-64	9.01e-66
Abhd6	11.1972	4.53e-25	2.46e-26
Cenpi	11.1777	1.48e-32	6.12e-34
Prox1	11.1629	4.23e-11	4.83e-12
Nek2	11.1533	3.95e-26	2.08e-27
Gm5712	11.1531	0.0165608	0.00505823
Gm15915	11.143	2.59e-07	4.03e-08
Bcl2a1b	11.1013	4.14e-106	2.99e-108
Rhof	11.0547	6.69e-91	6.63e-93
Slc6a8	11.0253	1.68e-14	1.5e-15
Spag5	11.0189	1.95e-29	9.15e-31
Top2a	11.016	7.6e-63	1.27e-64
Aplp1	11.0057	2.98e-21	1.86e-22
Fam83h	11.0035	1.1e-11	1.19e-12
Cpeb1	10.9952	8.39e-14	7.84e-15
2010005H15Rik	10.9515	2.37e-07	3.68e-08
Vat1l	10.906	0.0445747	0.0151369
Cdca5	10.9048	1.38e-36	4.96e-38
Fdft1	10.8937	6.54e-104	5.01e-106
Mastl	10.8813	6.08e-20	4.04e-21
Pkmyt1	10.8769	3.11e-55	6.42e-57
Tmem64	10.8356	4.7e-120	2.5e-122
Cyp4a12b	10.8111	0.00227414	0.000587507
Pecr	10.7604	4.4e-42	1.31e-43
Micalcl	10.7513	1.6e-07	2.44e-08
Tmigd1	10.7506	0.00700726	0.00197297
Ear10	10.7408	1.2e-13	1.13e-14
Ube2t	10.7349	3.45e-28	1.68e-29
Aspm	10.7342	8.52e-19	6.01e-20
Chtf18	10.7199	4.42e-19	3.06e-20
Spsb1	10.686	3.49e-45	9.59e-47
Cd209g	10.6724	2.77e-06	4.81e-07
Slamf6	10.6593	5.71e-55	1.19e-56
Sgol2a	10.6327	1.47e-19	9.99e-21
Tmem202	10.6294	2.02e-23	1.16e-24
Lipn	10.6075	4.8e-09	6.4e-10
Cdkn2a	10.5934	0.000550106	0.000128195
Tmem30b	10.5819	1.1e-13	1.03e-14
Abcg1	10.5637	8.07e-127	3.67e-129
Tacc2	10.5477	1.74e-31	7.48e-33
Dcbld2	10.5446	2.89e-10	3.5e-11
Cdca2	10.4926	4.49e-28	2.2e-29
Prr11	10.445	7.65e-14	7.13e-15
Bckdhb	10.444	1.73e-64	2.78e-66
Prim1	10.4103	1.79e-36	6.52e-38
Plscr4	10.4081	1.88e-32	7.79e-34
Net1	10.3735	3.05e-103	2.36e-105
Ctsf	10.3634	2.17e-52	4.83e-54
Lrp11	10.3531	9.98e-21	6.38e-22
Arntl2	10.33	7.25e-07	1.18e-07
Fancd2	10.3128	7.37e-11	8.56e-12
Igflr1	10.2238	8.94e-83	1.01e-84
Rbm44	10.2177	0.000357446	8.1e-05
Asf1b	10.2149	5.01e-73	6.63e-75
Anln	10.1943	8.69e-59	1.64e-60
Dhtkd1	10.1784	0.0102819	0.00299225
Myrf	10.1766	4.61e-09	6.12e-10
Lrriq3	10.1763	2.37e-08	3.36e-09
Fignl1	10.1706	2.61e-30	1.19e-31
Acox1	10.1503	5.26e-130	2.13e-132
Spc25	10.1118	5.64e-52	1.27e-53
Rnft2	10.0918	2.86e-08	4.09e-09
Bok	10.0839	6.42e-26	3.4e-27
Tmem198	10.0811	1.32e-10	1.55e-11
Mical2	10.081	2.05e-33	8.28e-35
Serpinb9b	10.077	0.0141932	0.00426418
Lypd6b	10.0661	1.28e-17	9.52e-19
Serpinb6a	10.0473	7.07e-76	8.83e-78
Wdr60	10.0443	7.06e-15	6.15e-16
Fads2	10.0385	1.55e-22	9.21e-24
Gm12596	10.037	0.000164925	3.56e-05
2810417H13Rik	10.0255	3.25e-57	6.36e-59
Cela1	10.0238	1.51e-24	8.39e-26
Slc9a5	10.0201	8.64e-12	9.35e-13
Dapk1	10.017	3.93e-65	6.23e-67
Tnr	10.0129	7.68e-12	8.27e-13
Acvr1c	9.99663	0.00562518	0.00155435
Tk1	9.99626	1.37e-57	2.64e-59
Oacyl	9.99293	0.0227141	0.00715945
Map6	9.93059	1.65e-19	1.12e-20
Lrfn4	9.91411	2.13e-14	1.92e-15
Prc1	9.90453	1.9e-50	4.46e-52
BC048546	9.88986	1.74e-08	2.43e-09
Tmem229a	9.88804	4.96e-05	9.98e-06
Ncaph	9.86648	1e-45	2.69e-47
Cst6	9.84963	0.00225953	0.000583642
Syngr4	9.8402	0.000153949	3.31e-05
Prkca	9.83344	1.13e-26	5.79e-28
Pla2g15	9.81252	1.8e-129	7.52e-132
Slc18b1	9.81083	2.93e-13	2.85e-14
Zfp599	9.80561	1.04e-08	1.43e-09
Kif20a	9.80187	1.02e-54	2.15e-56
Slc7a4	9.80106	4.77e-19	3.31e-20
Ppfibp1	9.80042	2.35e-78	2.81e-80
Alas1	9.7986	1.14e-110	7.27e-113
Tnf	9.76544	3.99e-56	8.07e-58
Siglec1	9.73748	8.43e-32	3.57e-33
C1ql2	9.7346	0.0259287	0.00830705
Adtrp	9.7172	3.39e-09	4.46e-10
Il18	9.71031	2.78e-122	1.36e-124
Prelid2	9.68763	1.09e-26	5.62e-28
Agap1	9.68666	2.2e-69	3.16e-71
Rad54b	9.67992	1.57e-10	1.86e-11
Fam150b	9.67591	0.00977228	0.00283273
Inhba	9.66804	1.59e-30	7.11e-32
Pomgnt2	9.6608	5.21e-14	4.8e-15
Procr	9.65466	3.01e-18	2.18e-19
Dhcr7	9.63337	4.48e-89	4.6e-91
Fer	9.5592	9.34e-37	3.32e-38
Paqr4	9.53409	3.29e-48	8.37e-50
Slc18a1	9.52272	5.8e-15	5.02e-16
Cracr2b	9.51965	1.26e-40	3.9e-42
Ska1	9.50346	2.05e-12	2.11e-13
Trip13	9.5015	4.37e-29	2.07e-30
Ccne2	9.48119	9.57e-17	7.45e-18
Tnfrsf23	9.47628	2.26e-33	9.15e-35
Fmnl3	9.45273	8.94e-45	2.47e-46
Tmem120b	9.45145	3.26e-57	6.4e-59
Tfec	9.42884	3.69e-87	3.93e-89
Kif11	9.39471	9.53e-52	2.17e-53
Sardh	9.3788	4.6e-13	4.53e-14
Slc12a7	9.34045	4.63e-58	8.83e-60
Zwilch	9.30736	2.16e-16	1.72e-17
Calm4	9.28654	3.96e-05	7.85e-06
Nkpd1	9.2836	2.9e-06	5.06e-07
Lonrf3	9.25749	2.09e-18	1.51e-19
Ric3	9.21631	0.000759478	0.000181465
Parp16	9.20818	2.66e-26	1.38e-27
Adgrg1	9.20567	2.22e-38	7.53e-40
Akap5	9.20409	1.85e-10	2.21e-11
Uchl1	9.19674	0.00262299	0.00068515
Plxdc2	9.15814	1.28e-53	2.77e-55
Chaf1a	9.13692	1.27e-31	5.41e-33
B3gnt3	9.12795	7.29e-36	2.72e-37
Npy	9.10057	1.91e-06	3.26e-07
Hcar2	9.07972	5.35e-57	1.06e-58
1810011H11Rik	9.04405	5.14e-77	6.27e-79
Zfp449	9.03536	2.86e-07	4.49e-08
Dhcr24	9.0311	1.51e-43	4.32e-45
4933400F21Rik	9.02634	7.69e-05	1.59e-05
Kifc1	9.02469	2.91e-14	2.64e-15
A930004D18Rik	9.00951	0.000280323	6.25e-05
Abcc8	8.98481	0.000356623	8.07e-05
Neil3	8.96066	5.07e-22	3.07e-23
Cdca8	8.95926	3.08e-55	6.35e-57
Mdh1b	8.9478	6.14e-05	1.25e-05
Ect2	8.93222	3.76e-28	1.84e-29
Stau2	8.92118	1.43e-24	7.93e-26
Cdca3	8.91716	1.33e-51	3.06e-53
Fabp5	8.91577	1.23e-74	1.57e-76
Shtn1	8.89687	1.18e-108	7.89e-111
4930431P03Rik	8.85048	0.00602187	0.00167386
Stil	8.81932	2.53e-13	2.45e-14
Cenpf	8.81393	5.25e-27	2.67e-28
Zfp551	8.76964	0.00473859	0.00129171
Large	8.76078	1.28e-23	7.33e-25
Kif4	8.75103	9.23e-17	7.18e-18
Maged1	8.73011	4.33e-49	1.06e-50
Cdc42bpa	8.70076	1.48e-09	1.89e-10
Stmn1	8.67243	6.21e-60	1.13e-61
Gna15	8.65619	1.46e-59	2.69e-61
Ephx2	8.65586	1.14e-14	1.01e-15
Htra4	8.65519	5.49e-20	3.64e-21
Zfp948	8.64043	5.07e-19	3.53e-20
Bcl2a1c	8.63528	0.000356725	8.08e-05
Gtse1	8.62799	1e-21	6.15e-23
Aqp4	8.62464	0.000834288	0.000200774
Bub1b	8.61976	6.22e-72	8.4e-74
Ube2c	8.60569	5.6e-50	1.35e-51
Rgs1	8.59835	2.21e-97	1.89e-99
Lrp8	8.58587	1.68e-39	5.48e-41
Ninl	8.58298	1.57e-08	2.19e-09
Zfp872	8.57819	0.00157725	0.000396298
Mxd3	8.5694	5.4e-18	3.95e-19
Krt76	8.56205	0.0391458	0.013117
Adam33	8.52903	2.33e-10	2.8e-11
Cttn	8.51479	4.83e-24	2.72e-25
Atxn1	8.50335	1.22e-30	5.39e-32
Ntn4	8.48897	1.49e-11	1.64e-12
Cd164	8.47732	6.13e-106	4.45e-108
Nphp1	8.47532	2.81e-17	2.11e-18
BC055324	8.47169	9.75e-16	8e-17
Car13	8.46506	8.56e-22	5.23e-23
Ovol2	8.44731	1.57e-14	1.4e-15
Nceh1	8.44387	4.75e-121	2.43e-123
Erc1	8.43358	5.86e-36	2.17e-37
Acat2	8.42906	5.56e-70	7.79e-72
Smyd1	8.42754	0.000991101	0.000241312
Cryaa	8.41305	1.23e-05	2.29e-06
1700110K17Rik	8.40283	0.00702762	0.00197985
Dcstamp	8.39946	8.01e-15	7.01e-16
Sgol1	8.39598	2.87e-12	3e-13
Mr1	8.33996	8.94e-64	1.45e-65
Ticrr	8.33702	6.22e-08	9.16e-09
2018-03-04	8.30776	1.94e-05	3.7e-06
Dagla	8.29201	3.8e-20	2.49e-21
Mrps6	8.29016	5.79e-40	1.85e-41
Hmgcs1	8.28066	2.7e-120	1.43e-122
Grap2	8.27647	2.68e-24	1.5e-25
Calcoco2	8.27087	0.0411549	0.0138593
Ckap2	8.22745	1.03e-19	6.95e-21
Pdcd1lg2	8.22124	1.29e-23	7.39e-25
Tbc1d4	8.20903	1.77e-53	3.84e-55
Atp10a	8.19866	5.51e-41	1.7e-42
6430571L13Rik	8.18356	0.00625339	0.00174253
Cfap221	8.17596	0.0034417	0.000916903
Oplah	8.17447	1.76e-38	5.97e-40
Sbf2	8.14968	1.15e-41	3.46e-43
Tcaf2	8.14192	6.75e-07	1.1e-07
Ift43	8.13815	3.45e-26	1.81e-27
Snai3	8.12513	0.00018471	4.01e-05
Lmna	8.11387	1.49e-57	2.89e-59
C330027C09Rik	8.08825	1.4e-21	8.61e-23
Gm16432	8.0865	0.00223971	0.000577789
Syne1	8.07875	6.86e-16	5.57e-17
Ccne1	8.05847	6.43e-19	4.49e-20
Mical3	8.04269	3.86e-21	2.42e-22
Dtna	8.04057	1.03e-16	8.02e-18
Clmp	8.03658	7.89e-43	2.31e-44
Rnf17	8.03624	3.34e-08	4.81e-09
Peg3	8.03179	0.000529062	0.000123009
Unc13b	8.03093	1.77e-06	3.01e-07
Kcp	8.02697	1.59e-09	2.04e-10
Hmgn1	8.01618	4.34e-72	5.83e-74
Gm10516	7.99111	4.78e-05	9.61e-06
Gmds	7.98269	3.87e-66	6.04e-68
Cd24a	7.96311	2.65e-117	1.49e-119
Tyms	7.94232	5.06e-43	1.47e-44
Pdzd7	7.93916	0.00981866	0.00284737
Epb4.1l1	7.92723	1.53e-25	8.18e-27
Dnajb13	7.92515	7.81e-36	2.92e-37
Dpp7	7.9081	1.84e-102	1.46e-104
Dctd	7.90031	5.96e-06	1.07e-06
Kif22	7.89517	2.34e-42	6.95e-44
AA467197	7.87425	1.2e-37	4.2e-39
Mns1	7.86707	1.96e-10	2.34e-11
Pm20d1	7.84187	1.48e-08	2.05e-09
Dmxl2	7.82989	5.41e-33	2.2e-34
2018-03-03	7.82531	1.14e-20	7.28e-22
Spire1	7.81927	9.57e-53	2.11e-54
Ncapd2	7.80433	2.17e-33	8.79e-35
Rasgef1b	7.79309	1.04e-128	4.46e-131
Cdkl2	7.78067	7.33e-22	4.45e-23
Slc52a3	7.77178	5.43e-82	6.21e-84
Adgb	7.76238	1.44e-10	1.7e-11
Foxm1	7.74802	2.26e-24	1.26e-25
Mvk	7.73164	6.2e-45	1.71e-46
Celf4	7.69051	7.7e-37	2.73e-38
Tle2	7.67676	7.44e-30	3.43e-31
Gm14461	7.67387	0.00314849	0.000832858
Btc	7.67366	0.00324471	0.000860702
Vwf	7.65912	3.01e-17	2.27e-18
Ttll7	7.65819	5e-09	6.67e-10
Cd1d1	7.64921	9.86e-52	2.25e-53
Ccnf	7.64761	3.33e-30	1.52e-31
Dtnb	7.63345	5.16e-41	1.59e-42
Mgmt	7.61999	1.72e-23	9.88e-25
Pacsin3	7.60282	1.12e-14	9.91e-16
Marveld1	7.59725	2.18e-93	2.04e-95
Dhrs7b	7.59498	1.01e-104	7.52e-107
Btbd8	7.59348	3.71e-05	7.34e-06
Tmem144	7.59333	4.43e-20	2.92e-21
Cd274	7.5904	1.81e-95	1.62e-97
Jade2	7.58393	6.98e-16	5.67e-17
Tdrkh	7.57876	1.34e-16	1.06e-17
Laptm4b	7.56962	1.05e-69	1.49e-71
Ptgfrn	7.55621	6.17e-32	2.6e-33
Nr1h3	7.5411	1.57e-66	2.43e-68
Dtl	7.53716	4.52e-11	5.17e-12
Acot1	7.51859	3.18e-34	1.25e-35
Sat2	7.50727	3.08e-11	3.47e-12
Synj2	7.50468	6.55e-31	2.88e-32
Stk32c	7.50318	0.0120151	0.00354732
Cdc42ep5	7.49551	1.63e-10	1.93e-11
Ttc34	7.48619	0.00161945	0.000407831
Dscc1	7.46336	4.22e-14	3.87e-15
Zfp93	7.46089	1.85e-05	3.52e-06
Dhrs3	7.4588	1.56e-89	1.57e-91
Flywch2	7.43648	7.92e-10	9.9e-11
Tcp10b	7.40941	0.0141963	0.00426628
Unc5a	7.40287	6.74e-14	6.26e-15
Sdsl	7.37951	1.11e-05	2.06e-06
Zfp105	7.34377	3.61e-07	5.71e-08
Kcnq1ot1	7.34279	9.34e-21	5.97e-22
Slc35g3	7.34069	0.00258226	0.000673666
Glrp1	7.33736	0.000181014	3.92e-05
F830045P16Rik	7.33182	0.0391415	0.013114
Cav2	7.31018	4.39e-72	5.92e-74
2610318N02Rik	7.30289	4.94e-11	5.65e-12
Kdf1	7.29205	3.7e-12	3.9e-13
Amigo2	7.28867	7.24e-10	9.02e-11
Gpr155	7.27828	1.86e-60	3.29e-62
Ttc8	7.27546	1.2e-13	1.14e-14
Mcm8	7.26498	1.47e-16	1.16e-17
Cdc25b	7.25262	1.89e-51	4.36e-53
Rcan1	7.24912	1.88e-66	2.91e-68
F730043M19Rik	7.24081	5.97e-11	6.9e-12
Smyd4	7.23658	4.17e-22	2.51e-23
Ehbp1	7.23347	7.36e-19	5.17e-20
Ppp3cc	7.22464	3.39e-29	1.6e-30
Sirt5	7.21535	6.8e-19	4.76e-20
Sycp2	7.21058	1.03e-06	1.71e-07
Slc13a2	7.16944	1.04e-09	1.31e-10
Slc7a3	7.16137	0.00420919	0.00113723
Zfp354b	7.13879	0.0305604	0.0099874
Diap3	7.11888	1.21e-15	9.99e-17
4930558J18Rik	7.11873	0.0138063	0.00413945
Zik1	7.09783	0.0237166	0.00751286
Cd101	7.09219	3.03e-35	1.14e-36
Sh2d7	7.09216	2.58e-07	4.03e-08
Cd36	7.09142	2.47e-31	1.07e-32
Prmt2	7.09054	8.21e-59	1.54e-60
BC030867	7.08447	7.56e-11	8.8e-12
Lig1	7.07682	2.38e-36	8.74e-38
S100a1	7.07006	4.17e-93	3.95e-95
Cxcl14	7.06954	2.21e-39	7.21e-41
Sh3pxd2b	7.052	1.97e-32	8.19e-34
Smc2	7.03404	4.8e-36	1.77e-37
Sult2b1	7.02414	2.71e-14	2.45e-15
Pla2g6	7.018	3.69e-32	1.54e-33
Cdon	7.01207	8.09e-12	8.73e-13
Adra2a	6.98046	0.00110561	0.000270824
Rnd2	6.97791	8.42e-13	8.45e-14
Tbc1d2	6.97592	5.33e-34	2.12e-35
Vmn2r29	6.97558	1.48e-09	1.89e-10
Nr3c2	6.974	1.15e-06	1.91e-07
Ppfia3	6.96644	2.28e-06	3.93e-07
Arhgef33	6.95347	0.0383431	0.0128198
Hoga1	6.95049	0.000579206	0.000135522
Klrb1a	6.94619	0.0129731	0.00386256
Nipa1	6.93873	7.7e-17	5.97e-18
4930447M23Rik	6.93133	0.0105301	0.00306793
Mfsd9	6.92695	1.06e-23	6.05e-25
Gpa33	6.92536	0.0376901	0.0125844
Lhb	6.92302	0.00568751	0.00157413
Six4	6.90606	0.00502118	0.00137409
Gm14139	6.88678	0.0251331	0.00803979
Cep170b	6.87978	5.21e-14	4.79e-15
Rras2	6.8788	6.17e-49	1.52e-50
Zcchc14	6.87422	1.24e-18	8.8e-20
Mki67	6.8691	2.1e-48	5.29e-50
Ccnb2	6.86859	1.88e-26	9.74e-28
Tbc1d30	6.8521	3.96e-16	3.18e-17
Casc5	6.84594	2.68e-21	1.67e-22
Fam122b	6.83567	2e-49	4.88e-51
Il1rn	6.82161	2.14e-66	3.32e-68
Bcl2a1d	6.80126	9.59e-70	1.36e-71
Pcsk4	6.71411	2.2e-07	3.41e-08
Spdef	6.68338	0.0117418	0.0034575
Slc29a1	6.68286	7.43e-70	1.05e-71
Zbtb32	6.66292	2.99e-20	1.95e-21
Gpd1	6.65705	3.74e-13	3.66e-14
Gstm5	6.64063	4.07e-14	3.72e-15
Hsd3b7	6.6344	1.02e-81	1.17e-83
Cyp51	6.61928	4.08e-86	4.4e-88
Mcm10	6.61915	7.46e-15	6.52e-16
Acat3	6.61378	2.24e-07	3.47e-08
Slc4a5	6.5945	5.43e-07	8.75e-08
Brip1	6.56966	8.75e-20	5.86e-21
Fads1	6.56582	1.11e-28	5.29e-30
Tmem41a	6.56322	3.39e-61	5.84e-63
Cep112	6.55824	1.23e-08	1.69e-09
Acy3	6.53687	2.08e-11	2.31e-12
Trim6	6.53465	6.96e-12	7.47e-13
Rpusd3	6.53346	8.01e-25	4.41e-26
Flrt3	6.52457	5.73e-17	4.4e-18
Ska2	6.51241	8.29e-14	7.73e-15
Akr1b8	6.50311	6.27e-14	5.8e-15
Camk1	6.49625	5.99e-78	7.24e-80
Wtip	6.49611	1.01e-13	9.47e-15
Dnah6	6.47021	2.85e-10	3.45e-11
Fdps	6.43388	1.74e-60	3.06e-62
Mapre3	6.42589	2.35e-38	7.98e-40
Lgi4	6.42485	4.91e-12	5.21e-13
Echdc3	6.41609	2.03e-07	3.13e-08
Ccl8	6.40784	1.4e-15	1.16e-16
Adam22	6.40664	2.76e-10	3.34e-11
Clic6	6.37395	2.6e-07	4.06e-08
Gins2	6.37239	3.42e-28	1.67e-29
Ceacam16	6.35271	2.31e-06	3.99e-07
Pianp	6.32344	4.73e-06	8.42e-07
Katnal2	6.31619	0.0146322	0.00441366
Mmp19	6.30901	2.67e-18	1.93e-19
Zfp523	6.3041	4.32e-31	1.89e-32
Slc22a20	6.28303	0.00105123	0.000256683
Sgk1	6.28253	5.34e-64	8.61e-66
Zfp2	6.28246	3.1e-08	4.45e-09
Pfkfb1	6.27857	3.41e-08	4.91e-09
Fam135a	6.26914	1.88e-15	1.57e-16
Oscp1	6.26858	5.42e-18	3.96e-19
Chchd10	6.25222	2.78e-27	1.4e-28
2810408A11Rik	6.25028	2.06e-09	2.66e-10
5730420D15Rik	6.2445	0.00241745	0.00062661
Apitd1	6.23299	8.18e-10	1.02e-10
Mybl1	6.22962	0.000753142	0.000179828
Rad54l	6.22601	1.06e-18	7.54e-20
Mad2l1	6.22259	4.86e-46	1.29e-47
Pif1	6.22048	5.95e-07	9.61e-08
Fam167a	6.20039	1.28e-06	2.14e-07
Ndc80	6.19819	2.71e-28	1.32e-29
Cdc20	6.19229	2.63e-31	1.14e-32
Cox7a1	6.19172	5.42e-11	6.24e-12
Gpr137b	6.18951	3.42e-94	3.13e-96
Rnf128	6.17614	2.75e-32	1.15e-33
Gm4951	6.17437	4.49e-08	6.51e-09
Epm2a	6.16875	7.68e-06	1.4e-06
Cldn34c1	6.16493	0.00110891	0.000271767
Wdr89	6.15749	2.24e-09	2.91e-10
Rrm1	6.15218	1.13e-59	2.07e-61
Prr15	6.14657	0.000123894	2.63e-05
Abhd14b	6.14233	6.16e-40	1.97e-41
Scml4	6.14166	7.55e-10	9.43e-11
Il17d	6.12323	1.64e-08	2.29e-09
Mcm6	6.12219	1.09e-63	1.78e-65
Sh2d1b1	6.102	1.23e-65	1.94e-67
Lpin1	6.0982	4.68e-55	9.69e-57
Spats2	6.09047	2.75e-05	5.36e-06
Psmc3ip	6.08629	5.12e-11	5.87e-12
Mkrn3	6.08243	0.00762583	0.00216778
Gga2	6.07399	2.4e-52	5.34e-54
Snx7	6.06364	5.16e-45	1.42e-46
Pgc	6.05977	0.045122	0.0153523
Angel1	6.05127	5.93e-15	5.14e-16
St7	6.02493	6.32e-60	1.15e-61
Slc27a1	6.01189	4.77e-38	1.64e-39
Dnph1	6.00878	9.01e-15	7.93e-16
Ephb2	6.0061	0.0328093	0.010803
Tspan4	5.9958	4.15e-29	1.96e-30
Fam171a1	5.9888	2.82e-25	1.52e-26
1810011O10Rik	5.98821	2.28e-07	3.54e-08
Gbp8	5.98796	3.55e-16	2.85e-17
Adamtsl5	5.98626	3.54e-12	3.72e-13
Chek1	5.96987	7.26e-10	9.05e-11
Tmem201	5.96477	1.55e-19	1.05e-20
Rnf157	5.93925	2.88e-20	1.88e-21
Gca	5.93141	3.07e-43	8.88e-45
Slc5a6	5.93037	4.24e-35	1.62e-36
Iqsec1	5.91015	6.9e-36	2.57e-37
Pter	5.9049	1.46e-28	7e-30
Syce2	5.9006	7.65e-25	4.21e-26
Serpina9	5.88054	0.0447797	0.0152208
Npl	5.88028	1.99e-21	1.23e-22
Rpp40	5.85218	2.84e-22	1.7e-23
Il12b	5.84269	0.00704549	0.00198518
Mcm2	5.84002	2.05e-50	4.81e-52
Cdca7l	5.83614	9.12e-30	4.23e-31
Pex11g	5.83331	8.94e-23	5.25e-24
Irak1bp1	5.8307	1.33e-08	1.84e-09
Mgat4a	5.82988	2.17e-41	6.6e-43
Il11ra1	5.82879	1.64e-39	5.33e-41
Lif	5.82058	4.11e-22	2.47e-23
Pld2	5.80839	2.65e-56	5.33e-58
Rapgefl1	5.79308	0.000430305	9.87e-05
Slc38a6	5.78999	1.22e-27	6.11e-29
Cd209b	5.78869	4.77e-12	5.06e-13
Nptxr	5.77913	0.00157734	0.000396387
BC026585	5.7752	1.74e-44	4.85e-46
Fignl2	5.7749	0.0275462	0.00889632
Kifc5b	5.76771	0.0108197	0.00315984
Gm3604	5.74453	6.55e-10	8.14e-11
Tmem238	5.74325	1.37e-22	8.13e-24
Cryz	5.7333	1.09e-17	8.09e-19
Tlr3	5.70625	1.4e-16	1.1e-17
Capn3	5.70528	2.75e-06	4.77e-07
Pced1b	5.69761	2.3e-14	2.08e-15
Mgat4b	5.69297	5.77e-66	9.06e-68
Tube1	5.69232	5.06e-10	6.23e-11
Lipt1	5.67494	3.11e-07	4.89e-08
Klhl33	5.65077	3.43e-05	6.77e-06
Mis18bp1	5.63558	1.67e-19	1.13e-20
D430020J02Rik	5.62059	4.39e-08	6.36e-09
Ttc39b	5.61597	3.81e-48	9.76e-50
Hcar1	5.60924	0.0434035	0.0146859
Cdc7	5.59823	1.19e-10	1.4e-11
4930404N11Rik	5.595	5.42e-44	1.53e-45
Smpd5	5.59463	5.39e-11	6.2e-12
Ppp1r3g	5.59129	7.43e-05	1.53e-05
Ksr2	5.58125	0.00133639	0.000331676
Mccc2	5.5739	1.19e-44	3.3e-46
C1ra	5.57035	7.49e-32	3.16e-33
Nap1l3	5.56879	0.0024308	0.000630768
Chil4	5.56273	1e-11	1.09e-12
Zfp783	5.56099	3.01e-05	5.9e-06
Xylb	5.55597	4.18e-24	2.35e-25
Cchcr1	5.55521	1.26e-15	1.04e-16
1700007G11Rik	5.54878	3.21e-05	6.3e-06
Rasal2	5.54358	7.12e-16	5.8e-17
Lad1	5.53416	1.25e-08	1.72e-09
Dtx4	5.53249	1.51e-29	7.03e-31
Cep57l1	5.53212	1.89e-16	1.5e-17
Mfsd12	5.52232	4.38e-37	1.55e-38
Nanos1	5.52033	5.5e-10	6.79e-11
A230050P20Rik	5.51718	2.4e-15	2.03e-16
Zfp934	5.51691	2.19e-12	2.26e-13
Mt2	5.51113	9.22e-40	2.98e-41
Lipg	5.50855	0.000224349	4.92e-05
Cxcl3	5.50537	2.34e-24	1.31e-25
P2ry2	5.48945	2.35e-36	8.6e-38
Klhl38	5.48131	0.000369659	8.39e-05
Stxbp1	5.48091	5.68e-17	4.36e-18
Cenpk	5.47254	6.96e-13	6.93e-14
Tekt2	5.47126	1.75e-07	2.69e-08
Cidea	5.46669	0.000884457	0.000214079
Sgsm3	5.46517	2.79e-53	6.1e-55
Ccl7	5.45548	1.06e-27	5.31e-29
4732491K20Rik	5.44759	0.000157762	3.4e-05
Zfp937	5.43541	8.71e-08	1.29e-08
Creg2	5.43211	4.27e-17	3.25e-18
Tmlhe	5.42425	1.62e-18	1.16e-19
2610203C22Rik	5.41968	1.72e-07	2.64e-08
Aunip	5.41828	3.01e-05	5.9e-06
Pgpep1	5.40003	1.09e-35	4.08e-37
Nagk	5.38906	1.77e-63	2.89e-65
Cks1b	5.38378	2.83e-43	8.16e-45
Ptrh1	5.37823	4.44e-13	4.36e-14
Cenpm	5.37713	9e-13	9.04e-14
Serf1	5.37703	2.7e-13	2.62e-14
BC039771	5.35413	0.013511	0.00404097
Gabbr1	5.35399	0.000155894	3.35e-05
Slc1a7	5.34357	0.0114824	0.00337077
Mcm7	5.34272	2.82e-46	7.46e-48
Gpr176	5.34091	0.00503127	0.00137705
Galnt6	5.33204	4.34e-53	9.51e-55
Cenpn	5.32474	8.11e-15	7.11e-16
Hells	5.32374	1.05e-14	9.26e-16
Plscr1	5.31577	9.22e-52	2.1e-53
Tnfaip8l3	5.31049	6.57e-05	1.34e-05
Gins1	5.30975	9.56e-16	7.83e-17
Pex11a	5.29795	7.51e-24	4.28e-25
Cfb	5.29733	5.15e-38	1.78e-39
Zkscan7	5.29632	4.07e-07	6.46e-08
Spata33	5.28744	0.0208811	0.006524
Fcgbp	5.27771	0.0229138	0.0072276
Rgl1	5.2762	1.92e-45	5.19e-47
Ppp1r13l	5.27179	1.43e-12	1.45e-13
Lmbr1	5.2575	9.18e-14	8.59e-15
Ear2	5.25153	1.64e-12	1.67e-13
Myo7a	5.24204	2.06e-31	8.87e-33
A630089N07Rik	5.22925	5.43e-09	7.28e-10
Neurl1b	5.22909	2.6e-15	2.2e-16
Ampd1	5.21329	0.040852	0.0137339
Dtnbp1	5.20403	2.76e-61	4.74e-63
Rab13	5.19617	4.18e-11	4.77e-12
Vdr	5.16874	5.45e-20	3.61e-21
Fam166b	5.16367	0.00289894	0.000761979
Bmpr1b	5.15922	0.00222721	0.000574473
Zfp791	5.14882	0.00803049	0.00229363
Fancd2os	5.14328	0.0447797	0.0152212
Ikzf4	5.13295	0.00287993	0.00075651
Myrip	5.12473	0.0113717	0.00333641
Plekha7	5.12394	0.000269147	5.98e-05
Syp	5.12144	7.06e-15	6.15e-16
Cenpp	5.11553	1.32e-10	1.56e-11
Lrg1	5.1021	1.73e-12	1.77e-13
Dchs1	5.10059	0.00590976	0.00163927
Dusp19	5.09966	2.21e-12	2.29e-13
Cd320	5.09605	5.58e-24	3.15e-25
Rad51b	5.08974	6.1e-08	8.97e-09
1700030C10Rik	5.0557	1.08e-09	1.37e-10
Fam57a	5.05522	3.2e-13	3.12e-14
Rab40b	5.04876	4.57e-07	7.3e-08
Wdr35	5.04708	7.6e-14	7.09e-15
Car11	5.0407	0.00984519	0.00285587
Col28a1	5.02967	0.00717001	0.00202263
Rtn2	5.0239	3.01e-08	4.3e-09
Ggact	5.01419	2.62e-05	5.09e-06
Thrb	5.00739	0.00013697	2.93e-05
Wbscr27	5.00437	5.46e-11	6.29e-12
Stac2	5.00093	1.03e-13	9.64e-15
Rassf6	4.98114	3.17e-05	6.23e-06
Elovl2	4.98005	0.0162071	0.00493161
Adamts14	4.97841	0.0269445	0.00867771
Gm10782	4.97585	1.58e-05	2.97e-06
Plxna2	4.96519	4.76e-05	9.56e-06
Tacc3	4.95919	2.76e-45	7.56e-47
Brca2	4.95841	7.34e-13	7.31e-14
Pik3c2b	4.95798	0.00010536	2.21e-05
Nhlrc1	4.94964	5.73e-06	1.03e-06
Fam170b	4.94409	0.0372174	0.012419
Fhl4	4.94033	0.020262	0.00631066
Tex9	4.94029	1.09e-12	1.11e-13
Aig1	4.92963	7.31e-50	1.76e-51
Chil3	4.92393	3.47e-21	2.17e-22
Shcbp1l	4.92371	2.7e-11	3.02e-12
Colec12	4.92368	1.77e-72	2.36e-74
Clic4	4.9223	1.97e-39	6.42e-41
Atad2	4.9179	1.93e-35	7.25e-37
Has2	4.91609	0.00329961	0.000876348
Dmrt2	4.90772	0.0138734	0.00416129
Zfp239	4.90031	1.55e-05	2.91e-06
Sowahb	4.89662	0.000222298	4.88e-05
Bst1	4.88555	1.17e-69	1.67e-71
Pcdhgb2	4.88144	0.0187277	0.00578834
Fbxo32	4.87904	7.06e-27	3.61e-28
Plin5	4.8785	4.32e-06	7.67e-07
Fbxo5	4.87318	4.68e-13	4.61e-14
Ccdc3	4.86839	0.00492845	0.00134709
L2hgdh	4.86514	9.2e-10	1.16e-10
Maff	4.85702	2.74e-47	7.15e-49
Ttc21b	4.85143	2.49e-12	2.59e-13
Spc24	4.84947	9.77e-22	5.99e-23
Tm7sf2	4.84341	9.71e-26	5.2e-27
Qdpr	4.83927	1.47e-69	2.1e-71
Mkl2	4.82963	1.64e-31	7.02e-33
Trim13	4.82866	1.1e-17	8.18e-19
Tubb5	4.82452	1.03e-65	1.63e-67
Bzw2	4.82085	2.58e-69	3.73e-71
Wif1	4.81771	0.00287764	0.000755793
Serpinb1a	4.81721	1.13e-47	2.91e-49
Ltk	4.81112	0.00230924	0.000597144
Tanc1	4.80682	1.08e-09	1.36e-10
Ppm1n	4.80445	0.0215231	0.00674928
Mterf2	4.79654	4.29e-06	7.62e-07
9830147E19Rik	4.78573	7.16e-06	1.3e-06
4930503L19Rik	4.77141	1.53e-29	7.15e-31
Pde4d	4.77108	4.69e-18	3.42e-19
Ccl3	4.77034	1.54e-46	4.07e-48
Dip2a	4.76856	5.26e-21	3.33e-22
Ptms	4.76794	3.76e-32	1.57e-33
Slc5a3	4.76768	7.7e-06	1.4e-06
2010107G23Rik	4.76729	6.13e-07	9.92e-08
Tmbim1	4.76521	8.1e-51	1.88e-52
Snhg11	4.76356	2.36e-07	3.68e-08
Cd276	4.758	2.73e-13	2.65e-14
Fam198b	4.75723	8.35e-15	7.33e-16
Hilpda	4.74066	2.22e-44	6.19e-46
Lhx2	4.74049	0.0153906	0.00466237
Bmpr1a	4.7302	1.78e-12	1.83e-13
Myh7b	4.71881	0.0297617	0.00970447
Hyal2	4.71327	5.05e-22	3.05e-23
Ccdc18	4.70185	2.37e-05	4.59e-06
Cyb5r3	4.69131	3.09e-57	6.04e-59
Nme6	4.69	1.2e-19	8.09e-21
Arhgap33	4.68901	8.74e-05	1.81e-05
Kif18a	4.68683	3.82e-12	4.03e-13
Pla2g16	4.68577	1.21e-35	4.52e-37
Hmgn2	4.6677	3.54e-41	1.08e-42
Bbs1	4.66704	2.37e-05	4.58e-06
Scrn2	4.66693	2.56e-10	3.08e-11
Dhfr	4.65924	6.4e-13	6.36e-14
Renbp	4.65447	9.99e-70	1.42e-71
Zfp28	4.65141	2.36e-09	3.07e-10
Tsen2	4.64908	1.09e-15	8.94e-17
Mvd	4.63692	5.52e-49	1.36e-50
Nsdhl	4.61828	7.71e-38	2.67e-39
Lpcat3	4.61327	6.6e-68	9.81e-70
Ctnnal1	4.60791	4.92e-09	6.56e-10
Tigar	4.59159	4.85e-22	2.93e-23
Tmem231	4.59061	0.000121217	2.57e-05
Knstrn	4.58639	1.19e-12	1.21e-13
Cdkn3	4.5821	9.35e-11	1.09e-11
Mgst3	4.5799	1.21e-53	2.61e-55
Abhd17c	4.57988	2.37e-56	4.75e-58
Hsf4	4.57823	0.000354556	8.02e-05
Slc22a18	4.56441	2.72e-20	1.77e-21
Pdzd3	4.56041	8.31e-05	1.72e-05
Tcte1	4.55768	0.0247396	0.00788923
Myof	4.55211	1.84e-43	5.28e-45
Epb4.1l5	4.55196	8.05e-07	1.32e-07
Zfp808	4.54539	2.92e-07	4.59e-08
C430049B03Rik	4.54378	5.41e-05	1.09e-05
2018-03-08	4.53759	2.91e-18	2.1e-19
Ermap	4.52826	0.0195197	0.0060579
Neurl1a	4.52767	3.67e-06	6.47e-07
Qsox2	4.51754	3.18e-26	1.66e-27
Car7	4.51509	2.58e-07	4.02e-08
Sptlc3	4.50111	0.000470585	0.000108565
Psrc1	4.49742	1.26e-09	1.6e-10
Insl6	4.4927	1.43e-07	2.17e-08
2018-09-08	4.48094	1.21e-33	4.87e-35
Tmem177	4.48069	8.1e-13	8.1e-14
Ncoa4	4.47888	1.51e-14	1.34e-15
Thop1	4.47408	3.54e-28	1.73e-29
Cercam	4.46984	4.75e-17	3.63e-18
1110051M20Rik	4.46895	2.43e-28	1.18e-29
Rbfox2	4.46869	0.000200488	4.37e-05
Ggta1	4.46328	4.27e-54	9.12e-56
Mthfd1	4.44637	3.39e-35	1.29e-36
Pdlim7	4.42915	1.66e-48	4.16e-50
Nck1	4.41937	2.22e-41	6.75e-43
Fam110c	4.41488	1.11e-06	1.85e-07
2510009E07Rik	4.41202	2.32e-15	1.96e-16
Rmi2	4.41099	5.97e-05	1.22e-05
Mcm3	4.41095	5.36e-46	1.43e-47
Anxa4	4.40517	5.68e-56	1.15e-57
Prim2	4.40252	1.91e-21	1.18e-22
Il1r1	4.39452	1.26e-10	1.49e-11
Enc1	4.39188	1.84e-06	3.15e-07
Exoc3l4	4.39105	1.27e-09	1.61e-10
Ispd	4.39099	2.18e-08	3.07e-09
Fmr1nb	4.38645	0.0499634	0.017198
Ctnnb1	4.38645	5.07e-42	1.51e-43
Zbtb4	4.38468	5.34e-15	4.62e-16
Tmsb15b1	4.37085	0.00466161	0.00126939
Tchh	4.36734	3.72e-09	4.91e-10
Map3k13	4.36701	0.00475869	0.00129758
Fgf11	4.36333	0.000439316	0.00010092
Scd2	4.35986	3.18e-39	1.05e-40
Gm19345	4.35714	0.00274743	0.00071923
Spry1	4.35385	1.14e-27	5.68e-29
Thnsl2	4.34976	4.69e-06	8.35e-07
Naglu	4.34897	4.16e-34	1.64e-35
Cib2	4.34231	4.57e-36	1.68e-37
Sult1d1	4.33585	0.00447434	0.00121326
Pls3	4.32967	2.8e-41	8.55e-43
Lipa	4.32562	1.66e-50	3.88e-52
Dlec1	4.31641	0.0131747	0.00392742
Ankrd55	4.31614	8.59e-06	1.57e-06
Tnfrsf18	4.29908	5.21e-15	4.5e-16
Mfap3l	4.29835	1.27e-08	1.76e-09
Abcb4	4.29597	0.0145001	0.00436887
Chd3os	4.29554	1.37e-08	1.9e-09
Zmat4	4.29545	0.0263354	0.00845783
Ptgs1	4.29171	3.43e-38	1.18e-39
Abhd14a	4.29021	9.86e-12	1.07e-12
Magee1	4.28612	1.21e-28	5.8e-30
Bhlhb9	4.28337	2.48e-11	2.76e-12
Myc	4.28288	7.63e-39	2.56e-40
Htr2b	4.28211	0.000564986	0.00013201
1300002E11Rik	4.27711	4.58e-14	4.2e-15
Depdc1b	4.27494	0.000112346	2.37e-05
Lima1	4.27185	3.81e-31	1.66e-32
Klhl25	4.26518	4.89e-31	2.14e-32
Enho	4.26055	9.72e-06	1.79e-06
Luzp1	4.26021	3.19e-35	1.21e-36
Comtd1	4.25971	6.02e-24	3.4e-25
Capn15	4.25969	1.06e-18	7.51e-20
4930427A07Rik	4.25606	3.66e-12	3.86e-13
Kif27	4.25331	0.0116217	0.00341497
Slc9a3r2	4.24314	4.73e-09	6.29e-10
Kbtbd6	4.23222	0.0162824	0.0049572
Msmo1	4.2299	2.23e-55	4.59e-57
Tonsl	4.22949	5.56e-11	6.41e-12
Osbpl1a	4.22682	4.81e-23	2.8e-24
Ctsl	4.21498	9.37e-23	5.51e-24
Ppp2r2b	4.21233	0.0424491	0.0143421
Trim37	4.2105	4.36e-31	1.91e-32
Plek2	4.21021	0.00296388	0.000780141
Lzts3	4.20801	1.61e-07	2.46e-08
Gm38670	4.20629	0.0193906	0.00601228
Gen1	4.20558	0.000774189	0.00018536
Eri2	4.20388	3.13e-10	3.79e-11
Mavs	4.20281	2.33e-43	6.72e-45
Adam23	4.19744	0.00144856	0.000361888
Golm1	4.19662	1.04e-49	2.51e-51
Mcts2	4.19104	3.82e-10	4.66e-11
Fam3c	4.18334	4.22e-42	1.26e-43
Ankrd45	4.18302	0.0202111	0.00629399
Tmem97	4.17558	3.88e-39	1.29e-40
Coprs	4.1736	3.65e-20	2.39e-21
Lrguk	4.16466	0.0141789	0.00425873
Ephx1	4.16171	9.98e-13	1.01e-13
Tsku	4.15854	0.000745561	0.000177896
Klk8	4.13221	4.78e-09	6.36e-10
Pola1	4.13123	6.24e-15	5.41e-16
Zbtb8a	4.11832	6.2e-15	5.38e-16
Fbxo27	4.11685	0.0297482	0.00969761
Copz2	4.11544	1.9e-12	1.95e-13
Cpt2	4.11147	4.4e-39	1.46e-40
Ankrd24	4.1045	2.81e-07	4.41e-08
Ptpdc1	4.10338	1.34e-12	1.36e-13
Dnaic1	4.10332	0.000103537	2.17e-05
Syt7	4.09942	0.00169119	0.000427559
Arhgap5	4.09844	1.23e-23	7.03e-25
Slc17a9	4.09156	5.8e-19	4.04e-20
Kif7	4.09035	0.000367869	8.34e-05
Myo19	4.09017	1.85e-07	2.84e-08
Pde3b	4.08828	1.94e-29	9.08e-31
9130230L23Rik	4.08683	2.13e-05	4.1e-06
Plin2	4.08368	8.18e-31	3.61e-32
Fth1	4.0821	2.12e-29	9.94e-31
Gale	4.0817	1.13e-36	4.04e-38
Maml2	4.07849	5.9e-15	5.11e-16
1700019L03Rik	4.07848	0.000115017	2.43e-05
Ablim2	4.07669	6.93e-07	1.12e-07
Il7	4.07221	1.4e-06	2.35e-07
Nt5c3b	4.06917	8.45e-19	5.95e-20
Cyth3	4.0656	3.84e-43	1.11e-44
Fanci	4.06454	2.26e-07	3.51e-08
Wdr90	4.0641	2.93e-10	3.54e-11
Cttnbp2nl	4.06223	7.07e-47	1.86e-48
Epas1	4.05251	1.09e-06	1.81e-07
Cystm1	4.05222	8.78e-07	1.44e-07
Enpp4	4.0517	2.81e-17	2.11e-18
Robo2	4.05094	8.76e-06	1.6e-06
Plau	4.05077	0.000399477	9.1e-05
Wdr34	4.04815	8.31e-15	7.3e-16
Pir	4.04449	1.1e-13	1.04e-14
Top1mt	4.04187	5.9e-14	5.46e-15
Aldh7a1	4.03915	1.98e-19	1.35e-20
Hspb6	4.02376	8.56e-12	9.26e-13
Atp6v0a1	4.02126	6.93e-34	2.76e-35
Gstt3	4.01096	6.79e-21	4.31e-22
Rcor2	4.00908	0.00722738	0.00204146
C330013J21Rik	4.00833	0.000259772	5.76e-05
Caprin2	3.99989	0.000122876	2.61e-05
Fbxo36	3.99807	1.81e-13	1.73e-14
H60c	3.99015	0.0152435	0.00461405
Chchd6	3.98438	4.59e-17	3.49e-18
Kif15	3.98392	4.04e-11	4.6e-12
Mtap7d3	3.98325	8.88e-13	8.92e-14
Cpd	3.98114	2.26e-24	1.26e-25
Mfge8	3.97047	1.15e-33	4.6e-35
Chaf1b	3.97033	1.66e-30	7.42e-32
Paip2b	3.96792	7.72e-12	8.32e-13
Kcnj2	3.96285	4.34e-06	7.7e-07
Uchl3	3.96197	2.06e-30	9.28e-32
Bbs7	3.9586	7.18e-11	8.33e-12
Fzd7	3.95817	2.46e-14	2.23e-15
Aqp9	3.95469	4.61e-17	3.51e-18
Prkar2b	3.95305	2.19e-48	5.53e-50
Slc23a2	3.95243	5.26e-20	3.48e-21
B930041F14Rik	3.95162	4.98e-09	6.64e-10
Dok4	3.94987	6.16e-09	8.3e-10
Atp6v1c1	3.94631	1.14e-57	2.19e-59
Dpysl5	3.94335	0.0402784	0.0135245
Lipt2	3.94166	6.15e-12	6.57e-13
Mamdc2	3.93975	3.24e-25	1.75e-26
Palb2	3.93318	3.76e-07	5.96e-08
Pcdh19	3.93102	0.0351447	0.0116583
Aldh1a3	3.92678	4.88e-06	8.7e-07
Stk36	3.92474	0.0015278	0.000382952
4933408B17Rik	3.92343	0.0337442	0.0111564
Krt17	3.92236	0.049392	0.0169669
Col11a2	3.92216	1.18e-06	1.97e-07
Pcgf6	3.9105	3.84e-11	4.36e-12
Ift122	3.90966	1.7e-21	1.05e-22
Parvg	3.90916	3.11e-47	8.13e-49
Cd209f	3.90564	0.000726918	0.000173179
Tarsl2	3.90254	4.8e-09	6.4e-10
Pcyox1	3.89789	4.83e-53	1.06e-54
C1rb	3.89178	0.000186999	4.06e-05
B4galt1	3.88961	2.4e-40	7.54e-42
Coq3	3.8887	2.97e-25	1.6e-26
Tbrg1	3.88523	1.02e-43	2.91e-45
Tubb4b	3.8827	6.98e-46	1.87e-47
Vwa3a	3.87784	0.00793291	0.00226413
Gemin4	3.87327	3.11e-17	2.35e-18
Sdcbp2	3.87011	1.45e-06	2.45e-07
Abca5	3.86949	0.00370267	0.000992341
Ctps	3.86858	1.84e-19	1.25e-20
1700026D08Rik	3.8624	2.51e-06	4.35e-07
Apobec2	3.86075	0.00693135	0.00195018
Raet1d	3.85682	0.000343319	7.74e-05
Stk39	3.85455	1.47e-08	2.04e-09
2610020H08Rik	3.85297	2.04e-12	2.1e-13
Clec1a	3.85184	1.25e-05	2.33e-06
Adamts2	3.85089	3.83e-11	4.34e-12
Hs6st2	3.84728	0.00843506	0.00241712
Krt15	3.84598	0.00387922	0.00104252
Eme1	3.84457	7.43e-06	1.35e-06
2810025M15Rik	3.84414	9.82e-15	8.66e-16
Hcn2	3.83662	0.0124922	0.00370504
Dok2	3.83196	1.85e-48	4.66e-50
A830010M20Rik	3.82583	8.05e-05	1.66e-05
Uchl4	3.81646	4.51e-11	5.15e-12
Efcab11	3.81417	6.5e-07	1.05e-07
Lzts2	3.8123	5.32e-11	6.12e-12
Efemp2	3.81172	1.17e-16	9.17e-18
Ccdc120	3.81084	0.0264304	0.00849266
Tmem129	3.80216	9.43e-31	4.16e-32
Lgals4	3.79899	0.00330469	0.000878237
Fam221a	3.79782	8.21e-07	1.35e-07
AA474331	3.79699	3.5e-05	6.91e-06
Eef2k	3.79529	2.41e-15	2.04e-16
Fbxl16	3.79475	0.0068513	0.00192476
Lmnb2	3.79417	2.21e-15	1.86e-16
Slc37a2	3.79354	9.15e-20	6.14e-21
Plcd1	3.79093	3.57e-11	4.04e-12
Fmn1	3.78425	7.06e-15	6.16e-16
Oaf	3.78341	3.71e-28	1.81e-29
Cd300lf	3.77462	1.26e-40	3.93e-42
Aifm2	3.77322	5.7e-39	1.9e-40
Fhdc1	3.7716	2.5e-07	3.9e-08
Fpgs	3.76918	1.4e-13	1.33e-14
Agbl3	3.76595	1.85e-05	3.53e-06
Ankrd13b	3.75915	6.97e-12	7.48e-13
2010111I01Rik	3.75828	4.3e-25	2.34e-26
Abcc5	3.75619	1.37e-38	4.64e-40
Tpd52l1	3.75143	0.0499038	0.0171732
Aplf	3.75033	2.75e-10	3.32e-11
Aldh18a1	3.74936	5.56e-42	1.66e-43
Fcgrt	3.74753	8.03e-43	2.35e-44
C4b	3.74732	4.35e-13	4.27e-14
Zfp773	3.74711	0.00740579	0.00209762
Plekha8	3.74587	2.05e-10	2.45e-11
Lpar4	3.73973	3.45e-05	6.81e-06
Napepld	3.73744	7.13e-12	7.65e-13
1190002F15Rik	3.73684	8.43e-06	1.54e-06
Tpcn2	3.73663	8.84e-21	5.64e-22
Pdia4	3.73426	1.36e-36	4.89e-38
Galnt16	3.73093	0.0409472	0.0137788
Syne2	3.73003	2.83e-17	2.13e-18
1700101E01Rik	3.71581	0.00309407	0.000817702
Gm12070	3.71179	0.0209915	0.00656364
1500026H17Rik	3.70963	0.0389687	0.0130465
Akr1c12	3.70264	0.000104717	2.2e-05
Fasn	3.69478	6.15e-16	4.98e-17
Rps6ka2	3.69372	8.11e-16	6.61e-17
Plekhm2	3.68964	9.34e-28	4.65e-29
Fam149a	3.68817	1.3e-09	1.65e-10
L3hypdh	3.68639	3.71e-05	7.34e-06
Rnf144b	3.684	1.97e-10	2.35e-11
Il27ra	3.6796	3.45e-17	2.61e-18
Mast1	3.67481	7.35e-07	1.2e-07
Bach2os	3.67466	0.00123618	0.000305033
Bnc2	3.67185	0.0197305	0.00612896
Hn1l	3.67067	3.78e-41	1.16e-42
Rusc2	3.66693	1.4e-07	2.12e-08
Eda2r	3.66499	0.00201483	0.000516227
Akr1e1	3.6629	4.39e-25	2.38e-26
Nln	3.66152	5.05e-40	1.62e-41
Plgrkt	3.65994	1.04e-31	4.4e-33
4930432K21Rik	3.65859	0.00110912	0.000271864
Xrra1	3.65758	0.00483311	0.00132023
Pik3ap1	3.65369	4.43e-40	1.41e-41
Nudt2	3.64885	2.92e-20	1.91e-21
Kif1a	3.64865	7.17e-07	1.17e-07
Pigp	3.64758	2.08e-20	1.35e-21
Ncapg2	3.64738	6.2e-16	5.03e-17
Efna2	3.6461	0.00101111	0.000246433
Spns1	3.64378	1.47e-34	5.69e-36
Zfp964	3.64207	0.0471618	0.0161236
Traf4	3.64197	3.21e-10	3.9e-11
Igsf8	3.64148	2.6e-29	1.23e-30
Mn1	3.641	1.97e-05	3.77e-06
Vsig4	3.63851	0.0204216	0.00637041
Qsox1	3.63738	4.35e-26	2.29e-27
Lca5	3.63626	5.43e-05	1.1e-05
Cdr2	3.6349	1.33e-09	1.69e-10
Clec5a	3.63165	8.18e-48	2.11e-49
Tgfbr1	3.62584	6.2e-31	2.73e-32
Ppp1r12b	3.62164	5.86e-11	6.76e-12
Nckap1	3.61926	2.42e-08	3.43e-09
Mgst2	3.61857	2.51e-08	3.56e-09
Vav2	3.61663	6.19e-15	5.37e-16
Trim32	3.61235	5.23e-11	6e-12
Cep68	3.61147	2.64e-09	3.45e-10
Sgcb	3.60805	5.06e-31	2.22e-32
Tuba1b	3.60675	4.23e-34	1.67e-35
Aldh6a1	3.60591	1.63e-29	7.62e-31
Tusc3	3.60325	3.24e-32	1.35e-33
Unc119	3.60213	8.36e-43	2.45e-44
Prkcz	3.60193	4.14e-06	7.33e-07
Gmnn	3.60117	4.97e-21	3.14e-22
Hsd11b2	3.59298	0.0224482	0.00706695
Ndrg4	3.5901	1.65e-05	3.13e-06
Pcdhgc3	3.58969	0.000126321	2.69e-05
Efcab12	3.58911	0.00337981	0.000899308
Mtss1	3.58787	9.37e-26	5.01e-27
Lrriq1	3.58313	0.0268776	0.00865285
R74862	3.57785	0.00276181	0.000723561
2018-09-05	3.57514	0.000327049	7.35e-05
Prss30	3.57344	2.18e-06	3.75e-07
C2cd2l	3.56901	3.59e-28	1.76e-29
Bnc1	3.56898	0.031669	0.010386
Tbxas1	3.56863	4.97e-36	1.84e-37
Epgn	3.56457	0.00473311	0.00129002
Arhgap22	3.56193	9.53e-09	1.3e-09
Nup35	3.55999	2.23e-20	1.45e-21
Rab17	3.55744	0.0377848	0.0126223
Dsel	3.55724	2.21e-05	4.26e-06
Trf	3.55455	2.77e-30	1.26e-31
Dyx1c1	3.55282	0.000225342	4.95e-05
Cdc45	3.55273	4.34e-11	4.95e-12
Sgsm2	3.55202	3.03e-07	4.76e-08
Tjp2	3.5519	7.41e-21	4.72e-22
Fcrls	3.55143	5.14e-07	8.26e-08
Uap1l1	3.54935	1.19e-36	4.28e-38
Chek2	3.54892	5.34e-19	3.71e-20
Tmem245	3.54548	1.21e-20	7.77e-22
Ccl6	3.54333	5.56e-25	3.04e-26
Ears2	3.54196	2.01e-12	2.07e-13
Fbxo44	3.53772	2.19e-07	3.39e-08
Bcl2l1	3.53672	4.15e-28	2.04e-29
Stard4	3.52722	2.6e-25	1.4e-26
Mlf1	3.51936	3.44e-11	3.88e-12
Wdr31	3.51812	0.0125605	0.00372684
Zfp819	3.51682	0.00091691	0.000222385
Dnase2a	3.51595	2.03e-37	7.14e-39
Pcdhga12	3.5147	0.0088722	0.00255438
Abca1	3.51247	3.09e-12	3.23e-13
1700019G17Rik	3.50811	4.98e-05	1e-05
Fam71f2	3.50548	0.0329106	0.0108498
Ucp1	3.49274	0.0017875	0.000453736
Abhd5	3.48996	3.88e-39	1.28e-40
Med22	3.4885	3.91e-30	1.79e-31
Sort1	3.48519	3.65e-29	1.72e-30
Dsn1	3.48316	5.72e-13	5.67e-14
Ndc1	3.4803	4.33e-10	5.3e-11
Slc39a14	3.47945	9.72e-17	7.57e-18
Mir692-1	3.476	0.0276387	0.0089307
Ikzf2	3.47406	0.000585139	0.000137078
Mmab	3.47064	1.27e-15	1.05e-16
Gsap	3.46999	2.4e-41	7.32e-43
Engase	3.46492	8.9e-22	5.44e-23
Fkbp9	3.46142	1.04e-16	8.1e-18
Cdk18	3.46064	6.57e-06	1.19e-06
Raet1e	3.45875	0.0163993	0.00500085
Mesp2	3.4587	0.0265464	0.0085343
Tmem154	3.4578	1.19e-43	3.41e-45
Lrig3	3.44885	7.99e-07	1.31e-07
Tle6	3.44204	1.29e-07	1.94e-08
Gnb1l	3.44002	2.59e-08	3.68e-09
Mutyh	3.43678	0.000162314	3.5e-05
Lap3	3.43667	1.76e-37	6.18e-39
Snora7a	3.4357	0.0479022	0.0163944
Erbb2	3.43397	3.16e-05	6.19e-06
Gadd45g	3.4317	1.21e-20	7.75e-22
Gns	3.43083	2.32e-28	1.12e-29
Reep6	3.43026	2.85e-05	5.56e-06
Iqcg	3.42376	0.00141532	0.000353061
Fam136a	3.42333	1.79e-29	8.37e-31
Nlrc3	3.41	7.69e-05	1.59e-05
Srm	3.40863	3.54e-27	1.79e-28
Ece2	3.40589	4.03e-27	2.04e-28
Tmtc4	3.40229	5.8e-10	7.17e-11
Mcm5	3.40024	1.81e-28	8.73e-30
Rgs11	3.39542	7.55e-07	1.23e-07
Dpf3	3.39413	0.00886801	0.00255244
Prpf40b	3.39333	0.000100533	2.1e-05
Blvra	3.39102	5.19e-50	1.24e-51
Ms4a8a	3.38546	1.43e-45	3.85e-47
Thbs2	3.38237	0.00221596	0.000571207
Pmvk	3.37307	2.05e-24	1.14e-25
Nqo1	3.37259	2.54e-06	4.4e-07
Adamtsl4	3.36974	1.39e-15	1.16e-16
Fkbp14	3.36758	2.02e-05	3.87e-06
Plcb2	3.36562	1.36e-24	7.53e-26
Fgf1	3.36398	0.000101311	2.12e-05
Gstm6	3.35349	0.033229	0.010967
Ttc3	3.35095	4.7e-15	4.03e-16
Kctd7	3.34251	5.43e-12	5.78e-13
Ski	3.34176	2.37e-21	1.47e-22
Nup37	3.34088	1.95e-12	2e-13
Abcg2	3.33968	1.18e-20	7.57e-22
3000002C10Rik	3.3379	0.000227069	4.99e-05
Atxn10	3.33723	1.48e-42	4.37e-44
Pros1	3.33543	7.77e-44	2.2e-45
Rasef	3.33329	0.00529257	0.00145399
Ttf2	3.32898	1.5e-16	1.18e-17
Ppargc1b	3.32629	5.36e-10	6.6e-11
Acp2	3.32577	2.23e-41	6.81e-43
Sfmbt1	3.32409	1.89e-15	1.58e-16
Pou6f1	3.32213	9.31e-05	1.94e-05
Ppil1	3.32155	9.32e-23	5.48e-24
Vsig8	3.3207	0.0116641	0.0034284
Ebf2	3.31912	0.0425552	0.0143831
Gm14403	3.31489	3.74e-05	7.41e-06
Hes2	3.3117	0.0286918	0.00930741
Tpp1	3.30794	2.73e-34	1.07e-35
Colgalt1	3.30564	1.99e-34	7.73e-36
Pla2g4a	3.30438	6.2e-36	2.31e-37
Cad	3.30365	2.18e-09	2.82e-10
Dut	3.30213	7.84e-17	6.08e-18
Serpinb1b	3.29554	0.00550136	0.00151698
Gpt2	3.29258	3.83e-17	2.9e-18
Hs1bp3	3.29116	1.01e-15	8.29e-17
Usp49	3.28872	9.32e-09	1.27e-09
Gm14322	3.28512	0.000213176	4.66e-05
Nicn1	3.28457	4.14e-10	5.05e-11
Jup	3.28165	1.91e-33	7.74e-35
Thbs3	3.2812	1e-09	1.26e-10
Adipor2	3.27833	6.73e-37	2.38e-38
Folr2	3.27778	1.23e-07	1.85e-08
N4bp3	3.2719	2.78e-06	4.83e-07
Polh	3.2711	6.83e-05	1.4e-05
Cdc6	3.27014	1.59e-06	2.69e-07
Mapk15	3.26924	0.000739854	0.000176473
Ptpn12	3.26863	1.4e-36	5.03e-38
Gpatch4	3.26771	2.69e-12	2.8e-13
Apbb2	3.26046	2.79e-05	5.44e-06
Mtrr	3.25905	2.48e-10	2.98e-11
Gpr84	3.25887	6.12e-10	7.57e-11
Mthfd2l	3.25674	1.67e-07	2.56e-08
Plekha6	3.25236	1.45e-06	2.44e-07
Stamos	3.2502	0.00501152	0.00137124
Pm20d2	3.24857	0.0483152	0.0165553
Gfod2	3.24454	0.000357446	8.1e-05
Unc13a	3.2418	0.00206048	0.000529358
Eepd1	3.23951	1.72e-24	9.58e-26
Spata18	3.2387	0.0328648	0.0108266
AI427809	3.23772	0.00212745	0.000547609
Fitm2	3.23764	1.15e-07	1.73e-08
Arl11	3.23456	7.31e-27	3.74e-28
Cdc14b	3.22954	2.98e-16	2.38e-17
Ankrd42	3.22948	0.000370413	8.41e-05
Arhgef12	3.22867	2.5e-11	2.8e-12
Shisa4	3.22637	0.0022938	0.000592964
Cxcl1	3.22189	1.39e-06	2.34e-07
Nus1	3.21789	7.94e-31	3.5e-32
Ccdc51	3.21756	4.93e-10	6.05e-11
Spef2	3.21628	4.96e-05	9.98e-06
Ddx11	3.21487	8.3e-06	1.52e-06
Itga6	3.21286	2.83e-09	3.7e-10
Cenpu	3.21119	1.76e-05	3.35e-06
Mitf	3.21046	1.26e-15	1.04e-16
Zfp316	3.20991	0.00152041	0.000380771
Hsdl2	3.20897	1.91e-27	9.6e-29
Tex264	3.20801	9.77e-33	4.01e-34
Spryd7	3.20607	3.18e-18	2.31e-19
Otud7b	3.20413	0.000133507	2.85e-05
Bola3	3.20353	6.66e-20	4.43e-21
Calr3	3.2031	0.00357968	0.000956742
Ppp1r14b	3.20119	3.89e-14	3.55e-15
Ifi27	3.19758	3.26e-26	1.71e-27
Rsph4a	3.19699	0.0017601	0.000445989
Pcx	3.19594	1.27e-09	1.62e-10
Per2	3.19524	8.75e-12	9.47e-13
Pkp2	3.19457	0.00668998	0.00187514
Sel1l3	3.18924	0.0166307	0.00508298
Hivep3	3.18632	4.13e-10	5.05e-11
Apex1	3.18522	3.21e-10	3.9e-11
Shmt2	3.18063	4.95e-23	2.88e-24
Ccdc14	3.17798	0.000315855	7.09e-05
Arhgef39	3.17757	1.65e-06	2.8e-07
Fat1	3.17566	0.0415119	0.0139914
Naprt	3.17079	2.65e-15	2.25e-16
Rgmb	3.16698	7.01e-18	5.15e-19
Vprbp	3.16313	1.01e-05	1.86e-06
Scrn3	3.16226	4.07e-10	4.97e-11
Polr3g	3.15934	1.98e-08	2.78e-09
Cdca7	3.15602	1.28e-07	1.94e-08
Tgfbr2	3.15571	4.7e-27	2.39e-28
Ajuba	3.15126	1.11e-06	1.84e-07
Derl3	3.14968	0.00564111	0.00155921
Ppcs	3.14173	2.26e-13	2.18e-14
Cyp1b1	3.14119	0.00039093	8.9e-05
Cmss1	3.14021	3.56e-06	6.28e-07
Wrb	3.13492	1.17e-21	7.16e-23
Wdhd1	3.13334	2.24e-10	2.69e-11
Jph3	3.13249	0.0016484	0.000415661
Gpr85	3.1234	0.00011026	2.32e-05
Farp2	3.12307	1.62e-06	2.76e-07
5330426P16Rik	3.12216	9.2e-11	1.07e-11
Ptpn7	3.11948	4.98e-25	2.72e-26
Agfg2	3.11688	5.69e-18	4.16e-19
Wdr12	3.11488	7.71e-23	4.52e-24
Tmco3	3.11096	1.12e-27	5.61e-29
Slc25a1	3.10978	2.79e-32	1.16e-33
Sema4b	3.10599	1.16e-05	2.15e-06
P3h3	3.10594	3.06e-05	6e-06
Tma16	3.10552	2.3e-11	2.56e-12
Slc7a5	3.10481	3.1e-26	1.62e-27
Cmc2	3.10422	1.49e-15	1.23e-16
Plekhn1	3.10171	9.68e-07	1.6e-07
Tmem52b	3.09982	0.000163305	3.52e-05
Emc8	3.09381	6.82e-24	3.87e-25
Ak8	3.09036	4.51e-18	3.28e-19
Abhd12	3.09023	3.33e-34	1.31e-35
Spag16	3.08608	0.0165964	0.00506977
Rab37	3.08555	0.000162438	3.5e-05
Nudcd1	3.08417	4.48e-12	4.74e-13
Ado	3.07985	1.97e-29	9.22e-31
Afmid	3.07798	1.97e-12	2.02e-13
Pik3r3	3.07589	0.00203887	0.000523054
Ddah1	3.06735	0.0291692	0.00948857
Ppp1r3f	3.0646	8.46e-05	1.75e-05
AV051173	3.06388	0.00430113	0.00116365
Wdr6	3.06378	6.7e-17	5.17e-18
Zfp772	3.06334	3.61e-08	5.2e-09
Pcgf2	3.05312	0.000622	0.00014635
Necab3	3.04988	0.00811323	0.00231992
Ftsj2	3.04669	3.76e-05	7.46e-06
Ccdc34	3.04539	3.27e-08	4.7e-09
Tubg1	3.045	4.2e-20	2.76e-21
Btbd19	3.04404	1.51e-16	1.19e-17
Stk38l	3.04166	2.21e-22	1.32e-23
Il11	3.0393	0.0498185	0.0171339
Gng8	3.03667	0.0185223	0.00571953
Firre	3.03336	1.79e-13	1.71e-14
Gm16701	3.02819	0.00507888	0.00139091
Tmem41b	3.02705	6.16e-24	3.48e-25
1600029I14Rik	3.02383	0.0465793	0.0159111
Gm6583	3.0187	0.00144811	0.000361716
Gm20939	3.01793	0.000337163	7.59e-05
Gas2l3	3.01596	9.36e-12	1.01e-12
Cstb	3.01373	7.6e-30	3.51e-31
Zmynd19	3.00719	2.36e-07	3.66e-08
Nlrp10	2.99984	8.77e-06	1.61e-06
Rnaseh2b	2.99644	7.6e-18	5.6e-19
Nrip3	2.9926	0.0457139	0.0155874
Gclm	2.99198	1.7e-25	9.14e-27
Agpat9	2.99018	1.13e-21	6.91e-23
Pnpla7	2.98838	1.51e-21	9.3e-23
Cep89	2.98769	1.53e-09	1.95e-10
Pole2	2.98575	8.34e-09	1.13e-09
Plod2	2.98071	0.00769507	0.00218995
Ppp1r9a	2.97501	1.13e-05	2.09e-06
Sc5d	2.97353	7.82e-30	3.62e-31
Fhl3	2.97048	0.00633313	0.00176683
Alad	2.96855	3.21e-14	2.92e-15
Mrpl51	2.96627	2.32e-23	1.34e-24
Zfp691	2.96571	0.0107066	0.00312196
Mcoln1	2.96103	5.75e-32	2.42e-33
Gramd1c	2.95727	0.0273893	0.00884005
Timp1	2.95692	5.07e-06	9.06e-07
Lyrm4	2.95654	2.75e-18	1.99e-19
Ccdc176	2.95522	0.0363562	0.0121063
1700003M02Rik	2.95164	0.0277802	0.00898327
C030039L03Rik	2.94277	0.00337981	0.0008993
Bhlhe40	2.93911	5.75e-23	3.36e-24
Psen2	2.93869	1.43e-26	7.4e-28
Slco4a1	2.9375	5.53e-05	1.12e-05
Kif3a	2.93595	2.33e-15	1.96e-16
Fah	2.93412	0.000215861	4.72e-05
9230110C19Rik	2.93046	0.0187499	0.00579597
Cenpt	2.9298	1.22e-10	1.43e-11
Rad18	2.92832	3.52e-12	3.7e-13
Armc4	2.92786	0.0276254	0.00892528
Idi1	2.92771	4.19e-05	8.34e-06
Dis3	2.92659	2.35e-09	3.05e-10
Nop2	2.92604	6.2e-21	3.92e-22
Mroh1	2.92281	1.27e-08	1.75e-09
Pnpla8	2.91755	1.83e-36	6.65e-38
Zfp72	2.91638	0.000600208	0.000140878
Med12l	2.91382	0.000283995	6.34e-05
BC022687	2.91367	2.63e-06	4.57e-07
Lrrc39	2.90989	0.00398426	0.00107303
Tmem53	2.90838	8.87e-06	1.63e-06
Calcb	2.90424	0.0251485	0.00804574
Eno4	2.90402	0.00849874	0.00243746
Shq1	2.90045	2.81e-12	2.93e-13
Tnc	2.89906	0.0366349	0.0122081
Zfp111	2.89271	9.43e-05	1.97e-05
Lrrc75a	2.89195	1.34e-13	1.27e-14
Ctnnd1	2.89	3.15e-13	3.07e-14
Acad12	2.88913	2.71e-05	5.28e-06
Haus7	2.88909	7.07e-15	6.17e-16
Nars2	2.88899	8.29e-14	7.74e-15
Pip4k2c	2.88671	3.99e-20	2.62e-21
Pusl1	2.88396	3.1e-13	3.02e-14
Fam120c	2.88282	0.000539506	0.000125592
Ebpl	2.88209	3.34e-17	2.53e-18
Fgfrl1	2.88104	2.61e-06	4.53e-07
Zfp474	2.88042	0.0485487	0.0166474
Slc9a7	2.87531	1.81e-15	1.51e-16
Phxr4	2.87314	0.0099061	0.00287476
Slc19a1	2.87309	6.01e-12	6.42e-13
Wdr75	2.87277	1.62e-19	1.1e-20
Ptger2	2.87109	1.63e-11	1.8e-12
Vkorc1	2.87038	4.44e-20	2.93e-21
Trap1a	2.86767	0.0339094	0.0112166
Dnmt3a	2.86707	5.06e-24	2.85e-25
Rab11fip3	2.8665	4.28e-06	7.58e-07
Mctp2	2.86616	2.36e-05	4.55e-06
AI506816	2.86449	1.4e-05	2.62e-06
Ddx31	2.86255	4.8e-18	3.5e-19
Rora	2.86131	1.85e-19	1.26e-20
Snap47	2.85558	9.8e-17	7.63e-18
Tespa1	2.85412	0.00198957	0.000509343
Adgra2	2.8505	0.00220067	0.000567
Ppp2r1b	2.84999	3.91e-28	1.92e-29
Plod1	2.84896	9.48e-27	4.85e-28
Recql4	2.84782	0.000279216	6.22e-05
Cmtm4	2.84662	0.00198714	0.000508482
Rab6b	2.84375	1.2e-06	2e-07
Ift88	2.84181	1.21e-06	2.02e-07
Nenf	2.83445	4.49e-14	4.12e-15
Ccdc112	2.8292	0.00255779	0.000666652
4931406C07Rik	2.82856	3.6e-06	6.34e-07
4930412C18Rik	2.82852	0.0109413	0.00319891
Pcbp4	2.82772	0.000130609	2.78e-05
Tsen15	2.82758	1.95e-09	2.51e-10
Gnl3	2.82492	1.53e-20	9.87e-22
Hs3st6	2.82228	0.00883207	0.00254066
Sh3tc1	2.8219	2.42e-18	1.74e-19
Fam195a	2.82056	1.02e-08	1.39e-09
Cdt1	2.81985	4.28e-15	3.67e-16
Ivns1abp	2.81787	6.84e-24	3.88e-25
Rccd1	2.81768	8.99e-06	1.65e-06
Gchfr	2.8161	0.0409973	0.0138012
Fam212a	2.81482	3.31e-05	6.51e-06
Plxnb1	2.80803	0.0162187	0.0049358
Ift74	2.80768	5.71e-09	7.67e-10
Rfc3	2.80608	1.52e-12	1.55e-13
Cd33	2.80605	5.82e-23	3.4e-24
Fscn1	2.80523	9.12e-05	1.9e-05
Tfb1m	2.80467	4.02e-05	7.98e-06
3010026O09Rik	2.80222	2.94e-05	5.74e-06
Rasgef1a	2.80194	0.0423209	0.0142953
Cxx1c	2.79965	9.35e-05	1.95e-05
Senp8	2.79947	0.00431723	0.00116854
Sfrp4	2.79787	0.000887189	0.000214777
Dnaaf1	2.7963	0.0240784	0.00764324
Hipk2	2.79366	2.15e-16	1.7e-17
Arhgap19	2.79196	2.88e-06	5.03e-07
Fggy	2.79187	6.64e-09	8.96e-10
Dnmt1	2.78936	4.5e-20	2.98e-21
Spef1	2.78826	7.26e-07	1.18e-07
Mast2	2.78741	5.76e-13	5.72e-14
Atad5	2.78306	4.86e-07	7.79e-08
Cenpv	2.78293	4.97e-10	6.11e-11
Rangrf	2.78256	9.11e-06	1.67e-06
Zdhhc1	2.78173	1.47e-17	1.1e-18
Degs2	2.78139	0.000208203	4.55e-05
Nup93	2.78099	2.48e-21	1.54e-22
Rhbdf1	2.7793	5.76e-08	8.44e-09
Pkp4	2.77917	3.97e-07	6.3e-08
5033406O09Rik	2.77503	0.00250543	0.000651877
1700029I15Rik	2.77344	0.000698246	0.000165577
Mmd	2.77014	4.55e-16	3.66e-17
Hook2	2.76995	6.83e-11	7.91e-12
Slc9a6	2.76859	5.87e-20	3.9e-21
Gpr160	2.76591	3.73e-18	2.71e-19
Gbp11	2.76419	0.0492598	0.0169155
Mmachc	2.76229	3.12e-09	4.09e-10
Mt1	2.75969	9.61e-24	5.48e-25
Tnfaip8l1	2.75922	6.59e-08	9.72e-09
Mgat1	2.756	1.05e-29	4.88e-31
Ldlrad4	2.75493	3.33e-13	3.25e-14
Ergic1	2.75481	1.01e-24	5.6e-26
Ano10	2.75444	6.82e-21	4.34e-22
Fam161b	2.75439	0.00527487	0.00144826
Tapt1	2.75381	5.83e-19	4.07e-20
C1qa	2.75371	6.75e-13	6.72e-14
Tfpi	2.75221	3.59e-11	4.07e-12
Tlr4	2.75134	9.69e-16	7.94e-17
Mtbp	2.75102	7.7e-07	1.26e-07
Gm4890	2.75093	0.00650914	0.00181886
Plk3	2.75086	3.5e-15	2.98e-16
Zfp11	2.75055	0.000135083	2.88e-05
4930405A21Rik	2.75029	0.0496968	0.0170798
Nme9	2.75011	0.0496235	0.0170526
Vkorc1l1	2.74914	2.63e-18	1.89e-19
Tbc1d7	2.74788	2.32e-11	2.58e-12
Dkc1	2.74447	2.54e-20	1.66e-21
Gm3704	2.74406	0.0462734	0.0157984
Nudt5	2.74031	1.65e-16	1.3e-17
Zfp318	2.73881	1.48e-08	2.06e-09
Ptges3l	2.73722	0.00591579	0.00164119
Pcyt2	2.73505	8.95e-19	6.32e-20
2810408I11Rik	2.73382	0.00168355	0.000425421
Ngb	2.73247	0.0469412	0.0160405
Dnaic2	2.72954	0.00338435	0.000900654
Htra3	2.72924	9.29e-09	1.27e-09
Tmem86a	2.72896	1.53e-27	7.67e-29
BC049762	2.72817	0.0231819	0.00732448
Zcwpw1	2.72419	8.34e-05	1.73e-05
Frmd4a	2.72287	1.83e-20	1.19e-21
Kat6b	2.72213	1.04e-12	1.05e-13
Poc1a	2.7212	2.11e-09	2.73e-10
Tnfrsf12a	2.7203	2.3e-13	2.21e-14
F830016B08Rik	2.72029	0.00360292	0.000963248
Clec9a	2.71758	0.00114332	0.000280809
Tulp4	2.71733	4.51e-09	5.99e-10
Pde8a	2.71676	8.05e-15	7.05e-16
Lgalsl	2.71664	4.62e-05	9.25e-06
Cthrc1	2.71648	0.00712659	0.00200978
Tmem62	2.71312	1.57e-15	1.31e-16
Rragc	2.71224	7.77e-26	4.14e-27
Klc3	2.71001	0.0299201	0.00976222
Cluh	2.70972	5.51e-09	7.4e-10
Cbr1	2.70812	1.8e-16	1.42e-17
Ppap2b	2.70794	1.98e-10	2.37e-11
Zfpm1	2.70651	7.79e-07	1.27e-07
[truncated: 22,422 more rows]
