# Supplementary material for: IL-33-ST2 axis regulates myeloid cell differentiation and activation enabling effective club cell regeneration
Source: Nat Commun. 2020 Sep 22;11:4786. doi: 10.1038/s41467-020-18466-w (PMC7508874; doi:10.1038/s41467-020-18466-w)
Supplement: Supplementary file 7 — Supplementary Data 3 [file 41467_2020_18466_MOESM7_ESM.xlsx]

## Sheet: Supplemental Table 4c
GeneID	Fold_Change	FDR	PValue
Alppl2	849.843	2.31e-16	1.48e-17
Fam19a3	685.732	3.71e-13	2.99e-14
BC052688	424.414	6.96e-10	7.55e-11
Gm5334	287.545	1.07e-07	1.51e-08
Gm364	215.692	2.67e-13	2.13e-14
Olfr115	215.203	1.96e-06	3.29e-07
A730085K08Rik	215.098	4.64e-20	2.36e-21
Htr2c	191.249	4.54e-32	1.36e-33
9530059O14Rik	182.487	4.33e-23	1.89e-24
Ccdc7a	173.277	1.33e-05	2.51e-06
Btnl6	164.964	2.67e-12	2.31e-13
9330182O14Rik	157.356	3.11e-05	6.21e-06
Gdap1	152.636	0.000508732	0.000124741
Gm4847	130.45	0.000375917	9.01e-05
A230072E10Rik	119.95	0.000189013	4.3e-05
Ces2d-ps	117.773	0.000328994	7.8e-05
Gm20741	116.725	0.000193282	4.4e-05
Tmem229a	115.825	1.28e-10	1.29e-11
Coro6	113.532	1.73e-44	3.38e-46
Btnl4	109.271	0.000930268	0.00024029
Vstm2a	106.589	9.52e-46	1.8e-47
Fam46d	106.182	0.00037006	8.86e-05
Awat1	95.9151	1.42e-17	8.38e-19
Pnpla5	95.3397	3.06e-51	4.91e-53
Bhlha9	91.5499	0.00100536	0.000260922
Ces2c	90.7679	6.55e-25	2.59e-26
Grid1	89.0701	0.00483158	0.00144447
Egfem1	88.7653	6.42e-19	3.5e-20
Krt79	83.1619	1.44e-33	4.1e-35
Gm4961	82.1087	1.19e-06	1.92e-07
Zfp345	80.2265	1.84e-06	3.06e-07
Resp18	79.9575	0.00208326	0.000576583
Mfsd7c	78.7653	1.06e-33	3.02e-35
4930502E18Rik	76.812	3.98e-16	2.59e-17
Scg2	76.4863	0.00275842	0.000784796
Slc6a4	76.427	8.91e-46	1.67e-47
Trim29	76.1569	2.93e-27	1.06e-28
Kcnn3	76.0869	3.91e-18	2.21e-19
Lipf	76.0476	1.92e-19	1.02e-20
Car4	74.291	2.16e-25	8.35e-27
Gm5640	74.2307	1.07e-15	7.23e-17
Kbtbd12	72.6365	6.3e-11	6.18e-12
1190005I06Rik	71.5112	0.00156839	0.0004231
Slc39a2	71.3244	3.23e-27	1.17e-28
Slc39a12	68.6431	6.94e-15	4.96e-16
Plscr5	66.6059	0.00305026	0.00087557
Ucp3	66.0027	5.17e-65	5.97e-67
Mcoln3	65.8212	1.43e-21	6.68e-23
Fbp1	65.1337	1.35e-06	2.19e-07
Cpne5	63.2105	2.14e-46	3.93e-48
Gprc5d	63.188	2.23e-05	4.35e-06
4933408N05Rik	62.9419	0.00350658	0.00101804
Wfdc10	58.474	1.91e-32	5.63e-34
Siglecf	58.106	6.44e-53	9.92e-55
C530008M17Rik	53.0508	2.17e-48	3.71e-50
Fabp1	52.6277	5.06e-59	6.76e-61
Grik2	51.5287	0.00675449	0.00208877
Dppa2	51.5246	0.00559188	0.00169444
Mir138-1	50.7141	0.00711363	0.00221469
Mkx	48.3453	2.59e-28	9.06e-30
Cd200r2	48.1403	2.85e-39	6.64e-41
Ear1	47.8891	1.85e-22	8.27e-24
Olfr520	47.0486	0.00880843	0.00280725
Kcnh4	46.6471	3.17e-23	1.37e-24
Ppm1j	46.0571	4.63e-36	1.18e-37
Adcy3	45.9855	1.26e-51	2.01e-53
Hpdl	45.8303	1.75e-22	7.83e-24
Tmem72	45.3327	0.0250745	0.00891843
Erc2	45.0122	4.37e-39	1.02e-40
Chga	43.38	0.0112068	0.00365193
Sh2d1b2	42.2743	0.0021631	0.000600984
Chrna9	42.15	0.0171376	0.00582249
Ly75	41.4518	1.02e-62	1.23e-64
Slc9a4	41.4515	2.12e-42	4.42e-44
Gm5936	41.173	2.5e-06	4.26e-07
Clec3a	40.9435	0.0198715	0.0068895
Zfp936	40.9389	0.0189985	0.00653405
Nat1	40.5302	0.0197512	0.00683418
Spam1	40.5112	0.0151181	0.00506701
Ear6	40.2873	3.23e-12	2.82e-13
Clgn	40.1795	0.000464767	0.000113294
4930583P06Rik	39.7082	0.0143822	0.00480152
Rph3a	39.492	9.22e-11	9.2e-12
Plet1	39.0636	4.57e-32	1.37e-33
Gjd3	38.911	0.0165607	0.00560409
Krt78	38.4137	9.38e-08	1.31e-08
Catsperb	38.0626	0.0274539	0.00987714
Clec1b	37.478	1.92e-56	2.73e-58
Mmp10	37.1722	0.000857882	0.00021952
Hyal4	36.9454	0.000115509	2.54e-05
Zfp36l3	36.8616	0.0270687	0.00971307
Atp6v0d2	36.8153	8.85e-23	3.92e-24
Cd2	35.8973	7.17e-188	8.22e-191
Wnt16	35.6402	0.0189223	0.00650475
5730507C01Rik	35.5607	6.15e-38	1.49e-39
Ffar1	35.2465	0.0204811	0.0071312
Hfm1	33.1823	0.0341165	0.0126793
Gcm2	33.1132	8.42e-10	9.23e-11
Gmpr	33.0134	1.33e-70	1.32e-72
Rufy4	32.7997	1.42e-37	3.44e-39
B020004J07Rik	32.7607	0.0293075	0.0106472
Card11	32.6357	1.94e-120	7.14e-123
B3gnt7	32.47	9.93e-65	1.17e-66
4930483K19Rik	32.3673	0.0326812	0.0120629
C1ql3	31.964	0.0246767	0.00876046
Ccdc54	31.5776	0.0258077	0.00921091
Gm6116	31.3004	1.81e-18	1e-19
Tktl2	31.1893	0.0274736	0.00988537
Bsx	31.1827	0.0298433	0.0108725
Rbm44	31.0145	7.6e-07	1.19e-07
Ctsk	30.9651	6.03e-24	2.51e-25
Gm11545	30.704	2.77e-41	6e-43
Mtmr7	30.3444	2.08e-67	2.25e-69
Sbk2	29.8813	9.1e-29	3.14e-30
Odf3l1	29.7383	2.08e-13	1.65e-14
Lepr	29.5633	2.98e-40	6.67e-42
Pzp	29.3931	7.31e-06	1.33e-06
Fbxw24	29.0962	0.0453682	0.0174462
Atf7ip2	29.053	1.02e-07	1.44e-08
Ankrd63	28.8223	7.86e-08	1.09e-08
Trim42	28.6878	0.0423348	0.0161404
Gm5420	28.6762	0.036836	0.0138061
Rxfp3	28.6762	0.0368283	0.0137987
Aloxe3	28.407	3.55e-54	5.31e-56
Topaz1	28.3527	4.26e-05	8.73e-06
Fsbp	28.2815	0.032192	0.0118541
Catsperg2	28.2741	0.0269033	0.0096449
Acot4	27.8145	3.37e-15	2.35e-16
Dclk3	27.7357	8.09e-07	1.27e-07
Olfr111	27.3651	1.89e-07	2.73e-08
9430018G01Rik	27.1145	0.0466076	0.0179915
Dusp13	26.8533	6.57e-16	4.36e-17
Car5a	26.8368	0.000157832	3.55e-05
Hyal6	26.673	2.29e-06	3.88e-07
Prr23a3	26.5117	0.0050573	0.0015194
D330045A20Rik	25.8105	2.46e-20	1.23e-21
Hebp1	25.513	9.37e-46	1.77e-47
AU022793	25.4933	5.18e-15	3.67e-16
Enpp1	25.3326	7.5e-87	5.19e-89
Chd5	25.1168	1.81e-09	2.07e-10
Aldoc	24.6029	4.88e-81	3.88e-83
1700039E15Rik	24.5496	0.0272961	0.00981031
Gm11213	24.22	0.0446607	0.0171357
Gm17359	24.2139	0.0286002	0.0103598
Ch25h	23.993	8.98e-25	3.59e-26
Asic4	23.8466	0.049652	0.0192826
F7	23.7185	9.53e-32	2.9e-33
Cd200r4	23.6144	4.94e-50	8.17e-52
D8Ertd82e	23.5205	1.05e-121	3.78e-124
Nron	23.4893	0.0450533	0.0173103
Inadl	23.3326	9.11e-42	1.95e-43
Phgdh	22.99	3.56e-65	4.09e-67
Cidec	22.9654	2.52e-20	1.26e-21
Gal	22.9628	1.73e-94	1.01e-96
Hspa12a	22.9387	3.08e-30	1e-31
Matn2	22.7956	8.93e-47	1.61e-48
Tnfsf18	22.6697	3.21e-15	2.24e-16
Ifitm10	22.5937	1.08e-28	3.74e-30
Cxcr1	22.5019	5.99e-15	4.26e-16
Afp	22.3854	1.02e-19	5.34e-21
Trpm1	22.0522	7.48e-05	1.59e-05
Hyal5	22.0121	0.0107937	0.00350273
Fam89a	21.5945	2.1e-53	3.19e-55
Bhlhe41	21.568	3.39e-34	9.35e-36
Pdgfc	21.4796	1.21e-20	5.92e-22
Wfdc21	21.4228	1.29e-88	8.69e-91
Mgll	20.7603	1.4e-21	6.54e-23
Mir511	20.477	0.000169263	3.82e-05
1700003F12Rik	20.2259	1.21e-11	1.11e-12
9430069I07Rik	19.7578	3.98e-12	3.5e-13
Cldn34c1	19.0764	5.13e-07	7.87e-08
Tmem217	18.9177	0.0184301	0.00631216
Pald1	18.7385	3.28e-27	1.19e-28
Gucy2f	18.6642	0.0314465	0.0115325
Cideb	18.6044	6.02e-16	3.98e-17
Crtac1	18.6022	4.16e-06	7.33e-07
Acaa1b	18.417	1.84e-86	1.28e-88
Ffar2	18.0779	2.71e-66	3.03e-68
Mcam	18.0558	4.53e-18	2.57e-19
Rarres1	17.5585	1.38e-20	6.77e-22
Perp	17.5148	1.02e-22	4.53e-24
P2ry14	17.5041	3.07e-65	3.5e-67
Celf6	17.3778	0.0370886	0.0139145
Cpne8	17.3165	1.07e-56	1.5e-58
Vash1	17.2618	1.31e-11	1.2e-12
Mertk	16.858	8.42e-63	1.02e-64
Slco2b1	16.815	1.73e-29	5.82e-31
Ttyh2	16.7073	4.48e-61	5.68e-63
Clmn	16.6925	5.83e-59	7.81e-61
Hvcn1	16.5319	9.89e-89	6.64e-91
Zranb3	16.516	8.69e-33	2.53e-34
Sh3bgrl2	16.2358	1.28e-39	2.93e-41
Il20rb	16.047	5.14e-64	6.09e-66
Klhdc4	16.0317	9.17e-118	3.6e-120
Fpr1	16.0202	6.56e-100	3.41e-102
Coro2b	15.955	3.13e-24	1.29e-25
Bcar3	15.9381	5.59e-22	2.56e-23
Cpa6	15.8473	0.0171272	0.00581823
Rnf180	15.8339	6.68e-67	7.33e-69
Bend6	15.8172	1.67e-30	5.36e-32
Eci3	15.7616	6.13e-10	6.62e-11
Gm14139	15.7474	0.00179241	0.000488746
Brca1	15.6106	1.6e-20	7.9e-22
Kazald1	15.4926	2.24e-41	4.82e-43
Gpr156	15.4617	7.86e-05	1.68e-05
Cyb561a3	15.4613	1.64e-124	5.52e-127
G630025P09Rik	14.9485	0.00165857	0.000449194
Acsl6	14.8693	0.0203871	0.00709511
Slc9a2	14.8376	1.9e-38	4.53e-40
Spag11b	14.8081	9.92e-21	4.84e-22
4933425L06Rik	14.5406	0.0423348	0.016141
Prune2	14.5247	3.39e-55	4.95e-57
Mag	14.2236	4.94e-44	9.8e-46
Mrgpre	14.2062	4.87e-36	1.25e-37
Slc7a2	14.1886	1.19e-13	9.24e-15
Cd22	14.1177	1.65e-103	8.25e-106
Pde10a	14.1052	1.87e-05	3.61e-06
Ttk	13.9727	1.91e-11	1.78e-12
Marveld2	13.8594	3.55e-67	3.85e-69
Mrc1	13.5654	1.13e-76	1e-78
Pld3	13.5527	6.22e-72	5.96e-74
Bdh1	13.4739	1.04e-53	1.56e-55
Shc3	13.4675	0.000791824	0.000200931
Xlr	13.4269	1.64e-37	3.99e-39
Best1	13.2984	2.12e-85	1.51e-87
Il18	13.2786	5.7e-153	1.21e-155
Neil2	13.2688	4.82e-05	9.93e-06
AW822252	13.2525	8.93e-08	1.24e-08
4933422A05Rik	13.0821	0.0221282	0.00776901
Dst	13.0715	7.77e-21	3.78e-22
Atp10a	13.0565	7.8e-58	1.07e-59
4931428L18Rik	12.9827	2.73e-08	3.56e-09
Nt5e	12.8741	2.27e-25	8.79e-27
Cd9	12.8511	6.62e-32	2.01e-33
Bsn	12.753	7.5e-12	6.79e-13
Tnfrsf26	12.6653	1e-67	1.08e-69
Nrg4	12.6321	2.33e-19	1.25e-20
Esco2	12.5779	1.42e-30	4.53e-32
Tnni3k	12.532	0.0122673	0.00403167
6720489N17Rik	12.4755	6.7e-63	8.04e-65
P2ry13	12.1411	2.25e-149	5.17e-152
Gpr33	11.9694	3.06e-09	3.56e-10
F9	11.9408	1.62e-09	1.84e-10
Lrp12	11.9405	7.27e-129	2.14e-131
Zfp600	11.8908	0.0138419	0.00460528
Gm3336	11.8846	6.03e-08	8.21e-09
Mir6386	11.8729	0.0183736	0.0062913
Dmd	11.8139	1.71e-14	1.26e-15
Xrcc5	11.7528	3.28e-29	1.11e-30
Igflr1	11.7368	3.78e-91	2.42e-93
Angptl3	11.7274	7.14e-09	8.71e-10
Lrr1	11.6901	3.78e-06	6.61e-07
Capn3	11.6694	1.78e-10	1.82e-11
Prickle2	11.5716	7.49e-09	9.15e-10
Kcnk5	11.5483	6.11e-13	5.02e-14
Mreg	11.4966	4.08e-32	1.22e-33
Hr	11.3578	6.51e-25	2.58e-26
Epor	11.2754	5.46e-18	3.12e-19
Gbgt1	11.2666	3.79e-15	2.65e-16
Peli3	11.2482	1.14e-10	1.15e-11
E030018B13Rik	11.2405	1.37e-09	1.54e-10
Slc22a17	11.2349	3.45e-36	8.73e-38
Gpr55	11.2092	1.5e-21	7.01e-23
Oip5	11.1491	7.52e-23	3.32e-24
Tpx2	11.148	2.64e-30	8.55e-32
Dip2c	11.0354	5.62e-23	2.47e-24
Gm4980	11.0025	4.63e-30	1.52e-31
Gm5712	10.9338	0.0167108	0.0056624
Siglec1	10.9125	1.94e-34	5.31e-36
4930431P03Rik	10.8415	0.0025267	0.000712662
Trim46	10.8254	3.85e-19	2.08e-20
Ncapg	10.7669	5.49e-27	2e-28
Tbc1d2	10.7666	2.58e-48	4.46e-50
Kif2c	10.7428	1.72e-22	7.67e-24
Ccnb1	10.7348	4.45e-89	2.95e-91
Kazn	10.6868	1.14e-21	5.3e-23
Speg	10.6588	3.63e-09	4.28e-10
Syn1	10.5892	5.35e-33	1.55e-34
Sgol1	10.5359	2.5e-14	1.87e-15
Sec14l2	10.4765	2.68e-17	1.61e-18
4930447F24Rik	10.4695	0.00936569	0.0030002
Kntc1	10.4545	4.45e-09	5.3e-10
Krt1	10.3961	2.14e-09	2.46e-10
Plk1	10.3945	6.37e-34	1.79e-35
Dmxl2	10.3631	4.01e-41	8.74e-43
Nusap1	10.2882	4.83e-58	6.58e-60
Gsg1	10.2431	1.26e-14	9.2e-16
Ehhadh	10.1889	4.59e-38	1.11e-39
Reps2	10.175	6.51e-15	4.64e-16
Gm13546	10.0905	6.15e-17	3.77e-18
Zfp786	10.0817	0.0254244	0.00905331
Myo6	10.0711	1.63e-25	6.25e-27
BC016579	10.0308	0.000187111	4.25e-05
P2rx5	10.0138	5.08e-24	2.11e-25
Lss	10.0018	4.11e-59	5.47e-61
Ctsd	9.96247	1.64e-35	4.27e-37
Kif4	9.95364	2.75e-18	1.54e-19
Dysf	9.9482	1.51e-06	2.49e-07
Neil3	9.94549	9.41e-24	3.96e-25
Adgrl2	9.9375	1.94e-37	4.75e-39
Afap1	9.92346	4.32e-81	3.41e-83
Fkbp11	9.86816	2.34e-21	1.11e-22
Axl	9.85396	1.07e-79	8.69e-82
Kynu	9.84127	2.21e-66	2.46e-68
Mak	9.80606	9.6e-40	2.19e-41
H2-M2	9.80308	6.4e-08	8.74e-09
Adarb1	9.74797	4.48e-29	1.53e-30
Meis3	9.7223	5.38e-58	7.36e-60
Lrrc27	9.71868	1.56e-30	4.98e-32
Rpl39l	9.7053	4.78e-07	7.31e-08
Nxf7	9.67081	0.0025571	0.000722493
Angptl4	9.65105	9.57e-30	3.15e-31
Ulbp1	9.63978	1.1e-20	5.39e-22
Clspn	9.59366	1.95e-11	1.82e-12
Sobp	9.58189	1.5e-05	2.87e-06
Kif14	9.52007	1.9e-14	1.41e-15
Egr2	9.46507	3.16e-45	6.02e-47
Park2	9.46343	9.82e-14	7.57e-15
Adgrl3	9.45669	1.23e-18	6.83e-20
Rrm2	9.37835	4.93e-69	5.04e-71
4933430I17Rik	9.34568	3.33e-06	5.77e-07
Asb4	9.32009	4.25e-08	5.66e-09
Nuf2	9.30148	6.4e-34	1.8e-35
Gdf15	9.25646	6.88e-12	6.2e-13
Pdzd3	9.24094	1.97e-08	2.52e-09
Bub1b	9.23621	6.18e-76	5.57e-78
Lpl	9.18282	3.21e-55	4.67e-57
Snca	9.15606	0.00280466	0.000799559
Depdc1a	9.12867	1.36e-19	7.18e-21
F630111L10Rik	9.10768	5.82e-10	6.28e-11
Abcg1	8.99459	1.02e-111	4.42e-114
Mybl2	8.9771	1.46e-21	6.85e-23
Tnfrsf22	8.90414	6.6e-35	1.77e-36
Nol4l	8.87951	3.33e-46	6.13e-48
4933400F21Rik	8.86493	0.000103602	2.26e-05
Fam122b	8.84423	1.53e-61	1.92e-63
Shcbp1	8.84128	4e-30	1.3e-31
Kcnip4	8.83892	4.23e-05	8.66e-06
Cep55	8.80003	1.34e-27	4.77e-29
Anln	8.78742	2.02e-52	3.16e-54
Elovl2	8.75968	0.00103294	0.000268672
Hsd17b7	8.75908	1.43e-79	1.17e-81
Exo1	8.7356	4.9e-08	6.59e-09
Ltc4s	8.72836	3.16e-17	1.92e-18
Ccna2	8.71031	2.27e-61	2.86e-63
Olr1	8.63215	5.75e-33	1.66e-34
Top2a	8.61163	6e-52	9.49e-54
Ccdc80	8.55916	1.42e-32	4.16e-34
2810417H13Rik	8.55408	2.56e-50	4.2e-52
Stra6l	8.55245	3.67e-16	2.38e-17
Sult4a1	8.54415	5.35e-08	7.23e-09
Chil3	8.50772	5.21e-36	1.34e-37
Vipr1	8.49597	1.39e-09	1.57e-10
Cd200r1	8.48972	2.35e-57	3.26e-59
Dlgap5	8.48358	4.09e-20	2.06e-21
Pla2g15	8.42561	2.62e-114	1.11e-116
Tmem64	8.41472	2.46e-98	1.34e-100
Dab2	8.40548	1.78e-24	7.24e-26
9030624G23Rik	8.39506	6.04e-05	1.27e-05
Lilra5	8.37837	1.91e-46	3.48e-48
Cenpi	8.37806	3.84e-26	1.44e-27
Mb21d2	8.30653	3.57e-09	4.2e-10
Ska1	8.27928	4.11e-11	3.97e-12
Spag5	8.27377	1.03e-23	4.33e-25
Ankle1	8.26134	1.85e-15	1.27e-16
Tnfrsf23	8.2263	1.24e-29	4.11e-31
Tfec	8.16398	2.51e-77	2.19e-79
2610305D13Rik	8.13442	1.06e-10	1.07e-11
Alox5	8.10304	8.95e-119	3.41e-121
Spp1	8.08973	3.82e-12	3.36e-13
Acox1	8.08368	5.76e-108	2.59e-110
Fam64a	8.00072	3.07e-24	1.26e-25
Rad51	7.97284	6.04e-31	1.9e-32
Cx3cl1	7.94818	7.55e-13	6.25e-14
Tmem216	7.9214	1.33e-61	1.66e-63
2210039B01Rik	7.91136	0.0179735	0.00613811
Nceh1	7.85986	1.2e-113	5.1e-116
Mtfp1	7.85399	1.22e-21	5.69e-23
Tcf24	7.83502	5.5e-05	1.14e-05
Birc5	7.82062	5.47e-54	8.22e-56
Stil	7.81386	4.51e-12	4e-13
Actn1	7.79796	2.59e-25	1.01e-26
Frk	7.79582	7.56e-09	9.24e-10
Cdca3	7.77453	6.94e-46	1.29e-47
G730013B05Rik	7.72413	1.59e-14	1.17e-15
Nav2	7.72187	2.91e-26	1.09e-27
Rgl3	7.71391	6.28e-14	4.79e-15
Parpbp	7.705	2.63e-09	3.05e-10
Lpin1	7.69337	1.92e-68	1.98e-70
Tcaf1	7.67864	5.36e-18	3.06e-19
Tmem138	7.6607	6.34e-70	6.39e-72
Snn	7.65561	4.31e-35	1.15e-36
Syngr4	7.65133	0.000557081	0.000137531
Gm16617	7.64892	0.00423047	0.00125073
Ska3	7.63843	1.99e-09	2.28e-10
Cenpe	7.57107	3.22e-27	1.16e-28
Cela1	7.5438	1.65e-19	8.78e-21
Troap	7.52949	2.32e-16	1.48e-17
Rad51ap1	7.52558	4.66e-22	2.13e-23
Echdc1	7.51865	3.13e-26	1.17e-27
9430076C15Rik	7.51477	6.89e-12	6.21e-13
Kif20b	7.47062	3.38e-20	1.7e-21
Hsd3b7	7.46504	4.22e-91	2.71e-93
Cspg4	7.44582	7.02e-05	1.49e-05
Fam170b	7.43391	0.00819596	0.00259025
Fam189a2	7.41952	2.83e-27	1.02e-28
Bub1	7.41724	5.22e-30	1.71e-31
Catsperd	7.40744	0.000322961	7.65e-05
Net1	7.40544	4.3e-78	3.65e-80
Bckdhb	7.4038	7.17e-49	1.21e-50
Polq	7.40098	0.000698584	0.000175669
Itgad	7.3935	9.36e-10	1.03e-10
Ccne2	7.38378	9.87e-14	7.62e-15
Nrp2	7.37132	9.98e-43	2.06e-44
Kifc1	7.3555	3.91e-12	3.43e-13
Dhcr7	7.33536	1.25e-70	1.23e-72
Kif11	7.32155	4.82e-42	1.02e-43
Tnr	7.29472	1.87e-09	2.14e-10
Slc12a7	7.29163	6.42e-47	1.15e-48
Cldn1	7.27014	4.06e-10	4.29e-11
Cdca5	7.24999	1.49e-26	5.55e-28
Rims3	7.24287	1.07e-09	1.19e-10
Ncaph	7.22871	2.31e-35	6.07e-37
Clec4n	7.21131	1.74e-65	1.97e-67
Creb5	7.20544	3.75e-26	1.4e-27
Gm14023	7.19392	8.78e-24	3.69e-25
Rpusd3	7.1732	6.91e-27	2.53e-28
Fancd2	7.13079	3.33e-08	4.37e-09
Shcbp1l	7.11609	6.11e-16	4.05e-17
Marco	7.10975	9.06e-09	1.12e-09
Pole	7.09081	2.59e-15	1.79e-16
F11r	7.08037	3.88e-80	3.13e-82
Gpr157	7.0528	5.32e-18	3.03e-19
Pecr	7.03586	9.78e-30	3.23e-31
Ovol2	7.02758	1.89e-12	1.62e-13
Acy1	6.99884	3.35e-41	7.25e-43
Prrt1	6.94364	3.33e-09	3.9e-10
Pask	6.93792	4.08e-07	6.19e-08
Cdk1	6.93423	6.84e-31	2.16e-32
Mxd3	6.93187	5.02e-15	3.55e-16
Uhrf1	6.92165	2.17e-16	1.38e-17
Cenph	6.92153	5.09e-13	4.17e-14
Hmmr	6.9113	1.42e-27	5.05e-29
Prkar2b	6.90891	2.81e-91	1.78e-93
Rad54b	6.89327	4.83e-08	6.49e-09
Myrf	6.87946	1.04e-06	1.66e-07
Aldh1l1	6.85443	8.19e-24	3.43e-25
Sqle	6.80187	5.16e-86	3.64e-88
Itgax	6.79309	6.41e-37	1.59e-38
Il1rl2	6.7791	2.91e-38	6.97e-40
Myo7a	6.74971	1.4e-40	3.1e-42
Agap1	6.74959	8.68e-51	1.41e-52
Rnf17	6.74907	3.57e-07	5.36e-08
Nek6	6.73842	4.08e-50	6.73e-52
Slc52a3	6.72994	9.82e-72	9.49e-74
Fam181b	6.72435	4.73e-05	9.73e-06
Zfp105	6.7054	1.23e-06	1.99e-07
Scml4	6.67999	1.69e-10	1.73e-11
Prc1	6.66683	6.16e-36	1.59e-37
Cdc25b	6.64607	3.06e-47	5.43e-49
Melk	6.64018	8.44e-22	3.9e-23
Lix1	6.6361	4.08e-08	5.43e-09
Kif20a	6.61044	3.85e-39	8.99e-41
Pkmyt1	6.61014	1.23e-36	3.09e-38
Fdft1	6.59183	6.4e-68	6.76e-70
Spc25	6.57903	3.74e-36	9.48e-38
Ube2c	6.56438	2.75e-39	6.4e-41
Dhrs7b	6.53807	6.9e-91	4.46e-93
Tc2n	6.53764	7.95e-16	5.31e-17
Iqgap3	6.5353	9.06e-13	7.56e-14
Camk1	6.51716	4.89e-78	4.16e-80
E2f7	6.51462	2.14e-10	2.2e-11
Ehbp1	6.48091	4.95e-17	3.03e-18
Il1a	6.4636	2.19e-62	2.69e-64
Cdc25c	6.43856	3.1e-10	3.26e-11
Mcm10	6.43721	2.21e-14	1.64e-15
C77080	6.42902	5.99e-19	3.26e-20
Myo1e	6.41031	2.08e-23	8.89e-25
Fignl1	6.40164	1.68e-20	8.28e-22
Cenpf	6.3966	1.85e-20	9.18e-22
Kif18b	6.38051	1.28e-15	8.7e-17
Ddx43	6.37222	0.000522984	0.000128449
Zfp532	6.31866	2.85e-08	3.73e-09
Foxm1	6.30051	3.93e-20	1.98e-21
Ccne1	6.27251	4.91e-15	3.47e-16
Gm13710	6.25626	0.00045906	0.000111847
Slc35g1	6.25496	1.59e-16	1.01e-17
Igf2bp2	6.25184	6.51e-14	4.97e-15
Tm7sf2	6.24335	1.59e-33	4.54e-35
Wwtr1	6.23104	7.41e-24	3.1e-25
Ffar4	6.20415	2.85e-30	9.27e-32
Serpinb1a	6.19428	1.16e-62	1.41e-64
1700030C10Rik	6.18732	1.07e-11	9.77e-13
Abhd3	6.18381	3.67e-16	2.38e-17
Lrrc3	6.18159	6.64e-07	1.03e-07
Slc38a6	6.17679	2.28e-29	7.66e-31
Hmgcs1	6.17035	2.31e-91	1.46e-93
Sapcd2	6.15878	7.12e-09	8.68e-10
Gmds	6.13908	8.68e-52	1.38e-53
Myh7b	6.1127	0.00869017	0.00276387
Ocln	6.08858	1.64e-08	2.08e-09
Tmem41a	6.08782	1.11e-56	1.56e-58
Scimp	6.0788	6.02e-48	1.04e-49
Clec2l	6.07011	1.14e-06	1.84e-07
Cdca2	6.06389	9.01e-18	5.23e-19
Fam19a5	6.05292	6.57e-05	1.39e-05
Ms4a8a	6.05006	3.61e-95	2.06e-97
Rhoc	6.0384	6.1e-11	5.98e-12
Capn15	6.02414	1.6e-27	5.72e-29
Slc9a5	6.0162	5.84e-08	7.93e-09
Maoa	6.01554	1.2e-37	2.91e-39
Mamld1	6.00844	1.12e-07	1.58e-08
Cd164	6.00272	1.41e-76	1.25e-78
Tanc2	6.00158	3.45e-13	2.78e-14
Lhfpl2	5.99429	9.21e-11	9.18e-12
Asf1b	5.994	8.7e-46	1.63e-47
Cib2	5.98301	7.71e-52	1.22e-53
Shtn1	5.96311	2.94e-75	2.69e-77
Ralgds	5.95973	1.7e-33	4.86e-35
Akap5	5.95351	2.8e-07	4.15e-08
Serpinb12	5.94496	6.79e-07	1.06e-07
Sort1	5.93644	1.02e-56	1.43e-58
Tcf7l2	5.91983	2.21e-57	3.05e-59
Gpa33	5.91379	0.0493296	0.0191473
Tmem151a	5.91326	8.9e-11	8.86e-12
Atxn1	5.89429	6.51e-22	2.99e-23
Dusp9	5.87472	8.55e-08	1.19e-08
Slamf6	5.864	1.09e-32	3.18e-34
Kif22	5.86032	4.95e-32	1.49e-33
Large	5.85534	1.94e-16	1.24e-17
Creg2	5.83421	2.75e-18	1.54e-19
1700020N01Rik	5.82592	0.000398249	9.6e-05
Rnf157	5.8232	9.96e-20	5.2e-21
Casc5	5.82068	3.47e-18	1.95e-19
4933431E20Rik	5.81117	0.00397485	0.00116881
Pparg	5.80216	8.06e-63	9.7e-65
Prom1	5.79445	4.48e-17	2.74e-18
Ccnb2	5.78129	3.1e-22	1.4e-23
Brip1	5.76203	2.16e-17	1.29e-18
Ccnf	5.75972	4.56e-23	1.99e-24
Trp53i11	5.72216	6.28e-40	1.43e-41
Hook1	5.71489	2.54e-06	4.34e-07
Tmem154	5.71453	6.76e-83	5.12e-85
Gm15915	5.71239	0.000106439	2.33e-05
Ncapd2	5.70149	9.67e-25	3.87e-26
Car5b	5.69521	2.94e-23	1.27e-24
Synj2	5.69038	1.41e-23	6.01e-25
Dip2a	5.67273	3.05e-25	1.19e-26
Rhof	5.66222	1.01e-50	1.65e-52
Prr11	5.65257	1.85e-08	2.36e-09
Raet1a	5.64131	0.0193577	0.00667504
Tk1	5.64048	1.27e-34	3.44e-36
Ttc39aos1	5.62341	5.83e-06	1.05e-06
Kif15	5.62021	2.68e-16	1.72e-17
Slamf9	5.61822	1.48e-54	2.2e-56
Ung	5.6126	4.33e-07	6.6e-08
Mvd	5.60834	8.77e-61	1.12e-62
Ticrr	5.60208	1.06e-05	1.97e-06
Dapk1	5.58661	2.52e-38	6.01e-40
Sh2d7	5.56866	5.01e-06	8.92e-07
Mmp19	5.55821	5.09e-16	3.35e-17
Cd1d2	5.53621	0.000480053	0.000117237
Syp	5.53209	5.41e-16	3.56e-17
Raet1e	5.52386	0.000757067	0.000191646
Angel1	5.50918	1.59e-13	1.25e-14
Zfp599	5.50557	1.44e-05	2.75e-06
Dtl	5.50429	2.65e-08	3.44e-09
Acat2	5.4834	2.14e-46	3.92e-48
Klhl33	5.47254	4.87e-05	1e-05
Mastl	5.44769	3.34e-11	3.19e-12
Slc18a1	5.43533	2.75e-09	3.2e-10
Aspm	5.42477	1.15e-10	1.16e-11
Gtse1	5.42383	2.82e-14	2.11e-15
Chaf1a	5.42301	1.49e-19	7.87e-21
Mki67	5.42005	5.76e-38	1.39e-39
Iqsec1	5.41539	1.5e-32	4.39e-34
Kcnq1ot1	5.40402	2.3e-15	1.59e-16
Gen1	5.40369	7.07e-05	1.5e-05
Gm8883	5.39823	0.00227555	0.000635394
Myrip	5.38741	0.00869362	0.00276568
Cst6	5.36956	0.023647	0.00836474
Cdca8	5.36823	2.38e-34	6.53e-36
Depdc1b	5.36744	7.06e-06	1.28e-06
Ube2t	5.36739	1.4e-15	9.53e-17
Mvk	5.36529	2.16e-31	6.7e-33
Macrod2	5.36373	2.5e-11	2.37e-12
Bst1	5.36069	2.34e-77	2.03e-79
BC055324	5.3444	1.78e-10	1.82e-11
Snx24	5.33518	6.89e-13	5.68e-14
Mis18bp1	5.32645	2.57e-18	1.44e-19
Pced1b	5.26764	3.76e-13	3.04e-14
Gna15	5.24845	9.08e-37	2.26e-38
Lonrf3	5.23246	5.49e-11	5.34e-12
Dhcr24	5.22592	4.54e-26	1.72e-27
Lyplal1	5.21512	9.69e-12	8.82e-13
Tmem82	5.19196	0.000165283	3.73e-05
Mum1l1	5.1914	1.49e-06	2.45e-07
Trip13	5.18372	8.23e-17	5.09e-18
Slc41a2	5.14874	2.97e-18	1.67e-19
Prss27	5.14016	0.00136054	0.000363446
S100a1	5.13767	9.58e-67	1.06e-68
Sorbs3	5.13102	2.51e-10	2.61e-11
Mybl1	5.12976	0.00236655	0.000663131
Serpine1	5.12843	2.5e-06	4.25e-07
Ptgfrn	5.10292	1.28e-21	5.96e-23
Agmo	5.09916	1.66e-26	6.17e-28
1810011H11Rik	5.09886	9.31e-45	1.8e-46
Zfp239	5.07674	1.05e-05	1.96e-06
Hcar2	5.0716	1.56e-32	4.59e-34
Dpp7	5.06292	2.26e-65	2.58e-67
Igsf9	5.05789	2.62e-07	3.86e-08
Zswim5	5.04607	0.0358192	0.0133752
Chil4	5.02748	1.76e-10	1.79e-11
Acp5	5.00862	5.36e-62	6.61e-64
Cyp51	4.98715	1.63e-63	1.95e-65
Aunip	4.97991	7.29e-05	1.55e-05
Sgol2a	4.96229	3.97e-10	4.19e-11
3110045C21Rik	4.94814	0.000110811	2.43e-05
C2cd2l	4.93539	5.44e-43	1.11e-44
Rad54l	4.9265	1.28e-14	9.33e-16
C330027C09Rik	4.91987	1.88e-13	1.48e-14
Galnt3	4.91173	2.01e-32	5.93e-34
Mcm8	4.90807	2.46e-11	2.32e-12
Tbc1d4	4.90561	3.42e-32	1.02e-33
Mtap7d3	4.90288	2.88e-16	1.86e-17
Fblim1	4.89553	3.88e-21	1.85e-22
Icam5	4.89092	0.00275131	0.000782549
9330179D12Rik	4.89079	7.8e-06	1.43e-06
Ect2	4.88892	5.41e-16	3.56e-17
Mavs	4.88805	3.82e-52	5.99e-54
Cav2	4.87298	3.82e-47	6.8e-49
Dnajb3	4.86391	0.00154494	0.000416142
Mfsd12	4.85707	6.07e-32	1.83e-33
Ccnd2	4.84344	3.45e-28	1.21e-29
Cend1	4.84182	0.0284798	0.0103092
Gm3604	4.84099	2.65e-08	3.45e-09
Galnt6	4.82318	3.95e-47	7.05e-49
Alas1	4.80527	1.65e-55	2.38e-57
Neurl1b	4.80397	6.99e-14	5.34e-15
Mical3	4.8034	7.3e-13	6.03e-14
Gm6583	4.8031	4.08e-06	7.19e-07
Sema3e	4.79847	3.28e-12	2.86e-13
Cyb561	4.79724	1.01e-33	2.86e-35
4930503L19Rik	4.78933	1.57e-29	5.22e-31
Chtf18	4.78061	2.17e-09	2.49e-10
Map6	4.77566	5.02e-10	5.36e-11
Cd63	4.77418	5.73e-19	3.11e-20
Cd101	4.76572	3.21e-23	1.39e-24
Vat1	4.75728	7.13e-21	3.46e-22
Zfp948	4.75032	9.75e-11	9.76e-12
Arl11	4.73018	1.77e-45	3.36e-47
Abhd17c	4.72838	1.96e-58	2.64e-60
Slc22a20	4.72572	0.00551789	0.00167044
Mgmt	4.72057	1.22e-14	8.9e-16
Pcyox1	4.70637	9.99e-68	1.07e-69
Tmem198	4.69793	1.36e-05	2.58e-06
Mical2	4.68707	2.2e-16	1.41e-17
Tmem202	4.67904	2.3e-11	2.17e-12
Pbk	4.67003	1.09e-16	6.82e-18
Zwilch	4.66638	6.84e-09	8.32e-10
St7	4.65253	8.75e-45	1.69e-46
4930404N11Rik	4.64264	1.95e-35	5.11e-37
Klhl3	4.6423	0.0458138	0.0176411
Mr1	4.6186	3.85e-35	1.02e-36
Slc17a9	4.60965	7.52e-22	3.46e-23
Cit	4.60797	0.000828552	0.000211099
Sh3pxd2b	4.60692	1.26e-20	6.18e-22
Spire1	4.59478	1.45e-30	4.61e-32
Dnajb13	4.58939	1.51e-20	7.46e-22
Stac2	4.58149	2.36e-12	2.03e-13
Mfsd9	4.57829	2.12e-15	1.46e-16
Lzts3	4.56758	3.4e-08	4.47e-09
Ptpn3	4.5564	0.00177473	0.000483125
Pon3	4.55444	3.36e-39	7.84e-41
Rrm1	4.55324	1.78e-42	3.69e-44
Krt19	4.54299	4.47e-09	5.34e-10
Cracr2b	4.53199	1.05e-19	5.48e-21
D630039A03Rik	4.52416	0.000159213	3.59e-05
Diap3	4.52233	5.49e-10	5.9e-11
Mgst3	4.51828	1.41e-52	2.19e-54
Aplp1	4.51424	1.63e-09	1.85e-10
BC030867	4.49898	4.8e-07	7.35e-08
Atad2	4.49872	9.78e-32	2.99e-33
Rab44	4.4962	5.07e-53	7.79e-55
Cd1d1	4.49451	1.38e-29	4.6e-31
Apobec2	4.49016	0.00231167	0.000645954
B3gnt3	4.47082	8.15e-18	4.72e-19
Rcan1	4.45796	2.73e-39	6.32e-41
Ankrd13b	4.44232	1.4e-14	1.02e-15
Slc5a6	4.43682	2.75e-25	1.07e-26
Cdca7l	4.43092	9.12e-22	4.22e-23
Lmna	4.42507	1.62e-30	5.18e-32
Tmem144	4.41378	1.08e-11	9.91e-13
Spdl1	4.40677	2.98e-07	4.43e-08
Gpr137b	4.39797	1.14e-63	1.36e-65
Ctsf	4.39169	5.57e-23	2.44e-24
Pld2	4.36282	2.39e-40	5.33e-42
Zfp354a	4.36134	0.000187442	4.26e-05
Glrp1	4.35997	0.0057327	0.00174134
Trim47	4.35153	1.03e-20	5.01e-22
Magee1	4.3397	6.21e-29	2.13e-30
Gins1	4.33763	1.67e-12	1.42e-13
Nudt12	4.33654	3.11e-07	4.64e-08
Fanci	4.32848	6.76e-08	9.27e-09
Eid2	4.32577	1.19e-10	1.2e-11
Sh3tc1	4.31088	6.31e-35	1.69e-36
Trf	4.30841	1.98e-39	4.57e-41
Ccl6	4.30622	1.33e-32	3.89e-34
Abcc5	4.30449	2.7e-46	4.97e-48
Fzd8	4.30425	2.76e-07	4.09e-08
D930048N14Rik	4.30249	0.000526173	0.000129297
Bard1	4.29031	0.00147771	0.000396945
Msmo1	4.28359	3.74e-56	5.34e-58
Fam120c	4.28074	1.33e-06	2.16e-07
Arhgap24	4.27887	3.22e-35	8.53e-37
Nck1	4.26742	2.04e-39	4.73e-41
Snai3	4.25529	0.0104593	0.00338307
Tarsl2	4.24983	5.65e-10	6.08e-11
Ckap2	4.24771	2.95e-10	3.08e-11
Zfp28	4.24654	2.35e-08	3.04e-09
Cpeb1	4.24409	4.59e-06	8.12e-07
Fbxo5	4.24403	4.64e-11	4.49e-12
Pif1	4.24329	8.48e-05	1.83e-05
Qdpr	4.23764	9.14e-59	1.23e-60
Lyzl4	4.22597	0.00604514	0.00184614
Sgk1	4.22376	2.01e-40	4.48e-42
Gpr155	4.21283	1.82e-33	5.23e-35
Sh2d1b1	4.20566	1.37e-42	2.84e-44
Bicd1	4.19057	6.32e-05	1.33e-05
Mmp12	4.19023	2.05e-09	2.36e-10
Tube1	4.18511	2.99e-07	4.44e-08
Gga2	4.14806	1.48e-33	4.23e-35
Dtnb	4.14172	2.18e-21	1.03e-22
Pde4d	4.13973	4.14e-15	2.91e-16
Cav1	4.13227	1.65e-06	2.73e-07
Ppfibp1	4.12847	6.54e-33	1.89e-34
Mgat4b	4.12737	8.89e-45	1.72e-46
Myof	4.11921	4.45e-38	1.07e-39
Kif18a	4.11067	2.46e-10	2.55e-11
Gpnmb	4.1094	2.11e-11	1.98e-12
Syde2	4.1085	1.28e-08	1.6e-09
Mad2l1	4.08569	2.08e-28	7.25e-30
Zfp791	4.08385	0.0231418	0.00816467
Ctnnb1	4.0828	4.23e-38	1.02e-39
Sbf2	4.08084	4.98e-20	2.54e-21
Nagk	4.07581	5.52e-45	1.06e-46
Zfp934	4.07389	8.35e-09	1.03e-09
Nptxr	4.07339	0.0109225	0.003549
Synpo	4.06743	2.36e-08	3.05e-09
D430020J02Rik	4.06233	8.62e-06	1.59e-06
Shmt1	4.06076	1.22e-11	1.12e-12
Sgsm3	4.05272	6.07e-37	1.5e-38
Pnpla7	4.04204	4.43e-34	1.23e-35
Bzw2	4.04004	3.43e-55	5.01e-57
Prim1	4.02992	1.62e-14	1.19e-15
Prelid2	4.02326	2.2e-11	2.07e-12
Unc5a	4.01865	1.71e-07	2.46e-08
Trap1a	4.01595	0.00339116	0.000981202
Tyms	4.00517	1.06e-20	5.16e-22
Cchcr1	4.00268	9.48e-11	9.48e-12
Tlr4	4.00247	2.23e-28	7.78e-30
Cdkl2	4.00204	5.71e-11	5.58e-12
Ppap2a	4.00159	4.12e-09	4.88e-10
Nsdhl	3.9875	3.41e-31	1.07e-32
Myo3b	3.97493	0.00777624	0.00244422
Clec5a	3.95579	7.1e-54	1.07e-55
Plekhm2	3.95021	2.21e-30	7.13e-32
Rusc2	3.94424	2.75e-08	3.59e-09
Ggta1	3.9439	9.03e-46	1.7e-47
Erc1	3.94125	2.8e-16	1.81e-17
Slc22a18	3.94124	8.74e-17	5.42e-18
Ppp1r3g	3.93684	0.00148921	0.000400322
Pomgnt2	3.93423	4.47e-06	7.89e-07
Parp16	3.93312	2.59e-11	2.46e-12
Lrp11	3.92478	2.08e-08	2.67e-09
Mroh1	3.9226	2.89e-13	2.31e-14
Ppp1r12b	3.91725	4.5e-12	3.99e-13
Rasgef1b	3.91717	6.27e-60	8.19e-62
Rxra	3.90926	5.62e-21	2.71e-22
Cks1b	3.90757	4.05e-29	1.38e-30
Lif	3.90584	8.14e-14	6.24e-15
Ereg	3.90072	2.56e-07	3.77e-08
Ptpn12	3.89801	1.68e-47	2.94e-49
Phlda3	3.89701	9.71e-10	1.07e-10
Stmn1	3.89302	1.84e-25	7.08e-27
Zglp1	3.88958	0.0451442	0.0173471
Cenpn	3.88942	3.11e-10	3.27e-11
Pvt1	3.87691	3.44e-11	3.29e-12
Gca	3.87689	4.15e-26	1.56e-27
Aatk	3.87663	9.28e-13	7.75e-14
Tmem245	3.87435	2.76e-23	1.19e-24
Trim6	3.86631	7.5e-07	1.17e-07
Fer	3.86518	1.16e-14	8.4e-16
Gins2	3.86225	6.72e-16	4.46e-17
Marveld1	3.84753	1.64e-43	3.3e-45
Sirt5	3.84517	1.03e-09	1.14e-10
Sema6d	3.84435	0.000127557	2.83e-05
Naglu	3.84386	9.06e-29	3.12e-30
Nln	3.84271	9.62e-43	1.98e-44
Cenpm	3.841	1.2e-08	1.5e-09
2610020H08Rik	3.83992	2.71e-12	2.35e-13
Smyd4	3.83043	4.16e-11	4.01e-12
Celf4	3.82823	2.68e-17	1.61e-18
Lima1	3.82522	1.06e-26	3.92e-28
Psen2	3.82322	3.93e-40	8.86e-42
Cttnbp2nl	3.81647	7.86e-43	1.61e-44
Adam22	3.81385	6.13e-06	1.1e-06
Ccbe1	3.81381	1.2e-05	2.26e-06
Paqr4	3.80887	9.2e-19	5.05e-20
Vmn2r29	3.80459	3.07e-05	6.13e-06
Agpat9	3.80321	2.02e-31	6.27e-33
Frmd4a	3.79822	4.28e-35	1.14e-36
Med22	3.79652	6.07e-34	1.7e-35
BC026585	3.79584	9.4e-27	3.45e-28
Tmbim1	3.79565	1.46e-37	3.55e-39
Polh	3.78792	6.95e-06	1.26e-06
Tmem120b	3.78748	2.92e-22	1.31e-23
2018-03-08	3.78512	2.22e-14	1.65e-15
Fdps	3.77939	4.46e-32	1.34e-33
Usp49	3.77751	1.45e-10	1.47e-11
Aurkb	3.77596	4.87e-28	1.72e-29
Cdc45	3.77013	6.15e-12	5.5e-13
Arhgef40	3.76969	1.66e-08	2.11e-09
Kbtbd6	3.76595	0.0276537	0.00996264
Mcm2	3.76455	1.71e-29	5.73e-31
Lipa	3.76132	1.42e-41	3.03e-43
Lrp8	3.75376	2.17e-16	1.38e-17
Adrb1	3.74788	4.75e-14	3.6e-15
Acat3	3.74309	0.000252764	5.89e-05
Adipor2	3.73838	6.16e-45	1.18e-46
Dscc1	3.73275	5.53e-07	8.53e-08
Mast1	3.73141	5.69e-07	8.79e-08
Xylb	3.7276	7.41e-15	5.31e-16
Ncoa4	3.72753	2.03e-11	1.9e-12
Zfp964	3.72535	0.0407618	0.0154762
Cdkn3	3.72385	2.56e-08	3.33e-09
Spc24	3.71959	1.73e-15	1.19e-16
P2ry2	3.71713	2.46e-22	1.1e-23
Qsox2	3.70959	4.13e-20	2.09e-21
Smc2	3.70483	2.4e-17	1.44e-18
Optn	3.68989	1.6e-17	9.4e-19
Cenpk	3.68654	3.88e-08	5.15e-09
Zdhhc2	3.68441	0.00110653	0.000289851
Adam33	3.68351	0.000132007	2.93e-05
Kctd7	3.68125	1.15e-13	8.94e-15
Apcdd1	3.68085	3.63e-07	5.47e-08
Tacc2	3.67317	5.17e-11	5.03e-12
Ttf2	3.6693	5.44e-19	2.96e-20
Bcl2a1c	3.66297	0.0269236	0.00965439
Cdc7	3.66237	1.44e-06	2.36e-07
Dtnbp1	3.66219	7.99e-39	1.89e-40
Tacc3	3.65366	2.34e-30	7.57e-32
Mapre3	3.64937	1.17e-19	6.17e-21
Mcts2	3.64109	1.93e-08	2.47e-09
Spint1	3.63925	4.33e-20	2.2e-21
Plscr1	3.63695	9.6e-32	2.93e-33
Furin	3.63558	9.72e-17	6.06e-18
Lpcat3	3.63276	5.71e-49	9.59e-51
Plekhg1	3.63272	1.7e-17	1e-18
Zfp808	3.62767	1.5e-05	2.85e-06
Lipt1	3.62717	0.000149428	3.34e-05
Slc9a7	3.62334	3.26e-22	1.48e-23
Raet1d	3.61871	0.000596334	0.000148027
Pde3b	3.61727	1.05e-24	4.22e-26
Pter	3.60923	8.95e-16	6e-17
Pdpn	3.60782	4.05e-08	5.39e-09
Tigar	3.6052	5.3e-16	3.49e-17
Spns1	3.59853	8.98e-34	2.54e-35
Abhd6	3.5979	2.47e-08	3.2e-09
Ttc21b	3.59695	1.55e-08	1.96e-09
Itpripl2	3.59031	1.42e-23	6.05e-25
Vav2	3.58855	1.1e-14	8.01e-16
Klhl25	3.58465	2.66e-24	1.09e-25
Nus1	3.58283	2.79e-36	7.04e-38
Dtx4	3.57658	4.59e-17	2.8e-18
Gns	3.57419	4.88e-30	1.6e-31
Chaf1b	3.56542	4.5e-26	1.7e-27
Laptm4b	3.56522	2.65e-29	8.97e-31
Tnf	3.56468	2.9e-19	1.56e-20
Abhd5	3.56301	3.06e-40	6.87e-42
Lipt2	3.56202	2.36e-10	2.43e-11
Renbp	3.56195	2.74e-48	4.74e-50
Scamp5	3.55765	2.48e-09	2.87e-10
Serpinb6a	3.55467	4.33e-25	1.71e-26
Ccl3	3.55377	3.1e-31	9.69e-33
Nek2	3.54476	1.59e-08	2e-09
Tdrkh	3.54388	1.91e-07	2.77e-08
Mcm7	3.53824	3.79e-27	1.38e-28
Mcm3	3.53642	9.33e-34	2.64e-35
Mcm6	3.53378	3.18e-32	9.43e-34
Ski	3.53365	3.93e-23	1.71e-24
Knstrn	3.53225	4.64e-09	5.54e-10
Cpt2	3.52584	2.57e-31	8.02e-33
Mitf	3.52424	6.66e-18	3.83e-19
Caprin2	3.52101	0.000513306	0.000126009
B4galt1	3.51942	9.83e-35	2.65e-36
Aifm2	3.50834	7.41e-35	1.99e-36
Paip2b	3.49107	6.66e-10	7.22e-11
Golm1	3.49054	3.97e-38	9.54e-40
Tlr8	3.4891	1.53e-31	4.73e-33
Plscr4	3.48637	1.47e-10	1.5e-11
Slc29a1	3.4848	1.21e-31	3.72e-33
Lyrm4	3.47922	1.3e-23	5.51e-25
Cenpu	3.47074	4.39e-06	7.74e-07
Pex11a	3.4674	6.12e-14	4.66e-15
Pex11g	3.4648	4.34e-12	3.84e-13
AA474331	3.45938	0.000114774	2.52e-05
Cd300lf	3.45796	1.65e-35	4.29e-37
Hivep3	3.45321	2.51e-11	2.38e-12
Clmp	3.45318	1.23e-16	7.71e-18
Pros1	3.45081	4.28e-46	7.91e-48
Igsf8	3.44666	7.72e-27	2.83e-28
Kctd12b	3.44131	1.01e-15	6.77e-17
Tnfaip2	3.43355	6.1e-31	1.92e-32
Zbtb8a	3.4304	1.35e-11	1.24e-12
Hs1bp3	3.42788	1.26e-16	7.93e-18
Cenpb	3.42684	9.03e-17	5.62e-18
Cdkn2b	3.42473	3.09e-05	6.18e-06
Eme1	3.41406	4.69e-05	9.64e-06
Blvra	3.40723	3.12e-50	5.14e-52
Mccc2	3.40436	1.16e-23	4.91e-25
Gsap	3.39408	8.39e-40	1.91e-41
1700029I15Rik	3.38078	3.8e-05	7.72e-06
Zfp316	3.37448	0.000847256	0.000216385
9130019O22Rik	3.36712	1.09e-07	1.54e-08
Fmnl3	3.36473	1.33e-14	9.72e-16
Lipn	3.36468	0.00254068	0.000717125
Gale	3.36111	1.5e-27	5.36e-29
Rnf144b	3.35393	4.2e-09	4.98e-10
Abcg4	3.34324	0.00537136	0.001623
Dagla	3.33871	1.2e-07	1.7e-08
Epm2a	3.33673	0.00301311	0.000863796
Idi1	3.32713	3.67e-06	6.42e-07
Plcb2	3.32662	5.13e-24	2.14e-25
Cep68	3.32604	3.11e-08	4.08e-09
A230050P20Rik	3.32279	2.92e-08	3.81e-09
Cd33	3.31752	1.82e-30	5.86e-32
Hmgn2	3.31608	1.74e-25	6.68e-27
Tlr3	3.31167	1.38e-08	1.73e-09
Agfg2	3.30925	1.13e-19	5.93e-21
Chpf	3.30712	2.24e-11	2.11e-12
Eepd1	3.30629	3.74e-25	1.47e-26
Lig1	3.30292	9.68e-15	6.99e-16
Ldhd	3.30151	1.5e-05	2.86e-06
Oplah	3.30085	9.45e-14	7.29e-15
Vegfb	3.30027	2.21e-09	2.54e-10
Kat6b	3.29061	2.19e-17	1.31e-18
Car7	3.29053	5.23e-05	1.08e-05
Rnd2	3.28873	1.23e-05	2.3e-06
Irs3	3.28569	0.000488955	0.000119531
Brca2	3.27928	1.17e-07	1.65e-08
Cmc2	3.27354	7.82e-17	4.83e-18
Atp6v0a1	3.27207	7.33e-25	2.91e-26
Col20a1	3.27167	0.0055596	0.00168375
Cd84	3.27075	1.6e-32	4.72e-34
Abcd2	3.26829	1.53e-34	4.18e-36
Fabp5	3.25498	1.54e-23	6.57e-25
Pnpla8	3.2528	8.68e-44	1.73e-45
Arhgef4	3.2491	3.66e-08	4.83e-09
Dnmt1	3.24682	6.24e-26	2.37e-27
Dhrs3	3.24468	1.13e-32	3.31e-34
Tmem238	3.24264	5.5e-11	5.35e-12
E2f1	3.2367	2.64e-22	1.19e-23
4930432K21Rik	3.22723	0.00317218	0.000914206
Colgalt1	3.223	6.81e-33	1.97e-34
Rab3il1	3.21869	4.13e-25	1.63e-26
Plxna1	3.21373	2.8e-12	2.43e-13
Snx7	3.21019	6.43e-20	3.32e-21
Ppp1r13l	3.20717	8.47e-07	1.34e-07
Dnph1	3.20315	4.77e-07	7.3e-08
4930427A07Rik	3.20206	3.07e-08	4.03e-09
Stau2	3.20188	3.41e-08	4.49e-09
Ppargc1b	3.1999	2.26e-09	2.61e-10
Rac3	3.19968	5.94e-08	8.09e-09
Ablim2	3.1945	4.85e-05	1e-05
Zcchc14	3.19088	1.17e-07	1.66e-08
Rpp40	3.18663	1.9e-10	1.95e-11
Wrb	3.1851	4.17e-22	1.9e-23
Tmem97	3.1815	4.14e-26	1.56e-27
Zfp781	3.18016	0.00439802	0.0013035
Firre	3.1798	1.81e-14	1.34e-15
Ldlrad4	3.17463	1.09e-16	6.82e-18
Zfp11	3.16626	1.09e-05	2.04e-06
Mcoln2	3.16122	2.21e-10	2.28e-11
Gas2l3	3.15854	1.4e-12	1.19e-13
Comtd1	3.15508	1.77e-15	1.21e-16
Tbc1d9	3.15344	3.25e-18	1.83e-19
Ptrh1	3.15209	8.76e-07	1.39e-07
Zbtb32	3.14984	2.58e-08	3.36e-09
Sult2b1	3.14604	7.06e-06	1.28e-06
Fth1	3.14426	7.92e-20	4.1e-21
Ankrd23	3.14351	1.32e-09	1.49e-10
Pla2g6	3.14209	2.89e-12	2.51e-13
Tns1	3.1413	9.09e-11	9.06e-12
Zfp2	3.14123	0.000634386	0.00015807
Chek1	3.14045	9.14e-05	1.98e-05
Jph3	3.1369	0.00148921	0.000400338
Syne1	3.13562	1.2e-05	2.25e-06
Hoga1	3.13169	0.0498488	0.0193672
Dhfr	3.13059	1.24e-07	1.75e-08
Cep57l1	3.13014	4.45e-08	5.94e-09
Arhgap19	3.12805	1.8e-07	2.59e-08
Atp6v1c1	3.12754	3.17e-40	7.14e-42
Mkl2	3.12729	3.05e-17	1.85e-18
Ttc39b	3.12481	4.02e-22	1.83e-23
Luzp1	3.12299	2.94e-22	1.32e-23
Bcl2a1a	3.12194	4.11e-16	2.69e-17
Zfp523	3.12166	7.8e-13	6.47e-14
Emc8	3.11957	4.33e-24	1.79e-25
C430049B03Rik	3.1156	0.00252634	0.000712455
Cdc6	3.11239	4.64e-06	8.22e-07
Rasal2	3.11153	1.02e-07	1.43e-08
Plekhn1	3.10996	9.3e-07	1.48e-07
Gas2l1	3.10711	1.37e-34	3.72e-36
Ndc80	3.10672	6.57e-12	5.89e-13
Pdk4	3.10077	6.11e-08	8.34e-09
Cd200	3.092	5.88e-06	1.06e-06
Anxa4	3.09089	4.7e-33	1.36e-34
Tubb5	3.08956	1.08e-34	2.91e-36
Stard4	3.08711	2.1e-20	1.04e-21
4933417E11Rik	3.08447	2e-05	3.89e-06
Unc119	3.07959	3.39e-33	9.76e-35
Acot1	3.07374	7.31e-12	6.61e-13
Prim2	3.07154	7.75e-13	6.43e-14
Coprs	3.06778	7.01e-13	5.79e-14
Syce2	3.06396	8.31e-11	8.25e-12
P2ry12	3.0611	1.5e-21	7.02e-23
Cdc20	3.05945	9.09e-13	7.58e-14
Aig1	3.05404	2.43e-25	9.43e-27
Myo19	3.05382	4.54e-05	9.33e-06
Tgfbr1	3.05019	2.15e-23	9.24e-25
Clic4	3.04546	6.28e-20	3.23e-21
Fam135a	3.03995	1.73e-06	2.88e-07
Zbtb4	3.03906	5.58e-09	6.71e-10
Fzd7	3.03779	1.06e-09	1.18e-10
Gpr160	3.03259	2.86e-21	1.36e-22
Atp13a2	3.02872	2.07e-19	1.11e-20
Ptpdc1	3.02713	3.44e-08	4.53e-09
Mutyh	3.02675	0.000789437	0.000200293
Rnft2	3.02632	0.00681282	0.00211044
Hells	3.02487	3.58e-07	5.38e-08
Cdc14b	3.02457	1.54e-14	1.13e-15
Abcg2	3.02284	1.77e-17	1.05e-18
Grb7	3.0115	2.31e-05	4.52e-06
Pgpep1	3.01077	3.91e-16	2.54e-17
Ebpl	3.00703	2.04e-18	1.14e-19
Cox6b2	3.00122	1.33e-11	1.23e-12
Chek2	2.99388	1.71e-14	1.26e-15
Mink1	2.99321	1.22e-18	6.73e-20
Prdm1	2.9882	1.24e-23	5.25e-25
Amigo2	2.98534	0.000914188	0.000235463
Tex264	2.98184	8.78e-29	3.02e-30
Pdia4	2.97198	2.63e-25	1.02e-26
Tbc1d9b	2.96898	1.28e-19	6.77e-21
Cyb5r3	2.96884	3.83e-29	1.3e-30
Ado	2.96732	1.88e-27	6.72e-29
Micalcl	2.95886	0.0151675	0.00508783
Apitd1	2.95587	0.00031374	7.42e-05
Il11ra1	2.9535	7.65e-16	5.1e-17
Hist1h2ad	2.94823	0.00124286	0.000328921
Pla2g16	2.94449	3.99e-18	2.25e-19
Hyls1	2.94007	0.00136054	0.000363465
Cdt1	2.93823	3.9e-16	2.54e-17
Tbc1d14	2.92775	4.71e-18	2.68e-19
Atxn10	2.92728	5.99e-34	1.68e-35
Nup37	2.92695	5.01e-10	5.35e-11
Plk3	2.92689	7.04e-17	4.33e-18
Acox3	2.92334	1.1e-19	5.79e-21
2810408A11Rik	2.92332	0.000446187	0.000108454
Pola1	2.92047	5.01e-09	6e-10
Ak8	2.91346	2.88e-16	1.86e-17
2010111I01Rik	2.91077	1.14e-16	7.17e-18
Slc19a1	2.909	3.97e-12	3.5e-13
Lsr	2.90896	4.52e-30	1.48e-31
Prr15	2.90748	0.0269378	0.0096606
Lgals4	2.90106	0.0197601	0.00683808
F730043M19Rik	2.89899	0.000443191	0.000107636
Amz1	2.89897	4.12e-34	1.14e-35
Ccdc18	2.89749	0.00433827	0.00128437
Prox1	2.89532	0.00354453	0.00103037
Fmn1	2.89378	7.24e-10	7.88e-11
Kcna3	2.89231	1.75e-14	1.29e-15
Plod1	2.88646	3.02e-27	1.09e-28
Eri2	2.8849	4.46e-06	7.87e-07
Cfb	2.88269	4.18e-16	2.73e-17
Vkorc1l1	2.88115	7.96e-20	4.13e-21
Nags	2.88029	0.00985021	0.00316791
Inhba	2.87711	8.7e-08	1.21e-08
Ddx31	2.87371	4.68e-18	2.66e-19
Tbxas1	2.8717	4.85e-25	1.91e-26
Adhfe1	2.86846	1.16e-05	2.18e-06
Ap5s1	2.86805	9.23e-23	4.1e-24
Plekhb2	2.8677	3.66e-29	1.24e-30
Snx32	2.86614	1.16e-06	1.87e-07
Arsg	2.86281	2.98e-13	2.39e-14
Gm19345	2.86175	0.0342135	0.0127223
Tnfrsf18	2.85967	2.45e-08	3.18e-09
Mthfd1	2.85474	5.01e-18	2.85e-19
Dcbld2	2.85242	0.00662158	0.0020436
Ceacam16	2.85084	0.00931534	0.00298178
Prkca	2.84942	6.92e-07	1.08e-07
Ptger2	2.84934	2.73e-11	2.59e-12
Fam118b	2.8486	8.78e-26	3.36e-27
Gm3704	2.8473	0.0343977	0.0127965
Sh2d4b	2.84697	0.0140331	0.00467577
Mcoln1	2.84615	1.26e-29	4.18e-31
Sgcb	2.8447	6.12e-21	2.96e-22
Clec1a	2.84323	0.000904479	0.000232814
Cd302	2.84095	8.48e-29	2.91e-30
Spsb1	2.8398	3.1e-10	3.25e-11
Cmbl	2.83877	1.88e-07	2.72e-08
Fnip2	2.83765	7.32e-13	6.06e-14
Napepld	2.83668	8.21e-08	1.14e-08
Ece2	2.83636	7.45e-20	3.85e-21
Lrg1	2.83133	1.04e-05	1.94e-06
Maml2	2.8313	1.09e-08	1.35e-09
Dusp19	2.83066	9.79e-06	1.81e-06
Amer2	2.83013	0.000501122	0.000122772
Poc1a	2.82879	5.31e-10	5.69e-11
L2hgdh	2.82852	7.25e-05	1.54e-05
Ivns1abp	2.8269	6.71e-24	2.8e-25
Ppp2r1b	2.82596	1.49e-27	5.32e-29
Sema4b	2.82389	6.57e-05	1.39e-05
Ccdc34	2.82383	3.06e-07	4.55e-08
Ift122	2.81712	6.92e-13	5.71e-14
Tchh	2.8136	4.37e-05	8.96e-06
Lap3	2.81231	1.42e-26	5.27e-28
Bfsp1	2.80412	1.47e-12	1.25e-13
Mrps6	2.79797	9.99e-11	1e-11
Pdlim7	2.79624	7.11e-24	2.97e-25
Klhl9	2.7961	3.43e-21	1.63e-22
Csf2rb2	2.7939	2e-17	1.19e-18
Arhgap31	2.79281	3.89e-13	3.15e-14
Nipa1	2.79279	1.11e-05	2.07e-06
Dnase2a	2.79038	3.08e-25	1.2e-26
Snx10	2.78858	1.72e-33	4.92e-35
Mgat1	2.78561	3.65e-30	1.19e-31
Epcam	2.78431	0.000301388	7.11e-05
Fam83h	2.78411	0.00427944	0.00126626
Vwf	2.78382	3.01e-05	6e-06
Pik3ap1	2.7836	2.24e-25	8.64e-27
Wdr90	2.7786	6.31e-06	1.14e-06
Ctsc	2.77544	1.34e-19	7.1e-21
Pmvk	2.77541	1.96e-17	1.16e-18
Creb3l2	2.77409	2.7e-10	2.82e-11
Mmab	2.77264	8.18e-11	8.12e-12
Aco1	2.77116	3.69e-22	1.68e-23
Ncapg2	2.76915	2.95e-10	3.09e-11
Ninl	2.76765	0.00816609	0.00257846
Slc39a14	2.76725	1.92e-11	1.79e-12
Tpp1	2.76066	6.75e-25	2.68e-26
Hsdl2	2.76046	5.59e-21	2.7e-22
Mgat4a	2.75957	8.17e-15	5.88e-16
Dirc2	2.75707	2.23e-32	6.6e-34
Rras2	2.75527	7.38e-15	5.29e-16
Gmnn	2.75495	1.56e-13	1.22e-14
Ctnnd1	2.75491	4.49e-12	3.97e-13
Acads	2.75448	4.32e-16	2.83e-17
Cluh	2.75417	3.37e-09	3.95e-10
Pfkfb1	2.75396	0.00289225	0.00082678
Cd81	2.75281	3.82e-10	4.04e-11
Pusl1	2.7512	4.32e-12	3.81e-13
Top1mt	2.74999	7.69e-08	1.06e-08
Slc23a2	2.74892	2.81e-11	2.67e-12
App	2.74725	1.9e-21	8.96e-23
Per2	2.7416	4.36e-09	5.2e-10
Incenp	2.73998	6.63e-16	4.4e-17
Cndp2	2.7357	1.23e-22	5.49e-24
Comt	2.73522	9.81e-29	3.4e-30
Cryz	2.73176	1.09e-06	1.75e-07
Dsn1	2.73091	9.23e-09	1.14e-09
Ptms	2.72832	5.04e-14	3.83e-15
Manba	2.72787	4e-29	1.36e-30
Ccdc51	2.72589	1.21e-07	1.72e-08
Mfap3l	2.72397	0.000121932	2.69e-05
Tbrg1	2.72219	2.42e-24	9.91e-26
Tlr2	2.72216	4.68e-20	2.38e-21
Aacs	2.72151	2.83e-18	1.59e-19
Cenpp	2.7181	9.84e-05	2.14e-05
Plin2	2.71553	5.01e-16	3.29e-17
Capn1	2.71542	2.35e-25	9.09e-27
Wdr11	2.70922	1.03e-15	6.9e-17
Tsen2	2.70757	2.94e-07	4.36e-08
4732491K20Rik	2.70197	0.0339095	0.0125871
Gcfc2	2.69756	0.000360955	8.62e-05
Grap2	2.69686	1.54e-06	2.54e-07
Ptpn7	2.692	4.1e-19	2.22e-20
Gdpd1	2.69077	3.79e-06	6.62e-07
Hn1l	2.69038	2.74e-24	1.12e-25
Lmbr1	2.68995	1.27e-05	2.38e-06
Nim1k	2.68971	6.57e-06	1.19e-06
Mettl13	2.68844	1.01e-12	8.5e-14
Zfp202	2.68796	0.000115178	2.53e-05
Klhl35	2.68783	0.00188855	0.000517591
Zfp819	2.68083	0.0106485	0.00345081
Adora3	2.67971	0.0016584	0.000449013
Cercam	2.67884	5.35e-08	7.23e-09
Coq3	2.67872	7.85e-14	6.01e-15
Rps6ka5	2.67668	1.65e-13	1.3e-14
Vps18	2.67585	5.78e-14	4.4e-15
Rec114	2.67457	0.0117865	0.00385819
Ppp1r3f	2.6722	0.000598944	0.000148724
Derl3	2.67187	0.0190846	0.00656523
Gnptab	2.67181	2.89e-17	1.74e-18
Npc1	2.67144	2.31e-24	9.44e-26
B930041F14Rik	2.67118	3.86e-05	7.84e-06
Sfmbt1	2.66928	1.21e-10	1.22e-11
Tapt1	2.66412	1.05e-17	6.13e-19
Hdac4	2.66296	3.39e-14	2.55e-15
Osbpl1a	2.66001	3.13e-11	2.98e-12
Slc6a6	2.65872	5.27e-19	2.86e-20
Trim32	2.65781	8.66e-07	1.37e-07
Rragc	2.65649	1.13e-24	4.54e-26
Nanos1	2.65558	0.000475102	0.000115969
Mcemp1	2.6553	4.3e-23	1.88e-24
Pld1	2.65482	6.85e-12	6.16e-13
Tgfbr2	2.65404	1.08e-19	5.64e-21
Pla2g4a	2.65135	3.3e-24	1.36e-25
Mum1	2.64963	6.32e-20	3.25e-21
Shq1	2.64947	2.23e-10	2.3e-11
Sirpa	2.64778	6.6e-18	3.79e-19
Osbpl3	2.64407	2.29e-11	2.16e-12
Zfp661	2.64332	4.97e-05	1.02e-05
Ubash3b	2.64271	7.71e-20	3.99e-21
Slc31a2	2.64243	1.62e-26	6.03e-28
Tmco3	2.6334	2.46e-20	1.23e-21
Dhx29	2.63227	2.46e-16	1.58e-17
Arntl2	2.63173	0.0464191	0.0179048
Nup35	2.62822	2.94e-12	2.55e-13
Tle2	2.62738	7.14e-08	9.8e-09
Fkbpl	2.6234	1.6e-06	2.65e-07
Adamtsl4	2.62081	3.98e-10	4.21e-11
Mcm5	2.6196	5.73e-18	3.28e-19
Arhgef39	2.61472	8.29e-05	1.78e-05
Htra4	2.61279	4.69e-05	9.63e-06
Lrriq3	2.60881	0.0197812	0.00685105
Sat2	2.60868	0.00162001	0.000437954
Mfge8	2.60726	8.81e-17	5.47e-18
Ppil1	2.60419	8.54e-15	6.15e-16
Epb4.1l1	2.60246	1.4e-06	2.29e-07
1110051M20Rik	2.59956	2.72e-12	2.36e-13
Hsd17b14	2.5986	0.0433523	0.0165769
Ydjc	2.59718	2.82e-05	5.59e-06
Rexo2	2.59508	4.21e-29	1.44e-30
Ano8	2.59244	1.12e-07	1.57e-08
Slc9a6	2.59078	1.79e-17	1.06e-18
Sc5d	2.5905	6.91e-23	3.05e-24
Nlrx1	2.5864	3.82e-19	2.06e-20
Asb5	2.5854	0.0086796	0.00276015
Sgsm2	2.58468	0.000173672	3.93e-05
Syne2	2.58439	1.9e-09	2.17e-10
Dhrs13	2.5835	1.82e-06	3.03e-07
Nhlrc1	2.58262	0.00964858	0.00309742
Fpgs	2.58246	1.95e-07	2.83e-08
Ppfia3	2.57884	0.0241827	0.00857053
Colec12	2.57842	1.14e-26	4.2e-28
Fsd2	2.57491	0.00719891	0.0022436
Trim37	2.57451	3.59e-14	2.71e-15
Cldn23	2.56954	0.000426209	0.000103214
Akr1b10	2.56836	2.63e-16	1.69e-17
Parvg	2.56793	3.47e-23	1.51e-24
Cpt1a	2.56649	3.05e-17	1.85e-18
Wdr89	2.56475	0.00243885	0.000685486
Cox7a1	2.5623	0.000886659	0.000227537
Cdon	2.56001	0.00121748	0.000321608
Pomk	2.55934	2.19e-14	1.63e-15
Pkib	2.55629	3.81e-20	1.91e-21
Clcn7	2.55247	1.18e-12	9.9e-14
Uap1l1	2.5445	2.44e-20	1.22e-21
Sycp2	2.54302	0.0269488	0.00966676
Fbxo32	2.54027	4.85e-10	5.17e-11
Banp	2.53976	4.28e-15	3.02e-16
Isoc2a	2.53819	0.00684572	0.00212287
Abhd14b	2.53785	1.22e-11	1.12e-12
Ska2	2.53754	0.000245024	5.69e-05
Polr3g	2.53483	7.38e-06	1.34e-06
Ppp3cc	2.53345	1.4e-07	1.99e-08
Fcrlb	2.5326	2.29e-06	3.89e-07
Mtrr	2.53255	9.48e-07	1.51e-07
Mt1	2.53022	6.76e-20	3.49e-21
Cad	2.5271	5.08e-06	9.03e-07
Hipk2	2.52614	1.93e-13	1.53e-14
Siae	2.52402	6.32e-15	4.5e-16
Ncapd3	2.52132	6.6e-10	7.16e-11
Rps4l	2.51939	2.31e-13	1.84e-14
Trpv2	2.51855	1.95e-23	8.35e-25
Wdhd1	2.5184	4.05e-07	6.14e-08
Gemin4	2.51734	1.44e-08	1.81e-09
Piwil2	2.51595	1.57e-07	2.26e-08
Nudt2	2.51463	8.4e-11	8.35e-12
Hmgcr	2.51354	1.87e-19	9.94e-21
Hmgn1	2.51283	1.18e-15	7.99e-17
Hacl1	2.51244	5.54e-11	5.4e-12
Btbd19	2.50992	1.39e-11	1.29e-12
Slc39a10	2.50954	5.04e-15	3.57e-16
Gmcl1	2.50953	1.37e-16	8.63e-18
Snx1	2.50717	3.16e-22	1.43e-23
Baz1a	2.50305	1.55e-24	6.28e-26
Tbca	2.50194	5.03e-20	2.57e-21
Tmem129	2.50011	4.87e-15	3.44e-16
Tecpr1	2.49927	9.69e-10	1.07e-10
Mtm1	2.49885	5.99e-19	3.27e-20
Wwox	2.49802	1.64e-08	2.08e-09
Fam3c	2.49742	6.33e-18	3.63e-19
Susd1	2.4943	1.44e-05	2.73e-06
Tuba1b	2.49391	9.66e-18	5.62e-19
Gm20939	2.49322	0.00351148	0.00102004
C1ra	2.492	7.34e-10	7.99e-11
Cd320	2.49181	2.15e-08	2.77e-09
E2f6	2.4918	1.85e-12	1.58e-13
8430419L09Rik	2.49088	1.68e-09	1.91e-10
B4galt7	2.49004	8.26e-14	6.34e-15
Cnnm2	2.48816	5.05e-10	5.39e-11
Gm5088	2.48724	0.011578	0.00378235
Wdr12	2.48547	5.66e-15	4.01e-16
5330426P16Rik	2.48337	3.34e-07	5.01e-08
Zfpm1	2.48274	7.44e-06	1.36e-06
Slc38a7	2.48245	1.16e-13	8.99e-15
Plin3	2.47942	9.08e-22	4.2e-23
Lrsam1	2.4792	2.38e-10	2.46e-11
Tmem177	2.47802	2.18e-05	4.25e-06
Cdkl5	2.47768	0.0348565	0.0129798
C330013J21Rik	2.47654	0.0195159	0.00673838
Crat	2.47645	9.5e-20	4.96e-21
Uchl3	2.47618	8.4e-14	6.45e-15
Lgi4	2.47578	0.00107743	0.000281568
Scd2	2.47036	1.72e-15	1.18e-16
3000002C10Rik	2.46846	0.00659704	0.00203387
Cdc42bpa	2.4683	0.0166118	0.00562683
B3galt6	2.46816	1.4e-08	1.75e-09
BC052040	2.46692	4.33e-05	8.87e-06
Fbxl5	2.46575	5.54e-21	2.67e-22
Tcf19	2.46457	7.58e-10	8.26e-11
2810025M15Rik	2.46454	3.49e-07	5.23e-08
Gpt2	2.46185	3.29e-10	3.46e-11
Ear10	2.45839	0.00553184	0.00167489
Gpr137b-ps	2.45652	1.81e-20	8.93e-22
Tubg1	2.45569	2.26e-13	1.79e-14
Samd8	2.45508	1.68e-19	8.93e-21
Gcnt1	2.45278	5.95e-13	4.88e-14
Abhd12	2.45261	7.1e-22	3.27e-23
Gsg2	2.45216	6.82e-05	1.45e-05
Wdr62	2.45196	7.79e-09	9.54e-10
5730409E04Rik	2.45102	0.00322655	0.000930536
Mms22l	2.44784	1.37e-06	2.24e-07
AI504432	2.44542	1.43e-05	2.72e-06
Igsf3	2.44419	0.00131756	0.000350417
2018-03-03	2.43417	6.41e-05	1.35e-05
Ddx11	2.43304	0.000903773	0.000232595
Sec24a	2.43261	1.91e-10	1.96e-11
Slc25a1	2.43243	4.22e-20	2.14e-21
Dolpp1	2.43183	9.65e-16	6.49e-17
Cyp4v3	2.43108	2.24e-20	1.12e-21
Arfgap3	2.42909	1.65e-17	9.73e-19
Adam9	2.42715	1.57e-11	1.45e-12
AV051173	2.42503	0.025807	0.0092096
Clec7a	2.42469	4.24e-15	2.99e-16
Zfand2a	2.42254	4.66e-18	2.64e-19
Tor1aip2	2.42169	6.38e-22	2.93e-23
Unc13a	2.42033	0.0233523	0.00824947
Pwwp2b	2.41736	5.29e-13	4.33e-14
Rnase2b	2.41647	0.000418128	0.000101155
Aplp2	2.41338	2.82e-18	1.58e-19
Nfe2l1	2.41316	1.81e-09	2.06e-10
Aurka	2.41187	2.55e-10	2.65e-11
Fcgrt	2.41067	1.54e-19	8.17e-21
Pip4k2c	2.4096	4.45e-14	3.36e-15
Lig4	2.40942	0.0280271	0.010119
Nme6	2.40522	4.04e-07	6.12e-08
Mrpl51	2.40477	1.77e-15	1.22e-16
Eci2	2.4038	3.16e-19	1.7e-20
Kif16b	2.40086	2.75e-10	2.87e-11
Cdk5rap2	2.4003	2.04e-05	3.97e-06
Slc7a5	2.4003	5.46e-16	3.6e-17
H2afx	2.39968	3.13e-10	3.29e-11
Rgmb	2.39931	1.09e-10	1.09e-11
Mettl14	2.39813	2.23e-10	2.3e-11
Tbc1d20	2.39788	1.91e-16	1.22e-17
Qsox1	2.39682	1.87e-12	1.6e-13
Bbs10	2.39662	0.0428109	0.0163436
Ahctf1	2.39618	1.94e-14	1.44e-15
Dpagt1	2.39554	4.09e-21	1.96e-22
Abcb10	2.3948	3.42e-11	3.28e-12
Hspbap1	2.3947	1.03e-14	7.45e-16
Tmem41b	2.39363	3.55e-15	2.48e-16
Dut	2.38876	2.15e-09	2.47e-10
Dennd2a	2.38805	7.48e-08	1.03e-08
Tex9	2.38743	0.000149841	3.35e-05
Man2b2	2.38704	7.46e-18	4.32e-19
Tmem168	2.38598	4.4e-20	2.24e-21
Zbtb49	2.38172	4.05e-06	7.12e-07
Mapk6	2.37818	1.31e-16	8.27e-18
Npl	2.37539	4.62e-06	8.17e-07
Tor4a	2.37447	2.8e-18	1.57e-19
Cyb5b	2.37406	3.63e-22	1.64e-23
Aplf	2.37071	5.76e-05	1.2e-05
Afmid	2.36981	1.05e-07	1.48e-08
Insig1	2.36929	6.02e-16	3.98e-17
Atpaf1	2.36556	6.35e-07	9.86e-08
Zfp764	2.36456	2.09e-05	4.07e-06
Tonsl	2.36363	0.0001384	3.08e-05
Gtpbp8	2.36289	2.66e-10	2.77e-11
Tmem201	2.36137	1.99e-05	3.86e-06
Mtfr2	2.36091	0.000363061	8.68e-05
Uchl4	2.3607	3.55e-05	7.16e-06
2018-09-08	2.36042	7.79e-12	7.05e-13
Abca2	2.35857	3.1e-05	6.2e-06
Smpd5	2.35765	0.00147942	0.000397466
Hdac6	2.35687	6.23e-10	6.73e-11
Adam3	2.35658	0.0207643	0.00724426
Tspan32	2.35369	1.54e-14	1.13e-15
Extl2	2.35206	5.64e-11	5.51e-12
Pde8a	2.35122	4.9e-11	4.75e-12
Mgst2	2.35058	0.00030859	7.29e-05
Cstb	2.35041	3.53e-18	1.99e-19
Mtss1	2.34838	4.52e-12	4.01e-13
Slc2a8	2.34735	7.75e-11	7.67e-12
Ftsj2	2.34509	0.00209749	0.000581123
1600014C10Rik	2.34477	3.99e-21	1.91e-22
Camk2g	2.34329	9.34e-08	1.3e-08
Pon2	2.34306	2.16e-21	1.02e-22
Hilpda	2.34305	4.53e-14	3.43e-15
Ppp1r14b	2.33905	5.98e-08	8.15e-09
Casp7	2.33737	2.57e-13	2.04e-14
Mt2	2.33576	9.73e-11	9.74e-12
Scap	2.33489	2.44e-12	2.1e-13
Atg5	2.33486	2.52e-23	1.08e-24
Wdr91	2.33317	2.18e-09	2.51e-10
Farsb	2.32773	4.39e-16	2.88e-17
Plekha8	2.32575	7.38e-05	1.57e-05
Cep78	2.32564	6.76e-10	7.34e-11
Fzd4	2.32546	7.24e-12	6.54e-13
Sh3bp2	2.32284	7.62e-14	5.83e-15
Senp2	2.3219	1.13e-21	5.22e-23
Rora	2.32187	8.83e-13	7.36e-14
Sulf2	2.32155	1.05e-15	7.05e-17
Acot2	2.31659	0.000242085	5.61e-05
Kif13b	2.3159	3.32e-07	4.96e-08
Arpin	2.31576	0.0024875	0.000700382
Def8	2.31548	4.08e-16	2.66e-17
Cpd	2.31424	1.31e-09	1.47e-10
Tmem86a	2.31415	2.04e-19	1.09e-20
Tob1	2.31275	4.18e-22	1.9e-23
6330416G13Rik	2.31201	1.01e-13	7.83e-15
Ano10	2.31147	1.62e-14	1.19e-15
Prmt2	2.30988	3.95e-12	3.48e-13
Trmt5	2.30835	1.24e-07	1.76e-08
Lrfn4	2.3078	0.00688734	0.00213747
Zfp438	2.3077	0.00605186	0.00184844
Gba	2.30722	8.64e-22	3.99e-23
Nucb2	2.30523	3.52e-19	1.9e-20
Plcg1	2.3034	0.00107877	0.000281961
Hyal2	2.30133	3.84e-07	5.79e-08
Ddhd1	2.30074	7.15e-17	4.4e-18
Tmem180	2.29977	6.76e-10	7.33e-11
Cdh1	2.2994	4.94e-06	8.78e-07
Tmem150a	2.29884	2.32e-05	4.55e-06
Rbl1	2.2978	1.07e-11	9.8e-13
Ckap5	2.29613	1.65e-12	1.4e-13
Repin1	2.29409	1.01e-06	1.61e-07
Dok4	2.29065	0.000709751	0.000178738
Stap2	2.29064	0.00443081	0.00131431
Slc13a2	2.28975	0.011944	0.00391369
Eif2ak4	2.28855	1.45e-05	2.77e-06
Nckap5l	2.28661	0.00103416	0.000269074
Specc1	2.28437	5.78e-11	5.65e-12
Cebpa	2.28372	4.81e-10	5.13e-11
E2f8	2.28345	0.000143428	3.2e-05
Cyth3	2.28273	1.28e-15	8.71e-17
Neu1	2.2805	2.53e-17	1.52e-18
Zfp111	2.27959	0.00313165	0.000900985
Them4	2.27759	3.73e-05	7.56e-06
Pcyt2	2.27701	8.79e-13	7.32e-14
Pdzk1	2.27639	0.0105755	0.00342369
Nmt2	2.27368	4.05e-13	3.28e-14
Tusc3	2.27188	8.65e-14	6.65e-15
Atp13a3	2.27099	4.53e-18	2.56e-19
Ech1	2.27056	1.17e-18	6.44e-20
Tpcn2	2.26804	1.34e-08	1.68e-09
Nars2	2.26619	1.4e-08	1.76e-09
Pomt2	2.26528	5.13e-06	9.14e-07
Bcl2l1	2.26489	2.66e-12	2.3e-13
Kif24	2.26402	0.00246706	0.000694425
Adprhl2	2.26366	1.34e-13	1.04e-14
Col11a2	2.26304	0.00530486	0.00160095
9830147E19Rik	2.26229	0.0271072	0.0097302
Abcd4	2.26187	9.44e-10	1.04e-10
Clip2	2.26182	4.64e-05	9.54e-06
Lrig3	2.26056	0.00170232	0.000462089
Nop2	2.26036	2.03e-12	1.74e-13
Ckap2l	2.26008	4.96e-11	4.82e-12
Usp14	2.25935	1.55e-19	8.2e-21
Ints10	2.25926	6.84e-13	5.63e-14
A630089N07Rik	2.25892	0.00551342	0.00166886
Zfp703	2.25747	8.21e-09	1.01e-09
Car13	2.25618	0.000335007	7.96e-05
Lmnb2	2.256	2.35e-06	3.99e-07
Ipmk	2.25558	2.85e-14	2.13e-15
Esyt2	2.255	2.85e-10	2.98e-11
C5ar2	2.25328	0.000246857	5.73e-05
Fastkd2	2.25274	2.93e-12	2.54e-13
Mpp7	2.25222	4.55e-05	9.33e-06
Fancb	2.25043	0.0256263	0.00913673
Fuom	2.24979	3.44e-06	5.98e-07
Bcas1	2.24682	0.00107216	0.000280147
C1rl	2.24596	7.85e-15	5.64e-16
Engase	2.24545	8.37e-10	9.17e-11
Pole2	2.245	2.99e-05	5.96e-06
Gars	2.24355	2.6e-20	1.3e-21
Smc4	2.24162	2.94e-15	2.05e-16
Kif13a	2.2408	6.43e-11	6.32e-12
Zfp935	2.23857	5.53e-10	5.94e-11
Cdc42ep3	2.23786	4.11e-15	2.89e-16
Spryd7	2.23733	3.52e-09	4.14e-10
Fam129b	2.23533	4.59e-10	4.88e-11
Ddb1	2.23425	7.36e-15	5.27e-16
Cenpw	2.233	0.000839476	0.00021426
Cd274	2.23257	1.5e-16	9.51e-18
E430025E21Rik	2.23235	1.65e-16	1.05e-17
1300002E11Rik	2.22891	5.37e-05	1.11e-05
Gstm5	2.2259	0.00211979	0.000587737
Rnaseh2b	2.22547	6.82e-10	7.4e-11
Wfikkn1	2.22491	0.0159674	0.00538631
1190002F15Rik	2.22414	0.00970143	0.0031153
Rbm43	2.22377	1.88e-12	1.61e-13
Ankrd24	2.22365	0.00524867	0.0015827
Hsd17b4	2.22342	1.76e-21	8.29e-23
Cdc25a	2.22176	9.82e-06	1.82e-06
Slc27a1	2.22136	1.77e-08	2.26e-09
Mast2	2.22046	3.5e-08	4.61e-09
Galm	2.22042	3.54e-12	3.1e-13
Ikzf2	2.21853	0.0357045	0.013325
Zmynd19	2.21685	0.000266116	6.22e-05
Gadd45g	2.21659	4.06e-09	4.81e-10
Slc35b3	2.21389	5.98e-15	4.26e-16
Trim13	2.21379	2.51e-05	4.96e-06
Cmtr2	2.21237	0.00113662	0.000298293
Timm8a1	2.21099	9.55e-05	2.07e-05
Bcl2a1b	2.2092	2.79e-13	2.23e-14
Akr1e1	2.20686	5.76e-10	6.2e-11
Polr1b	2.20548	9.08e-06	1.68e-06
Scrn3	2.20444	2.78e-05	5.51e-06
Mvb12b	2.20321	5.37e-05	1.12e-05
Nedd9	2.20313	1.93e-16	1.23e-17
Gm14440	2.20306	0.00769636	0.00241533
Dcun1d2	2.20276	1.51e-08	1.9e-09
Zfp472	2.20224	2.74e-08	3.57e-09
Ear2	2.20165	0.00133385	0.000355407
Lrrc39	2.20081	0.0386977	0.0145974
Maff	2.20038	1.1e-12	9.21e-14
Rab11fip3	2.20004	0.000804968	0.000204596
Tmtc4	2.19843	0.000105025	2.29e-05
Thumpd2	2.19816	9.96e-05	2.16e-05
Fam136a	2.19734	1.29e-12	1.09e-13
Lamtor3	2.197	3.71e-17	2.25e-18
Kcne3	2.19462	9.07e-09	1.12e-09
Tpk1	2.1943	1.16e-06	1.86e-07
Ccdc126	2.19152	0.000157814	3.55e-05
Mmd	2.18993	7.2e-10	7.82e-11
Tmem143	2.18942	0.000299015	7.05e-05
Gnaq	2.1892	3.14e-11	3e-12
Mbd4	2.18798	6e-05	1.26e-05
Vdr	2.18786	2.5e-05	4.92e-06
Fggy	2.18757	1.44e-05	2.74e-06
Gm10782	2.18387	0.0434043	0.0166021
Zkscan7	2.18334	0.0244314	0.00866347
Kif23	2.18157	4.27e-10	4.54e-11
Kpna3	2.18119	1.29e-13	1.01e-14
Fastkd3	2.18037	2.54e-07	3.73e-08
Stx6	2.18026	1.96e-17	1.17e-18
Hyou1	2.17994	1.25e-07	1.77e-08
Fbxo25	2.17916	1.72e-08	2.19e-09
Socs2	2.17716	1.92e-06	3.21e-07
Rangap1	2.17547	1.49e-13	1.17e-14
Pfkfb4	2.17336	3.56e-13	2.87e-14
Nlrp10	2.17302	0.00223166	0.000622317
Sdcbp	2.17078	7.61e-13	6.31e-14
Bmi1	2.16961	2.82e-09	3.28e-10
Bbs9	2.16746	4.4e-08	5.87e-09
Pex16	2.16709	2.25e-12	1.94e-13
Tigd5	2.16695	0.0112378	0.00366248
Rad18	2.16447	9.74e-07	1.55e-07
Lnx2	2.16337	1.87e-06	3.12e-07
Plgrkt	2.16201	8.62e-12	7.82e-13
Fpr2	2.16138	2.04e-08	2.61e-09
Ercc6l	2.1587	0.0019357	0.000531939
Rtn3	2.15848	5.22e-19	2.83e-20
Lrrc75a	2.15588	1.5e-07	2.15e-08
Haus4	2.15468	6.54e-09	7.94e-10
Nxt2	2.15385	1.11e-12	9.3e-14
Fads2	2.15353	0.00162457	0.000439254
Gnb1l	2.15316	0.000846432	0.00021614
Zdhhc24	2.15165	7.28e-06	1.32e-06
Atad5	2.14991	0.000236657	5.48e-05
Mapkbp1	2.1491	0.00314912	0.000906398
Ppcs	2.14885	1.65e-06	2.73e-07
Pms1	2.1488	0.000203382	4.65e-05
2810021J22Rik	2.14754	0.0041014	0.00120988
Slc36a4	2.14642	2.49e-08	3.23e-09
Zcwpw1	2.14614	0.00342205	0.000990982
Cenpv	2.14503	5.47e-06	9.79e-07
Ppcdc	2.14413	1.25e-09	1.39e-10
Noc3l	2.14285	0.000153036	3.43e-05
Fam110b	2.1412	0.0079341	0.00249969
Faap24	2.14098	4.18e-07	6.36e-08
Zfp677	2.14027	8e-05	1.72e-05
Zfp324	2.13941	0.0026854	0.000761603
Arhgap5	2.13882	1.34e-07	1.9e-08
Slc16a1	2.13697	2.39e-10	2.47e-11
Adgb	2.13696	0.0254381	0.00906026
Sla	2.13676	2.42e-14	1.8e-15
Fkbp5	2.13633	3.05e-07	4.53e-08
Apex1	2.13586	6.23e-05	1.31e-05
Scoc	2.13583	2.89e-10	3.02e-11
Nat10	2.1358	0.00127192	0.000337289
Zfp72	2.13486	0.018889	0.00649018
L3mbtl2	2.13338	2.62e-10	2.73e-11
Tjp2	2.13336	4.58e-08	6.13e-09
Soga1	2.13327	1.86e-06	3.11e-07
Ntn4	2.1279	0.0264368	0.00946576
Rrs1	2.12672	1.21e-09	1.35e-10
Ptgs1	2.12655	5.56e-11	5.42e-12
Hcfc1r1	2.12642	3.14e-13	2.52e-14
Casz1	2.12629	9.21e-07	1.46e-07
Ccdc91	2.12588	7.17e-11	7.06e-12
Zfp213	2.12476	0.000190707	4.34e-05
Mfsd11	2.12437	1.45e-14	1.06e-15
Etfb	2.12318	7.83e-17	4.84e-18
Txn1	2.12214	2.49e-15	1.72e-16
Myc	2.12212	3.74e-11	3.58e-12
Il1rn	2.12162	2.7e-11	2.56e-12
Ppp1cc	2.12112	0.000121768	2.69e-05
Shpk	2.12078	0.000146699	3.28e-05
Als2cl	2.12009	0.00139364	0.000372705
Nup93	2.11981	7.07e-12	6.38e-13
Timm9	2.11884	1.09e-06	1.75e-07
Acly	2.11876	9.23e-10	1.02e-10
Armc6	2.11703	1.61e-05	3.08e-06
Zfyve26	2.11689	2.05e-05	3.98e-06
Haus6	2.11533	0.000265052	6.19e-05
Zfp382	2.11402	0.00299544	0.00085834
Rab12	2.11172	1.34e-09	1.5e-10
Ermp1	2.11102	2.74e-07	4.06e-08
Fam171a1	2.11027	2.5e-05	4.92e-06
Slc35f6	2.1078	1.45e-15	9.9e-17
Rnh1	2.10609	1.09e-11	1e-12
Cep89	2.10577	6.35e-05	1.33e-05
Il1rap	2.10459	9.1e-11	9.07e-12
Zfp318	2.10406	4.34e-05	8.89e-06
3010026O09Rik	2.10292	0.00350893	0.00101901
Nudt19	2.10072	3.56e-12	3.12e-13
Fam65a	2.09957	9.8e-10	1.08e-10
Glmp	2.09933	1.44e-15	9.83e-17
Galk2	2.0981	3.45e-15	2.41e-16
Serf1	2.09769	0.00190274	0.000521946
Srm	2.09719	1.78e-10	1.83e-11
Stxbp1	2.09653	0.000438205	0.000106389
Thop1	2.09458	1.12e-07	1.58e-08
Mical1	2.09357	1.12e-12	9.45e-14
Galns	2.09314	2.01e-15	1.39e-16
2810006K23Rik	2.09125	1.19e-06	1.92e-07
Arhgef12	2.08903	4.87e-05	1e-05
Hadha	2.0887	7.11e-17	4.37e-18
Nudt5	2.08772	3.3e-09	3.87e-10
Pde4dip	2.08709	1.27e-09	1.43e-10
Flot2	2.08689	4.91e-13	4.01e-14
Med23	2.08532	6.63e-09	8.06e-10
Dstn	2.08203	2.65e-15	1.84e-16
Nomo1	2.08158	1.42e-07	2.03e-08
Aldoart1	2.08134	0.00221521	0.000617186
Iffo1	2.08133	4.22e-09	5.02e-10
D3Ertd254e	2.08095	0.00209344	0.000579916
Mlycd	2.07939	6.19e-09	7.48e-10
Fam132a	2.07807	3.15e-05	6.29e-06
Ddx46	2.07802	7.49e-15	5.37e-16
Rgs1	2.07766	1.09e-12	9.14e-14
Ccdc166	2.07685	0.00269082	0.00076325
Hps6	2.07616	8.99e-08	1.25e-08
Cpped1	2.07604	4.79e-10	5.1e-11
Dennd4c	2.07568	1.48e-06	2.44e-07
Ankrd26	2.07488	0.000758224	0.00019197
Rdh13	2.0738	0.000420467	0.000101772
Csrp2bp	2.0736	1.71e-07	2.46e-08
Atp6v1a	2.07228	1.08e-13	8.38e-15
Mospd1	2.07212	2.48e-13	1.97e-14
Cdk6	2.07101	3.21e-05	6.43e-06
Bora	2.07096	0.000123027	2.72e-05
Capg	2.07054	1.75e-11	1.63e-12
Bivm	2.0686	0.000216934	4.99e-05
Nudcd2	2.06746	6.05e-10	6.54e-11
Rpusd1	2.06615	1.8e-06	2.99e-07
Farp2	2.06569	0.00323434	0.000933312
Mthfd2l	2.06559	0.00196808	0.000541643
Zfp563	2.06488	0.00302138	0.000866538
Sec22c	2.0641	1.98e-05	3.84e-06
Wsb2	2.06356	2.94e-14	2.2e-15
Commd5	2.062	1.18e-06	1.9e-07
Man1c1	2.06186	8.62e-10	9.45e-11
Wdr81	2.0609	0.000135411	3.01e-05
Pank3	2.05926	1.59e-08	2.02e-09
Nudcd1	2.05872	1.6e-05	3.06e-06
Cd68	2.05841	9.68e-11	9.69e-12
Hirip3	2.05817	0.00692465	0.00215046
Tmem14c	2.05806	1.57e-16	9.96e-18
Ctns	2.05746	6.21e-12	5.56e-13
Lilrb4a	2.05651	2.42e-10	2.5e-11
Nfkbil1	2.05629	0.000374332	8.96e-05
Ccr1	2.05589	2.65e-11	2.51e-12
Rhbdd3	2.05586	1.16e-06	1.88e-07
Tbc1d7	2.05551	3.18e-06	5.51e-07
Gpr15	2.05486	0.000121832	2.69e-05
Cln5	2.05392	9.29e-18	5.39e-19
Mterf2	2.05226	0.0466008	0.017985
Ttc39a	2.05224	5.79e-05	1.21e-05
Vprbp	2.05157	0.00869408	0.00276619
Tmem199	2.04795	5.48e-09	6.59e-10
Jagn1	2.04724	5.06e-10	5.41e-11
Peli2	2.04722	4.56e-07	6.96e-08
Alg6	2.04719	3.59e-05	7.24e-06
Acy3	2.04708	0.0164646	0.00556754
Haus1	2.04695	4.6e-06	8.14e-07
Lxn	2.04611	1.05e-11	9.59e-13
Gaa	2.0449	4.47e-11	4.32e-12
Ano6	2.04406	5.96e-09	7.21e-10
Wdr76	2.04375	0.0232872	0.00822361
Rab32	2.04355	1.14e-14	8.26e-16
Exo5	2.04343	0.00169029	0.00045841
Naprt	2.04342	1.9e-06	3.17e-07
Cdc42bpb	2.04192	1.63e-05	3.12e-06
Ift140	2.04154	6.82e-05	1.45e-05
Pomt1	2.04057	5.97e-08	8.12e-09
Bcl2a1d	2.04052	8.01e-11	7.94e-12
Emc1	2.03986	2.35e-08	3.05e-09
Mis12	2.03768	8.96e-06	1.66e-06
Pag1	2.03744	3.14e-07	4.68e-08
Hspb6	2.03706	0.00083194	0.000212065
Reep5	2.03487	1.28e-14	9.31e-16
Utp6	2.0346	2.34e-08	3.03e-09
D030028A08Rik	2.03442	0.00777578	0.00244376
Zmat1	2.03381	0.00178421	0.00048607
Il12rb2	2.03296	0.000103015	2.24e-05
Acot13	2.03287	2.96e-10	3.1e-11
Bcdin3d	2.03257	0.00845	0.00267849
Tbc1d24	2.03243	0.00149646	0.000402471
Fut7	2.03219	6.08e-06	1.09e-06
Hist1h2bc	2.031	4.06e-12	3.58e-13
Oaf	2.03083	1.08e-08	1.34e-09
Tmem132a	2.03047	3.91e-05	7.95e-06
Haus7	2.03024	3.94e-07	5.95e-08
Sdf2l1	2.02831	8.12e-16	5.42e-17
Cd3eap	2.02798	2.34e-06	3.98e-07
Slpi	2.02746	2.71e-12	2.35e-13
Cd24a	2.02713	3.92e-15	2.75e-16
Lipo1	2.02569	5.1e-10	5.46e-11
Pprc1	2.0255	1.39e-06	2.26e-07
Enc1	2.02048	0.0354592	0.0132277
Aga	2.01985	3.11e-11	2.97e-12
Ipo9	2.01903	1.73e-07	2.49e-08
Emilin1	2.01902	9.96e-08	1.4e-08
Plcd1	2.01886	0.00085643	0.000219114
Sav1	2.01362	7.21e-10	7.84e-11
Pygo2	2.01306	3.2e-12	2.79e-13
Ankmy2	2.01131	9.58e-09	1.18e-09
Zfp768	2.01117	0.000111548	2.45e-05
Plxnc1	2.01076	6.65e-08	9.11e-09
Cyp2r1	2.01037	0.000117311	2.58e-05
Ap1s1	2.00936	1.41e-13	1.1e-14
D6Wsu163e	2.0093	1.34e-08	1.69e-09
Psma8	2.00716	0.00133479	0.000355766
Ndc1	2.00713	0.000852764	0.000218001
Mut	2.00668	4.33e-09	5.16e-10
Wdr75	2.00662	5.22e-09	6.27e-10
Rfc3	2.00607	3.24e-06	5.62e-07
Klf8	2.00583	0.00395509	0.00116283
Nubpl	2.00544	0.000269171	6.3e-05
Man2a2	2.00542	9.86e-05	2.14e-05
Strn	2.00518	0.00989829	0.00318499
Aars	2.00478	1.02e-09	1.12e-10
Kdelc1	2.00406	4.22e-09	5.02e-10
Dpy19l4	2.00289	0.000180451	4.09e-05
Vkorc1	2.00096	3.6e-09	4.24e-10
Zfp772	2.00031	0.00103314	0.000268765
Polm	0.49942	7.88e-07	1.24e-07
Ptp4a2	0.499314	3.99e-11	3.84e-12
Ppdpf	0.499243	6.88e-09	8.38e-10
Erbb3	0.498505	0.0121558	0.00399055
Nmb	0.498334	0.0188274	0.00646598
Zfand4	0.498286	6.07e-05	1.27e-05
Mospd3	0.49754	2.51e-08	3.26e-09
Sms	0.497217	8.74e-06	1.61e-06
Smtn	0.4969	0.000274036	6.42e-05
Fgd4	0.496858	1.48e-12	1.25e-13
Ica1	0.496811	0.0191226	0.006583
Psma7	0.496759	1.12e-11	1.03e-12
Inpp4a	0.496719	4.27e-09	5.07e-10
Spata24	0.496679	0.0233135	0.00823385
Cd80	0.495694	5.03e-10	5.37e-11
Fam53c	0.495519	2.28e-05	4.46e-06
Ssfa2	0.4949	7.85e-08	1.09e-08
Trps1	0.494893	1.05e-06	1.68e-07
Eif4ebp2	0.494437	1.61e-08	2.04e-09
Rara	0.493664	5.34e-13	4.37e-14
Klf11	0.493318	5.21e-07	8.02e-08
Rpl18a	0.493211	7.8e-09	9.55e-10
Prkx	0.492568	4.49e-15	3.17e-16
Taf7	0.492543	7.06e-10	7.67e-11
Sh3kbp1	0.492473	5.62e-12	5.01e-13
Sbno2	0.49207	3.24e-06	5.62e-07
Gsr	0.491859	1.48e-09	1.68e-10
Fgfbp3	0.49176	0.0151675	0.00508794
Gpatch2l	0.491603	5.1e-09	6.12e-10
Cd37	0.491517	3.24e-10	3.41e-11
Kctd10	0.491467	1.23e-12	1.04e-13
Pam	0.491216	1.59e-05	3.04e-06
Fyn	0.490904	3.6e-12	3.15e-13
Prdx5	0.490527	1.84e-09	2.1e-10
Rnaset2b	0.489715	4.44e-09	5.3e-10
Eif4a2	0.489675	3.85e-11	3.69e-12
Csk	0.489464	9.33e-15	6.73e-16
Abhd17b	0.489113	8.85e-13	7.38e-14
Hist1h2bg	0.48898	0.00649788	0.00200117
Snhg10	0.488912	0.0144352	0.004821
Mttp	0.487812	0.0445474	0.0170849
Gm19897	0.487517	0.0215885	0.00756528
Itprip	0.486763	3.92e-08	5.2e-09
Sp3os	0.486698	0.0009777	0.000253223
D230025D16Rik	0.486554	4.8e-11	4.65e-12
F830016B08Rik	0.485288	0.041552	0.0158187
Lims1	0.484976	4.8e-14	3.64e-15
1700008J07Rik	0.484324	0.0181497	0.00620425
Tvp23a	0.483056	0.0114094	0.00372262
Rasgrf2	0.482767	0.00683655	0.00211947
Ttc12	0.482548	0.00731318	0.0022834
Ccdc157	0.482386	0.0120644	0.0039566
Ypel3	0.482181	1.64e-09	1.86e-10
Pde1b	0.482025	5.27e-05	1.09e-05
Anxa6	0.481559	6.94e-13	5.73e-14
Sec31b	0.481554	0.0152903	0.00513601
Bace1	0.48091	2.76e-06	4.73e-07
Clec4e	0.480527	8.21e-09	1.01e-09
2700081O15Rik	0.480475	0.0479472	0.0185537
Atp2b1	0.480395	9.58e-12	8.72e-13
Traf3	0.480338	4.77e-08	6.4e-09
Chadl	0.48027	0.0331463	0.0122617
Cytip	0.47994	2.63e-12	2.27e-13
Mier3	0.479357	4.03e-07	6.11e-08
Mnt	0.479258	3.38e-07	5.06e-08
Acvr2a	0.478902	2.42e-05	4.76e-06
C130026I21Rik	0.478507	0.00565845	0.0017167
Tcea2	0.47787	7.84e-05	1.68e-05
Tbpl1	0.477827	4.06e-11	3.92e-12
Isy1	0.477723	5.92e-11	5.8e-12
Tatdn3	0.477066	5.2e-07	8e-08
Dnajc15	0.476931	5.5e-13	4.51e-14
3110056K07Rik	0.476869	0.000244907	5.68e-05
Herc4	0.476735	1.63e-13	1.29e-14
2810013P06Rik	0.476342	3.59e-07	5.41e-08
Mppe1	0.476341	1.78e-09	2.03e-10
Irgm2	0.476326	5.92e-06	1.06e-06
Foxn3	0.475988	2.53e-17	1.52e-18
Fbln2	0.475984	0.0149303	0.00499919
Zscan18	0.475815	0.0179888	0.00614409
Tpd52	0.475343	4.66e-12	4.14e-13
Crim1	0.475323	0.0051236	0.00154079
Elmo3	0.475095	0.00650072	0.00200231
Hdac5	0.474789	4.14e-10	4.39e-11
Rac2	0.474356	3.59e-11	3.44e-12
Narf	0.474294	6.15e-12	5.5e-13
Slc29a3	0.473505	1.66e-11	1.54e-12
Fam102b	0.4735	8.72e-12	7.92e-13
Per1	0.472984	6.84e-12	6.14e-13
Ccpg1os	0.472731	0.00674379	0.00208408
Phactr2	0.472611	1.4e-12	1.18e-13
Ten1	0.472419	4.63e-10	4.92e-11
Fcgr1	0.4724	7.32e-11	7.22e-12
Prr33	0.472392	0.041552	0.0158165
Elf4	0.471427	1.01e-06	1.61e-07
Gm15417	0.470404	0.00141655	0.000379413
Cystm1	0.470165	0.0177855	0.006063
Med7	0.470123	2.14e-13	1.69e-14
Gm5434	0.469708	0.00734964	0.00229599
Dna2	0.469458	4.58e-12	4.07e-13
Crem	0.469225	5.63e-11	5.49e-12
Cyp4f17	0.469109	0.0173296	0.00589339
Setx	0.468948	4.08e-09	4.83e-10
Pvrl2	0.468191	0.00010159	2.21e-05
Smox	0.467953	1.25e-09	1.39e-10
Apoc1	0.467938	1.77e-05	3.41e-06
Mir703	0.467872	0.0416236	0.0158477
Kdm5b	0.467798	4.5e-08	6.02e-09
Slc4a8	0.467552	0.01794	0.00612447
6430548M08Rik	0.467359	4.74e-13	3.86e-14
Ccdc17	0.46734	2.29e-06	3.89e-07
Sema3d	0.467139	0.0263077	0.0094077
Hist1h1c	0.466826	0.000123797	2.74e-05
Nck2	0.465935	0.00134395	0.000358482
Il18rap	0.464958	0.002088	0.000578025
Clec4a3	0.464885	3.16e-12	2.75e-13
Galnt1	0.464783	2.19e-14	1.62e-15
Rai1	0.464187	1.04e-06	1.67e-07
Nav1	0.463547	3.42e-08	4.5e-09
Ing2	0.463441	3.33e-09	3.9e-10
Rps27	0.463226	0.0378076	0.014223
Rab3ip	0.462984	1.9e-07	2.76e-08
Ralgapa2	0.462671	4.23e-06	7.46e-07
Wnt5a	0.462558	0.0111987	0.00364882
Smchd1	0.462372	2.71e-10	2.83e-11
Trim7	0.462226	3.38e-05	6.79e-06
Tsc22d4	0.461366	7.18e-12	6.48e-13
Clint1	0.460613	3.09e-16	2e-17
Zfp7	0.46045	0.00277921	0.00079162
Ankle2	0.460448	2.13e-13	1.69e-14
1700019L03Rik	0.460404	0.0381667	0.0143815
Asic1	0.459768	0.0372208	0.0139732
Itch	0.459504	7.3e-11	7.2e-12
Arhgef17	0.45948	0.0398174	0.0150703
Patz1	0.459239	1.48e-07	2.12e-08
Madd	0.459182	4.68e-08	6.28e-09
Avpi1	0.458048	2.58e-11	2.44e-12
Trim30d	0.457898	7.77e-08	1.07e-08
Tead2	0.457858	0.0198715	0.00688965
Add3	0.457528	3.3e-15	2.3e-16
Sulf1	0.457475	0.0484034	0.0187481
Tnnt3	0.457286	0.0205718	0.00716784
Dnmt3b	0.457052	0.000330006	7.83e-05
Fut8	0.456672	6.16e-11	6.05e-12
Entpd3	0.456521	0.0151752	0.00509175
Map10	0.456468	0.00117079	0.000308028
Bak1	0.456314	0.014021	0.0046706
Nsl1	0.456219	0.00115099	0.000302347
H3f3b	0.456084	3.55e-09	4.17e-10
Wnt9a	0.456083	0.0409405	0.0155558
Gpd1	0.455932	0.00646901	0.00199122
Flot1	0.455847	1.67e-12	1.42e-13
Junb	0.455572	1.79e-05	3.45e-06
Irf2	0.45535	3.37e-17	2.05e-18
Unc93b1	0.455265	4.15e-10	4.4e-11
Stat1	0.455026	7.35e-15	5.26e-16
Nrbp1	0.454546	7.92e-17	4.9e-18
Disc1	0.454478	3.11e-05	6.21e-06
Dnah17	0.454227	0.0456567	0.0175739
Whsc1l1	0.453962	1.11e-15	7.52e-17
Osbpl5	0.45388	0.00253315	0.000714791
Snora81	0.453821	0.0201281	0.00699014
Foxp4	0.453752	1.17e-05	2.2e-06
Etnk1	0.453749	1.25e-09	1.4e-10
Plxnb2	0.453649	2.8e-06	4.81e-07
Ccdc69	0.453006	6.61e-07	1.03e-07
Slc25a53	0.452952	0.00190336	0.000522196
Klhl11	0.452707	0.00270385	0.00076761
Uaca	0.45266	0.0128812	0.00425451
Cxcl16	0.452089	5.21e-10	5.58e-11
Ndel1	0.451854	3.01e-13	2.41e-14
Crybg3	0.451789	9.21e-07	1.46e-07
Pkn1	0.451732	6.98e-13	5.76e-14
Zfp652os	0.451414	0.0385892	0.0145486
Ndn	0.451381	0.0393751	0.0148852
Thap6	0.451279	2.01e-09	2.31e-10
Zswim6	0.451249	1.56e-08	1.97e-09
Siva1	0.45098	8.53e-13	7.1e-14
Psmb9	0.449997	3.43e-14	2.58e-15
Kat2b	0.449787	1.51e-10	1.53e-11
Stk10	0.449467	2.35e-12	2.03e-13
Cxcr2	0.449316	3.94e-05	8.01e-06
Irf4	0.449304	0.00122469	0.000323611
Dbnl	0.448474	9.55e-15	6.89e-16
Clip1	0.448455	7.1e-16	4.72e-17
Arl2bp	0.448401	3.14e-13	2.52e-14
Atf6	0.448251	9.12e-14	7.03e-15
Cecr2	0.448138	0.0482816	0.018699
Gltscr2	0.447979	1.96e-13	1.55e-14
Rybp	0.447628	3.93e-11	3.78e-12
Egr3	0.447615	0.00175382	0.000476931
Pcnx	0.447203	3.82e-08	5.06e-09
Phyhd1	0.446311	0.00540613	0.00163395
Adrbk1	0.446204	6.05e-14	4.61e-15
Gpc3	0.446107	0.00907513	0.00289671
Gfod2	0.446078	0.0205035	0.00713984
Gm5148	0.445999	1.96e-05	3.79e-06
Ankrd44	0.445953	3.17e-13	2.55e-14
Ttc7	0.445626	1.13e-10	1.14e-11
Mir1938	0.445565	0.0334136	0.0123742
Hck	0.445532	3.24e-13	2.61e-14
Grk4	0.445142	0.00138709	0.000370842
Dyx1c1	0.445083	0.0188967	0.00649364
Lmtk2	0.444918	0.000368764	8.82e-05
Htra3	0.444889	1.4e-05	2.65e-06
Tpst1	0.444584	6.54e-12	5.86e-13
Tagln	0.443812	0.00134878	0.000359937
Sod1	0.443074	5.65e-12	5.05e-13
Myom1	0.442666	0.0340027	0.01263
Tle3	0.442189	3.53e-09	4.15e-10
Ltbp2	0.442069	0.0312546	0.0114544
Cnnm4	0.441829	2.6e-13	2.07e-14
Col9a3	0.441797	0.0235686	0.00833361
Gfpt2	0.441744	0.0109704	0.00356636
Hmha1	0.441456	3.33e-11	3.18e-12
Syf2	0.441153	2.17e-14	1.61e-15
Gsn	0.441115	2.14e-12	1.84e-13
[truncated: 22,422 more rows]
