# Supplementary material for: IL-33-ST2 axis regulates myeloid cell differentiation and activation enabling effective club cell regeneration
Source: Nat Commun. 2020 Sep 22;11:4786. doi: 10.1038/s41467-020-18466-w (PMC7508874; doi:10.1038/s41467-020-18466-w)
Supplement: Supplementary file 8 — Supplementary Data 4 [file 41467_2020_18466_MOESM8_ESM.xlsx]

## Sheet: Supplemental Table 4d
GeneID	Fold_Change	FDR	PValue
Chl1	532.306	3.17e-10	2.13e-12
Slc1a7	162.3	9.52e-05	1.54e-06
Mybpc2	149.94	0.000160017	2.78e-06
Acsl6	95.0233	0.0024676	6.09e-05
Wfdc13	88.9278	0.00619426	0.000182878
Apobec4	88.5835	0.00798913	0.000245029
Scg2	83.9458	0.00701739	0.000211777
Nfasc	82.9605	0.00503831	0.000142767
Elane	74.0602	0.00795055	0.00024352
BC100530	69.2976	0.0106196	0.000341797
Tmem54	64.5371	0.0153645	0.000534778
Pcdh15	63.5497	0.0277696	0.00107117
1700028P14Rik	60.092	0.0221395	0.000824079
Igf2bp1	57.2132	0.0236298	0.000887292
Stfa2	55.969	0.0263468	0.00100981
Ceacam15	55.3186	0.0391203	0.00161312
Tmigd1	53.1544	0.00033366	6.34e-06
Col6a6	52.4573	0.0291989	0.00113706
Nav3	51.527	0.0380536	0.00155823
Chga	48.017	0.038423	0.00157664
Gm12866	47.7129	0.0411457	0.00170844
Cldn2	47.4033	0.0463045	0.00198842
Pdyn	43.05	0.00143726	3.29e-05
Gm14461	38.9756	0.00380216	0.000101511
Stfa1	32.0712	0.00809088	0.000248951
Dkk2	30.0992	0.0380295	0.00155569
AU040972	22.8189	6.97e-06	8.67e-08
Lrg1	21.6499	3.16e-279	1.29e-283
Stac	21.0649	4.86e-06	5.89e-08
Arg1	19.9352	2.45e-46	1.91e-49
Entpd3	19.3309	7.17e-07	7.46e-09
Ccl8	18.2493	4.47e-05	6.56e-07
Cthrc1	16.8536	7.11e-06	8.91e-08
Tnc	12.991	5.48e-05	8.21e-07
Timp1	12.8525	4.56e-31	8.02e-34
Nrg1	12.4781	1.57e-05	2.09e-07
Tnni3k	12.3806	0.0460128	0.00196705
Wfdc17	11.6341	1.58e-100	1.3e-104
Fads2	11.2068	2.25e-15	8.77e-18
Slc26a4	9.76501	0.000307273	5.76e-06
Atf7ip2	9.52331	0.00365846	9.68e-05
C4b	9.44558	1.06e-12	5.46e-15
Car6	8.92729	0.0140175	0.000479858
Fkbp11	8.80541	1.77e-38	1.81e-41
Plin5	8.76335	0.0109444	0.000354113
Il5	8.7167	0.0252072	0.000960972
Cd209g	8.5227	0.0122461	0.000405678
Asprv1	8.44466	0.00104816	2.31e-05
1700071M16Rik	8.41287	0.00559537	0.000161989
Syngr1	8.37087	7.73e-12	4.24e-14
Chst11	7.83589	0.0119557	0.000394101
C1qtnf6	7.55979	0.00789158	0.000240745
Nxpe5	7.52983	1.83e-08	1.54e-10
Tnfsf14	7.38857	1.15e-15	4.32e-18
Serpina3n	7.2789	4.25e-06	5.14e-08
Aoc1	7.16885	0.0370172	0.0015067
Cfh	6.63178	9.91e-11	6.29e-13
Htr2b	6.53012	0.000888666	1.9e-05
Ptgs1	6.51447	3.22e-37	3.95e-40
Aldh1l1	6.4282	3.47e-38	3.84e-41
Lrrc27	6.41854	7.1e-24	1.66e-26
Ambp	6.34219	0.00310634	8e-05
Msr1	6.2572	1.5e-49	9.82e-53
Aldh1a3	6.18176	0.0335764	0.00134877
Sfrp4	5.9685	0.00488142	0.000137122
Mafb	5.91265	9.41e-44	8.87e-47
Folr2	5.91088	0.000385941	7.46e-06
Ccdc65	5.88719	6.63e-05	1.02e-06
Ptx3	5.85934	0.00029254	5.45e-06
Col1a1	5.74471	8.55e-07	9e-09
Kcnk13	5.72903	6.67e-08	5.95e-10
Nlrc3	5.70505	0.000735745	1.53e-05
Abtb2	5.68954	1.25e-12	6.51e-15
Col3a1	5.53104	4.54e-05	6.69e-07
Tarm1	5.42571	0.00420516	0.000114395
Sqle	5.39468	4.03e-74	6.61e-78
B4galt6	5.29378	0.0170677	0.000601051
Lss	5.24275	1.72e-47	1.27e-50
4933430I17Rik	5.13614	0.0131606	0.000442489
Fdps	5.07128	6.17e-65	1.77e-68
Eln	5.01416	0.000131211	2.21e-06
Car4	5.01393	1.18e-52	6.26e-56
Spp1	4.94307	1.12e-36	1.47e-39
Slc6a8	4.88775	1e-06	1.06e-08
Fcna	4.87235	1.06e-05	1.35e-07
Fdft1	4.87183	7.93e-62	2.92e-65
Cldn4	4.8344	0.0188206	0.000678193
Rph3a	4.82118	0.000101823	1.66e-06
Oas3	4.79306	6.47e-06	7.97e-08
Cyfip2	4.70169	2.1e-10	1.37e-12
Sash1	4.68654	0.00427884	0.000117041
A730085K08Rik	4.68305	0.00138102	3.13e-05
Sc5d	4.6755	6.34e-64	2.08e-67
Mvk	4.64672	5.09e-35	7.51e-38
Acss2	4.61226	1.77e-17	5.79e-20
Podn	4.56819	0.0033996	8.85e-05
Slurp1	4.55497	0.0184974	0.000663518
Col5a1	4.51953	0.000288502	5.36e-06
C1qa	4.51308	0.000240258	4.36e-06
Soat2	4.50208	0.0137803	0.000468352
C3ar1	4.47178	1.47e-08	1.21e-10
Cxcl13	4.41621	0.0380267	0.00155344
Fam20c	4.39582	5.71e-05	8.6e-07
Sfrp1	4.34754	0.00956407	0.000301949
Mmp9	4.32561	0.0221227	0.000822205
Steap4	4.29224	0.00152307	3.51e-05
Cxcl12	4.28349	0.00310634	7.99e-05
AB124611	4.27525	3.09e-12	1.63e-14
Dhcr24	4.26897	3.52e-23	8.79e-26
Treml2	4.25927	0.0279159	0.00108138
B430306N03Rik	4.24373	3.99e-06	4.79e-08
Tm7sf2	4.21984	1.82e-21	4.83e-24
Lcn2	4.20833	0.000466813	9.21e-06
Micall2	4.1606	0.020501	0.000751337
Il18rap	4.1367	0.00323003	8.35e-05
Fabp7	4.13413	0.0402702	0.00166714
C1qb	4.12953	9.58e-05	1.55e-06
Anpep	4.08967	0.000129721	2.17e-06
Cacna1d	4.03872	0.0318202	0.00126385
Cd63	4.03282	5.91e-51	3.63e-54
Igf2r	4.02523	0.00213666	5.16e-05
Pstpip1	4.01245	0.00530132	0.000151305
Cyp51	3.97498	1.22e-60	4.99e-64
Acat2	3.9587	6.22e-35	9.43e-38
C1qc	3.95647	0.000591326	1.2e-05
Hsd17b7	3.95119	1.51e-37	1.8e-40
Col1a2	3.92295	0.000670323	1.38e-05
Kcne4	3.91963	0.00622921	0.000184165
Acsl3	3.90366	2.02e-17	6.78e-20
Col5a2	3.89638	0.0102296	0.000327569
Awat1	3.89614	0.022469	0.000839104
Cd200r2	3.84381	4.17e-09	3.2e-11
Phf11a	3.78819	0.0247414	0.00093815
S100a9	3.75397	0.00304592	7.76e-05
Gdf10	3.72274	0.033093	0.00132394
Zmynd15	3.71557	0.0175024	0.00061975
Acat3	3.70335	0.0193047	0.000698714
Cd177	3.69409	0.0035601	9.36e-05
Fn1	3.65282	1.52e-32	2.61e-35
Ifit1bl1	3.64418	0.00100506	2.21e-05
E030018B13Rik	3.57486	0.0017078	3.99e-05
Tmem37	3.56899	0.00176745	4.16e-05
Msmo1	3.53563	9.03e-48	6.28e-51
Fads1	3.4527	4.32e-16	1.58e-18
Odf3l1	3.43063	0.0419662	0.00175472
Slfn10-ps	3.37941	0.00182739	4.33e-05
Hmgcs1	3.37521	7.11e-52	4.07e-55
Rsad2	3.36709	0.00265003	6.65e-05
Mmp8	3.36544	2.48e-42	2.43e-45
Lif	3.3643	1.44e-20	4.01e-23
Sphk1	3.35787	1.15e-10	7.38e-13
Cilp	3.35468	0.0380267	0.00155402
Scd2	3.32074	4.78e-37	6.07e-40
Eno1b	3.29917	6.46e-07	6.59e-09
Aacs	3.29633	4.61e-35	6.61e-38
Ephx2	3.28738	0.002552	6.33e-05
Slc22a4	3.26817	0.00466265	0.000129449
Msln	3.24968	0.023634	0.000888418
Stard4	3.24244	1.98e-27	3.73e-30
Oas2	3.23895	0.023758	0.000894049
Spsb1	3.22411	2e-20	5.66e-23
Igfbp4	3.14661	0.0158774	0.00055393
Met	3.12205	0.0455039	0.00194157
Sparc	3.06277	0.00262313	6.55e-05
Cpxm1	3.02828	0.0135824	0.000461072
Fbln2	3.02785	0.032744	0.00130595
0610007P14Rik	3.00523	4.52e-26	9.25e-29
Usp18	2.99697	0.00525507	0.00014977
Nt5e	2.98101	1.88e-38	2e-41
Mfge8	2.97057	3.26e-07	3.19e-09
Fcrlb	2.95043	1.77e-09	1.28e-11
Ctsk	2.94485	8.04e-26	1.68e-28
Cystm1	2.93315	3.01e-06	3.5e-08
Myrf	2.92239	1.65e-06	1.8e-08
Cmpk2	2.90576	0.00249959	6.19e-05
Zranb3	2.90497	7.87e-12	4.35e-14
Tbc1d14	2.898	4.74e-25	1.05e-27
Basp1	2.88022	5.27e-18	1.68e-20
Aldoc	2.8767	3.4e-33	5.57e-36
Ecm1	2.87322	1.05e-35	1.46e-38
Pde10a	2.86687	0.00559443	0.000161732
Gpr15	2.8521	0.000617531	1.25e-05
Gpr84	2.84955	7.43e-05	1.16e-06
Tspan4	2.84679	1.03e-14	4.2e-17
F13a1	2.82026	0.0119939	0.000396291
Ikbke	2.80039	6.58e-06	8.13e-08
Tcp11l1	2.796	0.0123246	0.000410045
Lacc1	2.74866	0.000955056	2.07e-05
Oasl2	2.72763	0.0117814	0.000387874
Fstl1	2.72232	0.023354	0.000875978
Nfe2	2.71629	4.8e-16	1.77e-18
Pam	2.71454	0.0135391	0.000458491
Lamc1	2.68889	4.95e-06	6.03e-08
S100a8	2.67742	4.17e-09	3.18e-11
Nsdhl	2.67421	1.1e-23	2.62e-26
Itgam	2.64776	0.000626996	1.28e-05
Oas1g	2.62882	0.0390563	0.00160889
Cxcr1	2.62675	7.63e-08	6.87e-10
Bgn	2.62042	0.0333163	0.00133424
Ceacam1	2.60212	6.33e-10	4.46e-12
Dclk3	2.59267	0.0463045	0.00198809
Pdpn	2.56798	1.15e-16	4.09e-19
Lilr4b	2.56344	8.62e-28	1.59e-30
Ckap4	2.55874	0.00145743	3.35e-05
Fam198b	2.55698	0.000161184	2.81e-06
Mmp2	2.54024	0.0170551	0.000599908
Slc2a1	2.53742	2.58e-19	7.39e-22
Fasn	2.53377	1.53e-18	4.65e-21
Hp	2.52726	0.00668677	0.000200431
Tnfaip8l1	2.52243	0.000636045	1.3e-05
Adhfe1	2.51422	8.19e-05	1.29e-06
Rasa3	2.50321	5.22e-17	1.82e-19
Irf7	2.50114	8.71e-05	1.39e-06
Ifit2	2.49941	0.0395496	0.00163407
Ccr5	2.49831	0.00482781	0.000134628
Scamp5	2.47544	0.000503203	1e-05
Pls3	2.47238	3.76e-11	2.23e-13
Cd93	2.46544	5.16e-09	3.97e-11
Acer3	2.45783	1.47e-08	1.22e-10
Slfn8	2.43073	0.00304869	7.78e-05
Ldlr	2.40388	1.94e-26	3.89e-29
Il20rb	2.38426	1.33e-07	1.23e-09
Apcdd1	2.3756	0.00270111	6.84e-05
Lpcat2	2.37526	1.14e-11	6.42e-14
Colec12	2.37044	9.35e-19	2.76e-21
Gcat	2.36362	0.000370507	7.12e-06
Mreg	2.35701	9.87e-17	3.48e-19
Ifitm2	2.35269	1.35e-24	3.03e-27
Scn1b	2.34716	0.0275956	0.00106332
Pmvk	2.34647	7.41e-13	3.76e-15
Gatm	2.34201	0.0037465	9.96e-05
Nrp2	2.34055	7.29e-12	3.97e-14
Tspo	2.33145	1.94e-17	6.44e-20
Mmp19	2.3205	1.31e-15	4.98e-18
Tpcn2	2.31737	5.03e-13	2.49e-15
Rarres1	2.30107	8.15e-05	1.28e-06
Lrrc25	2.29329	0.000562907	1.13e-05
Fcgr2b	2.29323	2.04e-17	6.95e-20
Hmgcr	2.29054	1.27e-20	3.47e-23
Palm	2.28343	0.00176259	4.14e-05
Tgfbi	2.27705	4.5e-18	1.42e-20
Cxcl16	2.2549	4.39e-07	4.4e-09
Nid2	2.24916	0.00420516	0.0001144
Rtp4	2.24305	0.0219445	0.000813225
Car13	2.23057	0.00126203	2.83e-05
Mmab	2.2152	2.37e-06	2.68e-08
Dhcr7	2.21192	3.05e-17	1.05e-19
Bcl3	2.20637	5.45e-08	4.82e-10
Rnf128	2.19576	3.29e-13	1.58e-15
Insig1	2.18598	3.52e-19	1.02e-21
Dcbld2	2.18499	0.00141425	3.23e-05
Lilrb4a	2.18467	6.82e-16	2.54e-18
Epas1	2.18074	0.0241917	0.000914333
4931406H21Rik	2.17777	0.0246593	0.000933017
Srebf2	2.15826	1.94e-15	7.46e-18
Ms4a6c	2.15487	4.55e-14	1.99e-16
Akr1b8	2.13847	0.00377165	0.000100542
Sema4d	2.1216	0.0106662	0.000344169
Slc31a1	2.12113	4.94e-14	2.18e-16
Isg15	2.11632	0.00999136	0.000317894
Cspg4	2.10989	0.0144026	0.0004954
Stra6l	2.10195	5.29e-08	4.63e-10
Ch25h	2.08312	5.96e-09	4.64e-11
Pcyt2	2.0665	3.27e-13	1.54e-15
C1rl	2.06621	4.99e-12	2.65e-14
Fabp5	2.0656	1.8e-14	7.51e-17
Ffar2	2.04452	3.34e-09	2.52e-11
Aqp9	2.0324	0.0100515	0.000321042
Dennd3	2.0225	0.00816271	0.00025169
Hpgds	2.0101	0.000636795	1.31e-05
Gng12	2.00618	1.51e-08	1.26e-10
Xdh	2.0014	3.38e-06	3.97e-08
Lima1	0.496286	4.14e-16	1.49e-18
Eva1b	0.495732	1.79e-05	2.42e-07
Traf3ip3	0.495467	0.0302157	0.00118532
Ccl4	0.494976	1.4e-07	1.31e-09
Sipa1l1	0.487175	4.31e-05	6.3e-07
C5ar1	0.486282	3.77e-13	1.82e-15
Rbpms	0.484909	6.87e-11	4.3e-13
Cd74	0.483421	1.21e-05	1.57e-07
Gpr155	0.480986	2.39e-14	1.01e-16
Espn	0.478083	0.000923061	1.99e-05
Pmaip1	0.477634	1.38e-11	7.77e-14
Penk	0.470352	0.0328263	0.00131069
Skint3	0.469473	0.000758521	1.58e-05
Fam129a	0.468181	4.33e-18	1.35e-20
Scml4	0.466366	0.000341649	6.51e-06
Bhlhb9	0.465984	0.000711786	1.47e-05
Tnfsf13b	0.464984	2.85e-06	3.29e-08
Wfdc10	0.460712	1.32e-06	1.41e-08
Ppp1r9a	0.457741	0.0048714	0.000136441
Csf3r	0.457491	4.35e-11	2.6e-13
Htra3	0.456707	1.83e-07	1.75e-09
Mylip	0.455982	3.67e-11	2.16e-13
Syne2	0.454382	1.33e-13	6.17e-16
Krt79	0.454046	2.74e-14	1.17e-16
Amigo2	0.446313	5.03e-06	6.14e-08
Gfi1b	0.441805	0.017569	0.000623739
Iqgap2	0.438841	3.49e-11	2.04e-13
Amer2	0.433992	0.0180113	0.000643866
Ces2c	0.431642	0.000107018	1.76e-06
L1cam	0.427189	1.45e-11	8.25e-14
Fam89a	0.426232	1.61e-17	5.2e-20
Adam22	0.42534	1.59e-07	1.51e-09
Krt19	0.423446	1.35e-18	4.04e-21
Sult2b1	0.421404	0.000390033	7.55e-06
Arl4c	0.420642	2.71e-05	3.79e-07
Abca1	0.420127	4.77e-10	3.28e-12
Sec14l2	0.418721	3.26e-15	1.29e-17
Cldn1	0.414695	4.27e-07	4.27e-09
9530077C05Rik	0.4136	0.0399624	0.00165276
Acap1	0.410023	7.82e-14	3.52e-16
Icosl	0.409148	1.91e-13	8.9e-16
Acot1	0.395506	2.92e-14	1.27e-16
Irs3	0.391269	0.00799767	0.000245619
Gm13546	0.387424	1.3e-13	5.95e-16
Ttll7	0.38726	0.00753277	0.000229182
Clcf1	0.377279	0.00809088	0.000249144
Inadl	0.373814	4.81e-29	8.66e-32
Mllt4	0.373111	4.15e-25	9.01e-28
Apoc1	0.371687	0.000124847	2.08e-06
Cd69	0.367121	6.23e-21	1.68e-23
1810011O10Rik	0.366631	2.48e-09	1.83e-11
Gpr156	0.362833	0.0328263	0.00131192
Igflr1	0.360704	1.54e-25	3.27e-28
Il12rb2	0.35841	2.75e-15	1.08e-17
Lmtk2	0.354171	0.00076165	1.59e-05
Chst15	0.349165	4.05e-08	3.51e-10
Dtna	0.346524	5.44e-07	5.5e-09
Cidec	0.341084	1.88e-34	2.93e-37
Krt78	0.336076	0.00021863	3.92e-06
Hepacam2	0.33585	0.000101823	1.66e-06
Gpd1	0.335074	2.24e-18	6.87e-21
Cd83	0.333892	1.57e-24	3.6e-27
Rnase6	0.32883	1.72e-23	4.15e-26
Il17d	0.324113	0.000485567	9.6e-06
Sgms2	0.323102	8.15e-22	2.14e-24
H2-Oa	0.321331	0.0195912	0.000715588
Cd300e	0.315274	3.74e-15	1.5e-17
Slc1a3	0.314291	1.38e-05	1.81e-07
Coro6	0.309216	3.75e-23	9.53e-26
Gbp8	0.300864	2.81e-23	6.91e-26
Tnf	0.297407	2.85e-12	1.49e-14
Tppp	0.293714	1.82e-09	1.33e-11
Ear10	0.288347	1.44e-06	1.55e-08
Slc4a11	0.285932	2.94e-06	3.41e-08
Gal	0.283165	3.03e-45	2.48e-48
Epcam	0.282969	8.99e-45	8.1e-48
Tgfb2	0.282557	2.48e-06	2.82e-08
Haao	0.278775	4.06e-07	4.01e-09
Tlr5	0.27721	4.87e-10	3.39e-12
Mamdc2	0.276388	2.18e-27	4.19e-30
Fam3b	0.275868	0.0499595	0.0021726
Hip1r	0.27269	2.77e-14	1.19e-16
Pacsin1	0.270632	0.00688286	0.00020659
Adtrp	0.269315	7.14e-05	1.11e-06
Ear2	0.268306	5.05e-34	8.07e-37
Treml4	0.268095	2.79e-36	3.77e-39
Atp2b4	0.267908	0.00211247	5.08e-05
Gpr141	0.26359	3.95e-27	7.76e-30
Mroh2a	0.260647	0.00782745	0.000238468
Cd300lg	0.257004	2.01e-08	1.69e-10
BC016579	0.246046	0.00256007	6.36e-05
Gpr34	0.243182	1.34e-14	5.53e-17
Esrrg	0.240096	0.00952548	0.000299303
Hr	0.238661	3.79e-38	4.35e-41
Egr3	0.233813	1.77e-09	1.28e-11
Cpne5	0.231522	9.69e-67	2.38e-70
Cyp2a5	0.229551	0.0414641	0.00172675
Klk8	0.22306	5.8e-14	2.59e-16
Tal2	0.215779	0.0184744	0.000661933
Topaz1	0.21339	0.00290791	7.37e-05
Gabbr1	0.212292	6.77e-07	6.93e-09
Kcnh4	0.208518	3.76e-45	3.24e-48
Spag11b	0.198043	4.84e-33	8.12e-36
Ccr6	0.194185	0.00665925	0.000199333
Lad1	0.191692	1.51e-06	1.64e-08
Nkpd1	0.191189	0.000909342	1.95e-05
D630039A03Rik	0.185996	2.12e-22	5.46e-25
Gm5712	0.179524	0.0083876	0.000259311
Ear1	0.175258	3.94e-54	1.94e-57
Shc3	0.174689	0.00100506	2.21e-05
Adra2a	0.17354	0.00088614	1.89e-05
Acvr1c	0.171223	0.00437763	0.000120281
Acaa1b	0.166135	5.49e-91	6.74e-95
Bpifb1	0.163503	0.0365675	0.00148241
Scgb3a1	0.160297	0.00585471	0.000170236
Shisa7	0.158063	6.71e-05	1.03e-06
Fabp1	0.139895	1.9e-60	8.55e-64
Dnah11	0.139201	9.42e-09	7.56e-11
4930583P06Rik	0.133131	0.0149226	0.000514509
Fbp1	0.102044	0.0320675	0.00127634
Itgad	0.0888159	7.49e-68	1.53e-71
Bpifa1	0.0612666	1.57e-05	2.08e-07
Sstr5	0.0104667	0.00993672	0.000314935
Ces4a	0.00348037	3.6e-06	4.26e-08
Nlrp6	58.9444	0.0945429	0.00493213
Igsf1	54.9716	0.0540825	0.00239397
Ucn2	50.0053	0.123803	0.00706692
Aqp2	43.5795	0.0534879	0.00235585
Ano2	42.9611	0.0691616	0.00330218
Cct8l1	42.2517	0.152345	0.00940735
A2m	42.2516	0.152434	0.00941909
Cacng4	38.1392	0.179059	0.0118293
4933427E11Rik	38.1392	0.179059	0.0118341
Gria4	38.1389	0.17919	0.0118633
Anxa13	36.2283	0.127878	0.00739553
Ccdc54	35.0101	0.0963055	0.00503592
Col26a1	34.3932	0.132888	0.0078195
Hormad2	34.0274	0.210412	0.0148773
Kcnq3	34.0273	0.210412	0.0148905
Gabra1	34.0273	0.210412	0.0148914
Ntm	34.0273	0.210412	0.0148971
BC030500	34.0272	0.21047	0.0149129
R3hdml	32.1375	0.238245	0.0179701
Rxfp2	31.7705	0.161013	0.0101153
Rxfp3	31.4546	0.137421	0.00815374
Tmem74	31.4545	0.13731	0.00814156
Fndc9	31.1709	0.0555792	0.00248526
Fbxo15	31.1582	0.127878	0.00740425
Scube3	30.8702	0.128905	0.00747429
Syndig1l	29.9137	0.249197	0.0192916
Foxn4	29.9136	0.249197	0.0193111
Gucy2g	29.9136	0.249197	0.0193152
Kcnt2	29.9136	0.249197	0.01932
Fam83b	29.9135	0.249197	0.0193292
Acan	29.9135	0.249197	0.0193311
Adipoq	29.6566	0.105337	0.00571523
Kcnv2	27.6697	0.280934	0.0231719
Adgra1	27.6697	0.280934	0.023169
Rims4	27.0088	0.174646	0.011378
Omp	27.0087	0.174594	0.0113674
4930483O08Rik	27.0087	0.174594	0.0113607
LOC100862268	27.0086	0.174594	0.0113381
Kcnc4	26.7251	0.167775	0.0107311
Col11a1	26.7251	0.167684	0.0107184
Prss21	26.445	0.175958	0.0114995
Cldn11	26.4449	0.176196	0.0115223
Asic4	26.4448	0.176357	0.01154
Fbn2	26.1499	0.203782	0.0141774
Sprr2a3	26.1497	0.204127	0.0142097
Pcdh20	25.8027	0.293629	0.0246451
Gm3363	25.8027	0.293629	0.0246549
Bglap2	25.8027	0.293629	0.0246633
Gm14812	25.8026	0.293629	0.0246691
4930467K11Rik	23.2055	0.341227	0.0315084
BC107364	23.2054	0.340957	0.0314696
Krt31	23.2052	0.340592	0.0314219
Olfr267	23.2052	0.340592	0.0314198
Tex28	23.2052	0.340592	0.0314197
Tm4sf20	23.2052	0.340592	0.031419
Olfr701	23.205	0.340592	0.0313717
Agbl4	22.8618	0.254421	0.0199715
Caly	22.8617	0.254309	0.0199524
Gstt4	22.8615	0.254309	0.019917
Mir6362	22.5738	0.236043	0.017659
Mir6945	22.5738	0.236001	0.0176462
Slc4a9	22.5738	0.235782	0.0176202
Prss46	22.5738	0.235782	0.0176161
Ssu2	22.5737	0.235782	0.017609
Gucy1b2	22.3007	0.238112	0.0179295
Esr2	22.3007	0.238112	0.0179308
Msx3	22.3007	0.238245	0.0179625
Kng2	22.1324	0.0541709	0.00240231
Psmb11	22.0189	0.262095	0.0209174
4930483J18Rik	22.0188	0.262174	0.0209452
Akap6	21.9313	0.0501296	0.0021841
Adamts19	21.89	0.20722	0.0145269
Dio3	21.6865	0.34903	0.0337279
Gm15319	21.6864	0.34903	0.0337482
Gpr63	21.6863	0.349089	0.0337825
Morc1	21.686	0.349089	0.0338641
Muc5ac	21.686	0.349089	0.0338697
Psors1c2	21.6859	0.349089	0.0338902
Krt20	21.6859	0.349089	0.0338944
Lmo3	21.6859	0.349089	0.0338956
Krt6a	21.6858	0.349089	0.0339233
Rspo2	21.6857	0.349089	0.0339626
Vwa5b1	21.6857	0.349089	0.0339664
2310069G16Rik	18.6871	0.329436	0.0295968
Ankef1	18.6871	0.329436	0.0295968
Ascl1	18.6871	0.329436	0.0295968
C4bp	18.6871	0.329436	0.0295968
G630071F17Rik	18.6871	0.329436	0.0295968
Gm5468	18.6871	0.329436	0.0295968
Mir1933	18.6871	0.329436	0.0295968
Mir21b	18.6871	0.329436	0.0295968
Olfr48	18.6871	0.329436	0.0295968
Ttc39d	18.6871	0.329436	0.0295968
Eya4	18.5223	0.274945	0.0223932
A530016L24Rik	18.417	0.333952	0.0302752
Ankrd34c	18.417	0.333952	0.0302752
Ccr1l1	18.417	0.333952	0.0302752
Mir6954	18.417	0.333952	0.0302752
Slc38a11	18.417	0.333952	0.0302752
Clca3b	18.3162	0.178536	0.0117484
1600014C23Rik	18.1491	0.337556	0.0309684
Faxc	18.1491	0.337556	0.0309684
Gdf7	18.1491	0.337556	0.0309684
Gm6537	18.1491	0.337556	0.0309684
Hoxd3	18.1491	0.337556	0.0309684
Mir1948	18.1491	0.337556	0.0309684
Snap25	18.1491	0.337556	0.0309684
Tceal5	18.1491	0.337556	0.0309684
5330413P13Rik	17.8832	0.341535	0.0316767
Adamts20	17.8832	0.341535	0.0316767
Add2	17.8832	0.341535	0.0316767
Chrna10	17.8832	0.341535	0.0316767
Gpr20	17.8832	0.341535	0.0316767
Hoxd4	17.8832	0.341535	0.0316767
Insl5	17.8832	0.341535	0.0316767
Mir7655	17.8832	0.341535	0.0316767
1700065J11Rik	17.6194	0.342047	0.0324001
2410012E07Rik	17.6194	0.342047	0.0324001
3425401B19Rik	17.6194	0.342047	0.0324001
4933427E13Rik	17.6194	0.342047	0.0324001
4933433C11Rik	17.6194	0.342047	0.0324001
BC048644	17.6194	0.342047	0.0324001
Btnl10	17.6194	0.342047	0.0324001
Cpb2	17.6194	0.342047	0.0324001
Cpne4	17.6194	0.342047	0.0324001
Gm14718	17.6194	0.342047	0.0324001
Gm5485	17.6194	0.342047	0.0324001
Hand2	17.6194	0.342047	0.0324001
Map7d2	17.6194	0.342047	0.0324001
Pcdhb13	17.6194	0.342047	0.0324001
Pck1	17.6194	0.342047	0.0324001
Pitpnm2os1	17.6194	0.342047	0.0324001
Ribc2	17.6194	0.342047	0.0324001
Rnf182	17.6194	0.342047	0.0324001
Slc35f3	17.6194	0.342047	0.0324001
Spata31d1b	17.6194	0.342047	0.0324001
Tmprss11e	17.6194	0.342047	0.0324001
Tuba3b	17.6194	0.342047	0.0324001
Zswim2	17.6194	0.342047	0.0324001
Pcdh11x	17.4451	0.299764	0.0255095
Asb15	16.5701	0.185037	0.0124436
Cdk15	16.1358	0.143592	0.00864341
A230009B12Rik	15.5976	0.239198	0.0181203
Vsig1	15.2834	0.351265	0.0344059
Lefty2	15.1902	0.185037	0.0124558
Saa1	14.9449	0.167072	0.0106725
Resp18	14.8673	0.100489	0.00534519
Nos1	14.3903	0.280796	0.0230998
9330158H04Rik	14.2371	0.433608	0.0493781
B930018H19Rik	14.2371	0.433608	0.0493781
Dleu7	14.2371	0.433608	0.0493781
Dok6	14.2371	0.433608	0.0493781
E030025P04Rik	14.2371	0.433608	0.0493781
E330012B07Rik	14.2371	0.433608	0.0493781
Epha6	14.2371	0.433608	0.0493781
Gabrr1	14.2371	0.433608	0.0493781
Glyat	14.2371	0.433608	0.0493781
Gm10142	14.2371	0.433608	0.0493781
Gm10532	14.2371	0.433608	0.0493781
Ldlrad2	14.2371	0.433608	0.0493781
Mab21l1	14.2371	0.433608	0.0493781
Mannr	14.2371	0.433608	0.0493781
Olfr31	14.2371	0.433608	0.0493781
Otc	14.2371	0.433608	0.0493781
Prlhr	14.2371	0.433608	0.0493781
Rgs7	14.2371	0.433608	0.0493781
Slc17a8	14.2371	0.433608	0.0493781
Spatc1l	14.2371	0.433608	0.0493781
Trpc5os	14.2371	0.433608	0.0493781
Cib4	13.9854	0.438587	0.0505842
Gm826	13.9854	0.438587	0.0505842
H2-M9	13.9854	0.438587	0.0505842
Kcnmb4os2	13.9854	0.438587	0.0505842
Mir5110	13.9854	0.438587	0.0505842
Them5	13.9854	0.438587	0.0505842
4930502A04Rik	13.7365	0.443092	0.0518152
Akr1cl	13.7365	0.443092	0.0518152
Bcl2l15	13.7365	0.443092	0.0518152
Clca3a2	13.7365	0.443092	0.0518152
Fsd1	13.7365	0.443092	0.0518152
Fzd10	13.7365	0.443092	0.0518152
Mogat1	13.7365	0.443092	0.0518152
Pabpn1l	13.7365	0.443092	0.0518152
Pvalb	13.7365	0.443092	0.0518152
Ugt1a5	13.7365	0.443092	0.0518152
4930428O21Rik	13.4905	0.44355	0.0530712
4930503B20Rik	13.4905	0.44355	0.0530712
4930579J19Rik	13.4905	0.44355	0.0530712
A930017M01Rik	13.4905	0.44355	0.0530712
Alox12b	13.4905	0.44355	0.0530712
Amer3	13.4905	0.44355	0.0530712
Apcs	13.4905	0.44355	0.0530712
Asb12	13.4905	0.44355	0.0530712
C330022C24Rik	13.4905	0.44355	0.0530712
Ccdc34os	13.4905	0.44355	0.0530712
Ces1c	13.4905	0.44355	0.0530712
Cga	13.4905	0.44355	0.0530712
Cnksr2	13.4905	0.44355	0.0530712
Cyp26c1	13.4905	0.44355	0.0530712
Defb42	13.4905	0.44355	0.0530712
Dscam	13.4905	0.44355	0.0530712
Fcamr	13.4905	0.44355	0.0530712
Galr3	13.4905	0.44355	0.0530712
Gcm1	13.4905	0.44355	0.0530712
Gm4922	13.4905	0.44355	0.0530712
Grm4	13.4905	0.44355	0.0530712
Iqch	13.4905	0.44355	0.0530712
Kiss1	13.4905	0.44355	0.0530712
Lrrtm1	13.4905	0.44355	0.0530712
Lrrtm3	13.4905	0.44355	0.0530712
Mir6397	13.4905	0.44355	0.0530712
Nell2	13.4905	0.44355	0.0530712
Nrk	13.4905	0.44355	0.0530712
Olfr1344	13.4905	0.44355	0.0530712
Olfr170	13.4905	0.44355	0.0530712
Olfr172	13.4905	0.44355	0.0530712
Olfr173	13.4905	0.44355	0.0530712
Oxtr	13.4905	0.44355	0.0530712
Pglyrp3	13.4905	0.44355	0.0530712
Psg19	13.4905	0.44355	0.0530712
Rbmxl2	13.4905	0.44355	0.0530712
Rlbp1	13.4905	0.44355	0.0530712
Saa4	13.4905	0.44355	0.0530712
Sebox	13.4905	0.44355	0.0530712
Serpina1d	13.4905	0.44355	0.0530712
Smok2a	13.4905	0.44355	0.0530712
Spata20	13.4905	0.44355	0.0530712
Tbx20	13.4905	0.44355	0.0530712
Zfp536	13.4905	0.44355	0.0530712
Zim1	13.4905	0.44355	0.0530712
Gm4788	13.4633	0.103645	0.00558947
Dmrtc1a	13.404	0.251447	0.0196145
Rab3c	13.326	0.302204	0.0258138
Btbd17	12.3097	0.0618636	0.00287773
Cacna1b	11.8441	0.121268	0.00683099
Pitx2	11.6837	0.126268	0.00725933
Chodl	11.6324	0.127878	0.00740258
Tmem213	11.6181	0.135566	0.00801594
Apoc2	11.4666	0.293278	0.0245709
Tmc7	11.1698	0.377362	0.0388473
4930505A04Rik	11.1416	0.496095	0.0636852
Ccdc148	10.9209	0.251587	0.019646
Adam12	10.8334	0.200545	0.0138619
Slc25a27	10.6889	0.394593	0.0412351
Ccdc183	10.2836	0.359203	0.0356835
BC055111	10.226	0.248964	0.0191966
Upk3a	10.0679	0.221072	0.0160682
Cd209e	9.98887	0.0745607	0.00364516
Bhlhe22	9.97751	0.437295	0.0501024
Cdkl1	9.94325	0.453858	0.0553719
Serpina3m	9.91172	0.0506652	0.00221366
Lrrn1	9.89275	0.388042	0.040328
1600002D24Rik	9.79523	0.602378	0.0909172
1700108F19Rik	9.79523	0.602378	0.0909172
1700109G14Rik	9.79523	0.602378	0.0909172
1700112J05Rik	9.79523	0.602378	0.0909172
2700069I18Rik	9.79523	0.602378	0.0909172
4930558C23Rik	9.79523	0.602378	0.0909172
9230102O04Rik	9.79523	0.602378	0.0909172
Abcg8	9.79523	0.602378	0.0909172
Actl7a	9.79523	0.602378	0.0909172
AU015836	9.79523	0.602378	0.0909172
Barx1	9.79523	0.602378	0.0909172
Cldn6	9.79523	0.602378	0.0909172
Cntn1	9.79523	0.602378	0.0909172
Crisp3	9.79523	0.602378	0.0909172
Frmpd4	9.79523	0.602378	0.0909172
Gm2087	9.79523	0.602378	0.0909172
Gm38404	9.79523	0.602378	0.0909172
Gm5091	9.79523	0.602378	0.0909172
Hemgn	9.79523	0.602378	0.0909172
Insm1	9.79523	0.602378	0.0909172
Izumo1r	9.79523	0.602378	0.0909172
Klra14-ps	9.79523	0.602378	0.0909172
Lhx1os	9.79523	0.602378	0.0909172
Mir148b	9.79523	0.602378	0.0909172
Mir1942	9.79523	0.602378	0.0909172
Mir1953	9.79523	0.602378	0.0909172
Mir3086	9.79523	0.602378	0.0909172
Mir378a	9.79523	0.602378	0.0909172
Mir7013	9.79523	0.602378	0.0909172
Mir7035	9.79523	0.602378	0.0909172
Nrsn1	9.79523	0.602378	0.0909172
Sbp	9.79523	0.602378	0.0909172
Sel1l2	9.79523	0.602378	0.0909172
Soga3	9.79523	0.602378	0.0909172
Tmem45a2	9.79523	0.602378	0.0909172
Apol7a	9.73481	0.166428	0.0106041
1700086L19Rik	9.57254	0.605449	0.0932402
B830017H08Rik	9.57254	0.605449	0.0932402
Dydc1	9.57254	0.605449	0.0932402
Galnt5	9.57254	0.605449	0.0932402
Gm11665	9.57254	0.605449	0.0932402
Got1l1	9.57254	0.605449	0.0932402
H1foo	9.57254	0.605449	0.0932402
Kcnc1	9.57254	0.605449	0.0932402
Mir130a	9.57254	0.605449	0.0932402
Mir152	9.57254	0.605449	0.0932402
Mir302d	9.57254	0.605449	0.0932402
Mir704	9.57254	0.605449	0.0932402
Nt5c1b	9.57254	0.605449	0.0932402
Oas1f	9.57254	0.605449	0.0932402
Papolb	9.57254	0.605449	0.0932402
Pih1h3b	9.57254	0.605449	0.0932402
Sctr	9.57254	0.605449	0.0932402
Slc22a12	9.57254	0.605449	0.0932402
Spata32	9.57254	0.605449	0.0932402
Gabrq	9.5724	0.108463	0.00594703
Slc9b1	9.50965	0.433608	0.0485518
C1ql3	9.39469	0.402407	0.0427931
1500017E21Rik	9.35385	0.605449	0.0956005
1700047M11Rik	9.35385	0.605449	0.0956005
1700120E14Rik	9.35385	0.605449	0.0956005
2310043O21Rik	9.35385	0.605449	0.0956005
4930444F02Rik	9.35385	0.605449	0.0956005
4930487D11Rik	9.35385	0.605449	0.0956005
4930572O03Rik	9.35385	0.605449	0.0956005
4933402D24Rik	9.35385	0.605449	0.0956005
A630077J23Rik	9.35385	0.605449	0.0956005
A930002C04Rik	9.35385	0.605449	0.0956005
Abcc12	9.35385	0.605449	0.0956005
Asxl3	9.35385	0.605449	0.0956005
B4galnt4	9.35385	0.605449	0.0956005
BB557941	9.35385	0.605449	0.0956005
Cacng5	9.35385	0.605449	0.0956005
Cbln3	9.35385	0.605449	0.0956005
Cdhr5	9.35385	0.605449	0.0956005
Ctsj	9.35385	0.605449	0.0956005
Cyp4a32	9.35385	0.605449	0.0956005
D730001G18Rik	9.35385	0.605449	0.0956005
Dach2	9.35385	0.605449	0.0956005
Dbpht2	9.35385	0.605449	0.0956005
Drd5	9.35385	0.605449	0.0956005
E130006D01Rik	9.35385	0.605449	0.0956005
Fibcd1	9.35385	0.605449	0.0956005
Frem2	9.35385	0.605449	0.0956005
Gast	9.35385	0.605449	0.0956005
Gckr	9.35385	0.605449	0.0956005
Gm10024	9.35385	0.605449	0.0956005
Gm10389	9.35385	0.605449	0.0956005
Gm13271	9.35385	0.605449	0.0956005
Gm19277	9.35385	0.605449	0.0956005
Hpd	9.35385	0.605449	0.0956005
Hs3st4	9.35385	0.605449	0.0956005
Hsd3b3	9.35385	0.605449	0.0956005
Igll1	9.35385	0.605449	0.0956005
Kpna7	9.35385	0.605449	0.0956005
Krt85	9.35385	0.605449	0.0956005
Lhx8	9.35385	0.605449	0.0956005
Mir6943	9.35385	0.605449	0.0956005
Mir8105	9.35385	0.605449	0.0956005
Mobp	9.35385	0.605449	0.0956005
Ninj2	9.35385	0.605449	0.0956005
Nrsn2	9.35385	0.605449	0.0956005
Olfr371	9.35385	0.605449	0.0956005
Oosp2	9.35385	0.605449	0.0956005
Papl	9.35385	0.605449	0.0956005
Pcdh8	9.35385	0.605449	0.0956005
Pcdha9	9.35385	0.605449	0.0956005
Pnliprp1	9.35385	0.605449	0.0956005
Ppy	9.35385	0.605449	0.0956005
Ptpn20	9.35385	0.605449	0.0956005
Rims1	9.35385	0.605449	0.0956005
Rsf1os1	9.35385	0.605449	0.0956005
Serpina6	9.35385	0.605449	0.0956005
Slc6a1	9.35385	0.605449	0.0956005
Snord85	9.35385	0.605449	0.0956005
Speer4c	9.35385	0.605449	0.0956005
Sult1c1	9.35385	0.605449	0.0956005
Synb	9.35385	0.605449	0.0956005
Taar9	9.35385	0.605449	0.0956005
Tcerg1l	9.35385	0.605449	0.0956005
Tex33	9.35385	0.605449	0.0956005
Vax2	9.35385	0.605449	0.0956005
Xkr9	9.35385	0.605449	0.0956005
Pcdhga3	9.30403	0.143941	0.008688
Bsx	9.20297	0.438587	0.050394
Snora61	9.064	0.488549	0.0621964
Cib3	9.05816	0.49669	0.0639636
Prr29	9.05334	0.175708	0.011476
Gm11627	8.98177	0.260416	0.0207191
Ccna1	8.9671	0.524283	0.0704168
2810410L24Rik	8.95627	0.451779	0.0547297
Gm8234	8.85688	0.344268	0.0326773
Tpsab1	8.84773	0.452036	0.0548139
Arhgap40	8.78359	0.504437	0.0655824
9230112J17Rik	8.75999	0.578792	0.0834734
H19	8.63327	0.512847	0.0679779
Epb4.2	8.59699	0.50781	0.0664517
Csrnp3	8.5641	0.6251	0.102643
Nepn	8.44006	0.0763105	0.00375912
C1s2	8.43368	0.174594	0.0113571
Dnah7a	8.3128	0.372375	0.0380177
Psapl1	8.29564	0.576961	0.083044
Chit1	8.24327	0.345095	0.0330999
Krtap17-1	8.22784	0.138922	0.00825786
Amt	8.10492	0.50924	0.066749
Nkain1	8.00589	0.180401	0.0120041
Il22ra1	7.97703	0.563287	0.0799687
Gm5483	7.93102	0.127099	0.00732073
Bglap3	7.92109	0.679106	0.122325
Phgr1	7.91571	0.365327	0.0367309
Frzb	7.87764	0.373266	0.0381658
Insc	7.86955	0.605449	0.0941534
Rhbdl2	7.83826	0.308816	0.0266803
Ctsg	7.81808	0.54139	0.0744658
Gm11213	7.7296	0.534436	0.072411
Tmem8c	7.72416	0.333952	0.030278
Myocd	7.71788	0.438587	0.0504931
Gm9961	7.58895	0.597915	0.0883381
Olfr700	7.58886	0.597915	0.0882791
Muc4	7.48678	0.0882254	0.00453452
1700095J12Rik	7.45808	0.603965	0.0914725
Pld6	7.44805	0.441598	0.0511922
Mrap	7.43946	0.230237	0.0169984
Inha	7.38852	0.705611	0.13135
Epha8	7.3885	0.705495	0.131271
Gk2	7.38139	0.376631	0.0387293
Sdk2	7.28251	0.63798	0.10724
Lypd8	7.17622	0.295992	0.024968
Gm21284	7.10596	0.249197	0.0193472
Slc17a7	7.06753	0.337556	0.0309375
A930001C03Rik	6.99914	0.605449	0.0925695
Pex5l	6.97024	0.58006	0.0837751
1700029H14Rik	6.95415	0.427728	0.0473107
Pcdh19	6.8936	0.058227	0.0026275
Platr21	6.88325	0.63798	0.107233
Car3	6.81968	0.0792217	0.00394146
Ccdc160	6.79697	0.505723	0.0659567
1700001O22Rik	6.7357	0.456735	0.0558471
Tcte1	6.70624	0.422796	0.0465368
Cdh15	6.68781	0.44355	0.0526
Hsf2bp	6.61288	0.459231	0.0563391
Sectm1b	6.56665	0.545343	0.0757688
Cfap221	6.55635	0.337556	0.0308837
Impg1	6.51778	0.670712	0.11837
Ces1g	6.45065	0.616149	0.0989838
Gm14085	6.42915	0.645188	0.109164
Frmd3	6.41881	0.735043	0.142639
2300005B03Rik	6.38948	0.673854	0.119585
Gm16894	6.36216	0.234691	0.0174906
Gm13238	6.35225	0.649455	0.11043
Fgf5	6.34549	0.785099	0.163586
Phyhipl	6.3454	0.785099	0.163479
Mapk8ip2	6.34537	0.785099	0.163443
1700022H01Rik	6.33715	0.546735	0.0760698
Wisp3	6.33352	0.507716	0.0662997
Wnt16	6.24882	0.496125	0.0637298
Osbp2	6.23892	0.35261	0.0345665
Ccdc85c	6.21132	0.788713	0.168839
Crip3	6.21129	0.788713	0.168709
Rfx4	6.21125	0.788713	0.168565
Gm20744	6.21125	0.788713	0.168554
Hrc	6.19367	0.605449	0.0956234
Mrgpra2b	6.18234	0.317054	0.0277703
1500015O10Rik	6.03469	0.443625	0.053135
Fgf13	6.02745	0.230006	0.0169719
Ephx4	6.01615	0.240025	0.0182026
Asphd2	5.94842	0.605486	0.0957283
2010109I03Rik	5.94841	0.605486	0.0957153
Fndc5	5.9096	0.267393	0.021592
Slc45a1	5.88912	0.540183	0.0742776
Gm15408	5.84905	0.613187	0.0977494
1500009L16Rik	5.76047	0.124248	0.00710756
Trank1	5.75703	0.557651	0.078845
Thy1	5.75504	0.201307	0.0139246
Bmpr1b	5.75011	0.210412	0.0148605
Lmx1a	5.73532	0.655994	0.112766
A230057D06Rik	5.66071	0.44355	0.052518
Kbtbd13	5.63514	0.753732	0.150185
Lrrc43	5.63093	0.543485	0.0750591
Pcdha8	5.59087	0.817286	0.1843
Gxylt2	5.5743	0.0553951	0.00247273
F830045P16Rik	5.57407	0.151199	0.00926226
Ect2l	5.55986	0.387256	0.0402147
Hhipl1	5.54182	0.329221	0.0294073
Dnaaf1	5.5034	0.0899694	0.00465302
Cfap52	5.49899	0.282651	0.0233797
Lhb	5.48614	0.438587	0.0505917
Dyrk4	5.48522	0.823342	0.209311
D7Ertd443e	5.48493	0.823342	0.209077
5830416I19Rik	5.48113	0.301622	0.0257022
4921529L05Rik	5.47623	0.728859	0.140139
Nxph1	5.46921	0.103038	0.00554405
1700016K19Rik	5.46465	0.127099	0.00732714
Sptssb	5.43444	0.353169	0.0347444
Cacna1e	5.41272	0.818539	0.193867
Mir5103	5.40545	0.618759	0.100238
Nme9	5.38899	0.103427	0.00557345
Erich2	5.37879	0.405526	0.0434237
1110036E04Rik	5.37103	0.818539	0.201039
1700016D06Rik	5.37103	0.818539	0.201039
1700020M21Rik	5.37103	0.818539	0.201039
1700024P04Rik	5.37103	0.818539	0.201039
1700025J12Rik	5.37103	0.818539	0.201039
1700026J14Rik	5.37103	0.818539	0.201039
1700065I16Rik	5.37103	0.818539	0.201039
1700073E17Rik	5.37103	0.818539	0.201039
1700109K24Rik	5.37103	0.818539	0.201039
2010001E11Rik	5.37103	0.818539	0.201039
2210010C04Rik	5.37103	0.818539	0.201039
2410021H03Rik	5.37103	0.818539	0.201039
4930465K10Rik	5.37103	0.818539	0.201039
4930519D14Rik	5.37103	0.818539	0.201039
4930557J02Rik	5.37103	0.818539	0.201039
4933432K03Rik	5.37103	0.818539	0.201039
7420461P10Rik	5.37103	0.818539	0.201039
9030204H09Rik	5.37103	0.818539	0.201039
A630012P03Rik	5.37103	0.818539	0.201039
AF357359	5.37103	0.818539	0.201039
AI593442	5.37103	0.818539	0.201039
Amtn	5.37103	0.818539	0.201039
Apoa5	5.37103	0.818539	0.201039
Apol10a	5.37103	0.818539	0.201039
Atp12a	5.37103	0.818539	0.201039
Aurkc	5.37103	0.818539	0.201039
BC027072	5.37103	0.818539	0.201039
C030013G03Rik	5.37103	0.818539	0.201039
Cdh20	5.37103	0.818539	0.201039
Cdrt4	5.37103	0.818539	0.201039
Clec2e	5.37103	0.818539	0.201039
Clpsl2	5.37103	0.818539	0.201039
Cst10	5.37103	0.818539	0.201039
Dbx1	5.37103	0.818539	0.201039
Dreh	5.37103	0.818539	0.201039
Dusp15	5.37103	0.818539	0.201039
Fam221b	5.37103	0.818539	0.201039
Fbxo43	5.37103	0.818539	0.201039
Gdf11	5.37103	0.818539	0.201039
Ghrh	5.37103	0.818539	0.201039
Gja10	5.37103	0.818539	0.201039
Glra4	5.37103	0.818539	0.201039
Gm10100	5.37103	0.818539	0.201039
Gm15217	5.37103	0.818539	0.201039
Gm1587	5.37103	0.818539	0.201039
Gm15941	5.37103	0.818539	0.201039
Gm1653	5.37103	0.818539	0.201039
Gm20755	5.37103	0.818539	0.201039
Gm5662	5.37103	0.818539	0.201039
Gphb5	5.37103	0.818539	0.201039
Gpr45	5.37103	0.818539	0.201039
Gsdmcl1	5.37103	0.818539	0.201039
Gsdmcl2	5.37103	0.818539	0.201039
Il1f6	5.37103	0.818539	0.201039
Kcnk18	5.37103	0.818539	0.201039
Krtdap	5.37103	0.818539	0.201039
Lincenc1	5.37103	0.818539	0.201039
Lrrc55	5.37103	0.818539	0.201039
Mei1	5.37103	0.818539	0.201039
Mir181a-1	5.37103	0.818539	0.201039
Mir30c-2	5.37103	0.818539	0.201039
Mir3472	5.37103	0.818539	0.201039
Mir361	5.37103	0.818539	0.201039
Mir421	5.37103	0.818539	0.201039
Mir5100	5.37103	0.818539	0.201039
Mir5623	5.37103	0.818539	0.201039
Mir6968	5.37103	0.818539	0.201039
Mir6988	5.37103	0.818539	0.201039
Mir7027	5.37103	0.818539	0.201039
Mir7038	5.37103	0.818539	0.201039
Mir7053	5.37103	0.818539	0.201039
Mir721	5.37103	0.818539	0.201039
Mir7651	5.37103	0.818539	0.201039
Mir7687	5.37103	0.818539	0.201039
Mir8094	5.37103	0.818539	0.201039
Mirlet7e	5.37103	0.818539	0.201039
Mug-ps1	5.37103	0.818539	0.201039
Mylk4	5.37103	0.818539	0.201039
Nat3	5.37103	0.818539	0.201039
Nr5a1	5.37103	0.818539	0.201039
Nuggc	5.37103	0.818539	0.201039
Ofcc1	5.37103	0.818539	0.201039
Olfr213	5.37103	0.818539	0.201039
Olfr221	5.37103	0.818539	0.201039
Olfr432	5.37103	0.818539	0.201039
Olfr558	5.37103	0.818539	0.201039
Pah	5.37103	0.818539	0.201039
Prl7b1	5.37103	0.818539	0.201039
Pth2r	5.37103	0.818539	0.201039
Ptk6	5.37103	0.818539	0.201039
Ptx4	5.37103	0.818539	0.201039
Rimbp2	5.37103	0.818539	0.201039
Serpina3k	5.37103	0.818539	0.201039
Slc22a28	5.37103	0.818539	0.201039
Slc32a1	5.37103	0.818539	0.201039
Spn-ps	5.37103	0.818539	0.201039
St18	5.37103	0.818539	0.201039
Stk-ps2	5.37103	0.818539	0.201039
Stxbp5l	5.37103	0.818539	0.201039
Teddm1b	5.37103	0.818539	0.201039
Tmbim7	5.37103	0.818539	0.201039
Treh	5.37103	0.818539	0.201039
Trpc5	5.37103	0.818539	0.201039
Tssk5	5.37103	0.818539	0.201039
Usp51	5.37103	0.818539	0.201039
Vmn1r33	5.37103	0.818539	0.201039
Zan	5.37103	0.818539	0.201039
Apoc4	5.36666	0.834021	0.216044
Mettl21e	5.35576	0.555076	0.0783712
Gm6815	5.34749	0.382936	0.0396003
Stmn1-rs1	5.34585	0.788713	0.168394
Gjb5	5.33042	0.153292	0.00950345
Plekhg4	5.31485	0.623936	0.101951
BC021891	5.29147	0.679106	0.122391
Ccin	5.27986	0.666406	0.116446
Kcnh6	5.27013	0.670712	0.118208
Rab33a	5.27012	0.670712	0.118199
Dfnb59	5.26557	0.611211	0.0971841
Tmem30c	5.2525	0.794471	0.173488
Ldhal6b	5.25248	0.794471	0.173459
Etnk2	5.22412	0.551896	0.0772442
Hrh2	5.21956	0.225171	0.0165137
Fgf16	5.21467	0.512349	0.0678699
Tph1	5.20199	0.818539	0.198281
Ngf	5.2011	0.309434	0.0267861
1700016L04Rik	5.2008	0.818539	0.205885
1700021N21Rik	5.2008	0.818539	0.205885
1700060C20Rik	5.2008	0.818539	0.205885
1700072O05Rik	5.2008	0.818539	0.205885
1700125G22Rik	5.2008	0.818539	0.205885
1700125H03Rik	5.2008	0.818539	0.205885
1810006J02Rik	5.2008	0.818539	0.205885
1810046K07Rik	5.2008	0.818539	0.205885
2310043L19Rik	5.2008	0.818539	0.205885
4833412C05Rik	5.2008	0.818539	0.205885
4921509O07Rik	5.2008	0.818539	0.205885
4930456L15Rik	5.2008	0.818539	0.205885
4930528G23Rik	5.2008	0.818539	0.205885
4930547E08Rik	5.2008	0.818539	0.205885
4930563F08Rik	5.2008	0.818539	0.205885
4933401D09Rik	5.2008	0.818539	0.205885
4933401H06Rik	5.2008	0.818539	0.205885
4933404K13Rik	5.2008	0.818539	0.205885
4933413L06Rik	5.2008	0.818539	0.205885
4933431G14Rik	5.2008	0.818539	0.205885
A330033J07Rik	5.2008	0.818539	0.205885
A330093E20Rik	5.2008	0.818539	0.205885
Aadac	5.2008	0.818539	0.205885
Acmsd	5.2008	0.818539	0.205885
Adam2	5.2008	0.818539	0.205885
AF529169	5.2008	0.818539	0.205885
Afm	5.2008	0.818539	0.205885
AI847159	5.2008	0.818539	0.205885
Akr1b3	5.2008	0.818539	0.205885
Ankrd60	5.2008	0.818539	0.205885
Anxa10	5.2008	0.818539	0.205885
Armc12	5.2008	0.818539	0.205885
Barx2	5.2008	0.818539	0.205885
BB014433	5.2008	0.818539	0.205885
BC089491	5.2008	0.818539	0.205885
Becn2	5.2008	0.818539	0.205885
C430002N11Rik	5.2008	0.818539	0.205885
Casr	5.2008	0.818539	0.205885
Cckbr	5.2008	0.818539	0.205885
Ceacam20	5.2008	0.818539	0.205885
Clcnkb	5.2008	0.818539	0.205885
Cldn14	5.2008	0.818539	0.205885
Clec18a	5.2008	0.818539	0.205885
Clrn1	5.2008	0.818539	0.205885
Col19a1	5.2008	0.818539	0.205885
Cyp21a1	5.2008	0.818539	0.205885
Cyp2g1	5.2008	0.818539	0.205885
Cysrt1	5.2008	0.818539	0.205885
D630013N20Rik	5.2008	0.818539	0.205885
D930032P07Rik	5.2008	0.818539	0.205885
Ddn	5.2008	0.818539	0.205885
Dll3	5.2008	0.818539	0.205885
Dmrtb1	5.2008	0.818539	0.205885
Dnase2b	5.2008	0.818539	0.205885
E130310I04Rik	5.2008	0.818539	0.205885
Gabrg3	5.2008	0.818539	0.205885
Gm10639	5.2008	0.818539	0.205885
Gm14858	5.2008	0.818539	0.205885
Gm15612	5.2008	0.818539	0.205885
Gm15997	5.2008	0.818539	0.205885
Gm16223	5.2008	0.818539	0.205885
Gm16702	5.2008	0.818539	0.205885
Gm19276	5.2008	0.818539	0.205885
Gm2061	5.2008	0.818539	0.205885
Gm5478	5.2008	0.818539	0.205885
Gm5886	5.2008	0.818539	0.205885
Gm9573	5.2008	0.818539	0.205885
Gm9992	5.2008	0.818539	0.205885
Gml	5.2008	0.818539	0.205885
Gpr142	5.2008	0.818539	0.205885
Gpr52	5.2008	0.818539	0.205885
Grem1	5.2008	0.818539	0.205885
Grin2a	5.2008	0.818539	0.205885
Hoxd10	5.2008	0.818539	0.205885
Ifitm7	5.2008	0.818539	0.205885
Igfbpl1	5.2008	0.818539	0.205885
Il17b	5.2008	0.818539	0.205885
Kl	5.2008	0.818539	0.205885
Klk1b8	5.2008	0.818539	0.205885
Krt13	5.2008	0.818539	0.205885
Krt28	5.2008	0.818539	0.205885
Krt36	5.2008	0.818539	0.205885
Krtap24-1	5.2008	0.818539	0.205885
Lgi1	5.2008	0.818539	0.205885
Lyg2	5.2008	0.818539	0.205885
2018-03-10	5.2008	0.818539	0.205885
2018-03-11	5.2008	0.818539	0.205885
Mas1	5.2008	0.818539	0.205885
Mbd3l2	5.2008	0.818539	0.205885
Mettl7b	5.2008	0.818539	0.205885
Mir143	5.2008	0.818539	0.205885
Mir16-2	5.2008	0.818539	0.205885
Mir18	5.2008	0.818539	0.205885
Mir181b-1	5.2008	0.818539	0.205885
Mir1912	5.2008	0.818539	0.205885
Mir1981	5.2008	0.818539	0.205885
Mir3081	5.2008	0.818539	0.205885
Mir327	5.2008	0.818539	0.205885
Mir335	5.2008	0.818539	0.205885
Mir452	5.2008	0.818539	0.205885
Mir466n	5.2008	0.818539	0.205885
Mir5622	5.2008	0.818539	0.205885
Mir669m-2	5.2008	0.818539	0.205885
Mir6930	5.2008	0.818539	0.205885
Mir6932	5.2008	0.818539	0.205885
Mir6937	5.2008	0.818539	0.205885
Mir6946	5.2008	0.818539	0.205885
Mir6997	5.2008	0.818539	0.205885
Mir7032	5.2008	0.818539	0.205885
Mir7085	5.2008	0.818539	0.205885
Mir7213	5.2008	0.818539	0.205885
Mir7227	5.2008	0.818539	0.205885
Mir7686	5.2008	0.818539	0.205885
Mir8117	5.2008	0.818539	0.205885
Morc2b	5.2008	0.818539	0.205885
Mov10l1	5.2008	0.818539	0.205885
Mrgpra6	5.2008	0.818539	0.205885
Myom2	5.2008	0.818539	0.205885
Ndp	5.2008	0.818539	0.205885
Nodal	5.2008	0.818539	0.205885
Nol4	5.2008	0.818539	0.205885
Olfr1330	5.2008	0.818539	0.205885
Olfr1426	5.2008	0.818539	0.205885
Olfr1446	5.2008	0.818539	0.205885
Oprd1	5.2008	0.818539	0.205885
Otop3	5.2008	0.818539	0.205885
Pabpc5	5.2008	0.818539	0.205885
Pax6os1	5.2008	0.818539	0.205885
Pglyrp4	5.2008	0.818539	0.205885
Pgpep1l	5.2008	0.818539	0.205885
Pitx1	5.2008	0.818539	0.205885
Pla2g10os	5.2008	0.818539	0.205885
Platr20	5.2008	0.818539	0.205885
Pramef12	5.2008	0.818539	0.205885
Pramel4	5.2008	0.818539	0.205885
Prok2	5.2008	0.818539	0.205885
Prr32	5.2008	0.818539	0.205885
Prss42	5.2008	0.818539	0.205885
Ptgdr	5.2008	0.818539	0.205885
Pyy	5.2008	0.818539	0.205885
Qrfpr	5.2008	0.818539	0.205885
Retnlb	5.2008	0.818539	0.205885
Rgag1	5.2008	0.818539	0.205885
Rrh	5.2008	0.818539	0.205885
S100z	5.2008	0.818539	0.205885
Scn4b	5.2008	0.818539	0.205885
Serpinb6e	5.2008	0.818539	0.205885
Sez6	5.2008	0.818539	0.205885
Shisa6	5.2008	0.818539	0.205885
Snhg14	5.2008	0.818539	0.205885
Sox5os3	5.2008	0.818539	0.205885
Speer4d	5.2008	0.818539	0.205885
Sult1b1	5.2008	0.818539	0.205885
Syce3	5.2008	0.818539	0.205885
Tbx10	5.2008	0.818539	0.205885
Tceal6	5.2008	0.818539	0.205885
Tceal7	5.2008	0.818539	0.205885
Tmem102	5.2008	0.818539	0.205885
Tmem200c	5.2008	0.818539	0.205885
Tnmd	5.2008	0.818539	0.205885
Tpo	5.2008	0.818539	0.205885
Trdn	5.2008	0.818539	0.205885
Trim10	5.2008	0.818539	0.205885
Tsx	5.2008	0.818539	0.205885
Ttc23l	5.2008	0.818539	0.205885
Ttll8	5.2008	0.818539	0.205885
Unc13c	5.2008	0.818539	0.205885
Vmn1r232	5.2008	0.818539	0.205885
Vmn1r36	5.2008	0.818539	0.205885
Vmn2r30	5.2008	0.818539	0.205885
Vsx2	5.2008	0.818539	0.205885
Wap	5.2008	0.818539	0.205885
Xirp1	5.2008	0.818539	0.205885
Zic2	5.2008	0.818539	0.205885
Thbs2	5.19511	0.213895	0.0152785
Pin1rt1	5.19104	0.794181	0.172724
Cyp1b1	5.18774	0.132127	0.00775306
Serp2	5.1721	0.787504	0.1672
Nap1l5	5.15088	0.235782	0.0176181
0610038B21Rik	5.1445	0.846053	0.222322
Kcne1l	5.1444	0.846053	0.222153
Thpo	5.14438	0.846053	0.222129
Capsl	5.11589	0.15645	0.00976329
Scn2a1	5.10129	0.801734	0.177346
Cd209f	5.10004	0.0585467	0.00265152
Slc35f2	5.07224	0.766365	0.156342
AI118078	5.0641	0.818539	0.191682
Rims2	5.0635	0.472989	0.0591058
Arhgap36	5.03763	0.823342	0.209124
Kcna5	5.0339	0.853724	0.228035
Stfa2l1	5.02406	0.496671	0.063922
Fhit	5.01592	0.472438	0.0589309
1700028K03Rik	5.00536	0.400669	0.0424267
Abca4	4.9986	0.353501	0.0349098
Cdh3	4.99804	0.258333	0.0204789
Ahsg	4.97884	0.342047	0.032115
P4ha3	4.91205	0.0789109	0.00391307
Fam81a	4.89303	0.795189	0.173848
Lrrc31	4.88436	0.470303	0.0585349
Jph1	4.85896	0.669536	0.117507
Klhl30	4.855	0.647997	0.109906
4831407H17Rik	4.85069	0.53823	0.0737781
Gm4952	4.8395	0.873327	0.246709
Mir6896	4.83949	0.873327	0.246717
Gm933	4.83356	0.742386	0.145237
Pcdhb5	4.82574	0.693187	0.12711
9530053A07Rik	4.80882	0.402442	0.0428792
Pde1c	4.76817	0.607393	0.0962785
9330182L06Rik	4.73944	0.248612	0.0191389
Mesp1	4.71641	0.652552	0.111319
Otud7a	4.70857	0.810709	0.18135
Prss16	4.70283	0.140626	0.00839577
Upk3bl	4.69842	0.786615	0.165279
Serpina9	4.69202	0.818539	0.186834
Adamts3	4.69101	0.36143	0.0360832
Folr1	4.68607	0.192088	0.0131357
Mmp27	4.67597	0.0835829	0.0042132
Clec2g	4.66964	0.661034	0.114336
Frem3	4.66334	0.823342	0.210108
1700039E15Rik	4.64012	0.788713	0.16803
Rasl10b	4.6343	0.699698	0.129477
Clca3a1	4.62455	0.111714	0.00616642
Mir6905	4.61839	0.774846	0.159405
Gm17769	4.60976	0.723555	0.137535
Ube2ql1	4.5858	0.786628	0.165572
Gm19434	4.58224	0.217539	0.0156689
Dok5	4.5821	0.798031	0.175318
Mir1932	4.58198	0.707768	0.131897
4930402F06Rik	4.56344	0.788713	0.168947
Kif6	4.55183	0.674616	0.120006
Gm12409	4.54147	0.794181	0.172462
4930474N09Rik	4.54138	0.794074	0.172368
Fbln7	4.53305	0.788713	0.167995
Trim67	4.52094	0.818539	0.195931
Gm867	4.51127	0.23662	0.0177603
D430036J16Rik	4.50139	0.686403	0.124402
Snca	4.501	0.191308	0.0130414
Fras1	4.48653	0.0752852	0.00368395
Chrna7	4.48455	0.711973	0.133889
Il2ra	4.46757	0.453858	0.0554383
Tlr1	4.45318	0.0594103	0.00269792
Gm5127	4.43835	0.544374	0.0755153
Peg3	4.43111	0.365458	0.0368137
Adamts7	4.43068	0.679106	0.1216
Calcoco2	4.41031	0.789751	0.170459
Platr22	4.40624	0.611211	0.0971712
Ccdc33	4.35243	0.593303	0.0871454
Ak4	4.34681	0.275023	0.0224334
D430041D05Rik	4.34503	0.818539	0.203687
Klk11	4.33485	0.682961	0.123324
Med9os	4.33274	0.704984	0.131121
B3gnt6	4.31143	0.549111	0.0767329
Scn4a	4.29772	0.903276	0.266718
Tceal3	4.29025	0.823342	0.209635
Hrh4	4.2879	0.696642	0.128618
Wif1	4.26166	0.376685	0.0387622
Serpina3h	4.26009	0.349089	0.0339337
Cbs	4.24508	0.516024	0.0686102
Azgp1	4.22799	0.786628	0.166486
Arsi	4.20568	0.309721	0.0268237
Gpr176	4.20484	0.0611752	0.00282066
Agt	4.19906	0.511497	0.0676523
Ntng2	4.19797	0.673854	0.119589
Zpbp2	4.19674	0.583746	0.0848334
Slc2a12	4.18729	0.592556	0.0869521
Krt83	4.17852	0.794181	0.172671
Dtx1	4.16319	0.365327	0.0367855
Rnu73b	4.15856	0.818539	0.19523
Olfr57	4.13699	0.891212	0.256636
Unc93a	4.12252	0.818539	0.190213
Adgrb2	4.12204	0.818539	0.193081
Lsamp	4.11032	0.611181	0.0970886
Prr23a3	4.09333	0.605449	0.0936214
Spire2	4.09152	0.236448	0.0177072
Prrx2	4.08727	0.240943	0.0183561
Gdap1l1	4.0823	0.361549	0.0362124
Pcdhb8	4.07751	0.818539	0.191062
Gm10046	4.06958	0.906896	0.26931
Cybrd1	4.06551	0.121897	0.00689086
Foxb2	4.06468	0.897277	0.262117
Col2a1	4.06196	0.897514	0.262517
Cstad	4.06196	0.897514	0.262517
Mrgpra2a	4.06196	0.897514	0.262517
Npas3	4.06196	0.897514	0.262517
Sptlc3	4.05654	0.508638	0.0666361
Duoxa2	4.05013	0.704984	0.131136
4833427G06Rik	4.04735	0.602378	0.0898816
Cdh6	4.04397	0.858014	0.23338
Cldn34b2	4.0329	0.695664	0.128302
Oscar	4.02225	0.434455	0.0495101
Ccdc121	4.01639	0.693097	0.126495
Syndig1	4.01442	0.80859	0.18055
Ggt6	4.0133	0.615611	0.0987077
Tmem59l	4.00785	0.538935	0.0740398
Sall3	3.99995	0.922222	0.280989
Dpcr1	3.99318	0.904691	0.267693
Draxin	3.99094	0.905014	0.268086
Trh	3.99094	0.905014	0.268086
Wbscr17	3.99094	0.905014	0.268086
Agbl2	3.99033	0.249197	0.0193254
Zcchc5	3.9873	0.796663	0.174626
6430562O15Rik	3.95608	0.40287	0.0429908
4930544D05Rik	3.92969	0.664096	0.115311
1600029O15Rik	3.92251	0.912311	0.273363
a	3.92251	0.912311	0.273363
Ccr4	3.92251	0.912311	0.273363
Fcer1a	3.92251	0.912311	0.273363
Ocm	3.92251	0.912311	0.273363
Tmem215	3.92233	0.920961	0.279369
Gm4984	3.92073	0.912311	0.273749
Slc14a2	3.92073	0.912311	0.273749
4931403E22Rik	3.91811	0.865187	0.242934
Kcnk4	3.91072	0.957183	0.302813
Hoxd8	3.89233	0.693187	0.126896
Kalrn	3.88616	0.240661	0.0183001
S100b	3.88614	0.372375	0.0380289
Npy	3.88181	0.365555	0.0368683
Cnga3	3.8805	0.615301	0.098499
2410017I17Rik	3.86583	0.838824	0.21825
Gfra1	3.85341	0.316802	0.0277353
Gjd4	3.85134	0.921166	0.279507
Hsd17b2	3.85134	0.921166	0.279507
Cux2	3.8464	0.948175	0.297176
Grip1	3.83832	0.358081	0.0355134
4933412O06Rik	3.83325	0.858014	0.23396
Adam5	3.83196	0.788713	0.168859
6430584L05Rik	3.83187	0.862905	0.241129
Lamc3	3.83056	0.443092	0.0517536
Gm12522	3.82495	0.420974	0.0461704
Catsperg2	3.82245	0.823487	0.211124
Tnfrsf9	3.80145	0.100369	0.00533063
Fam92b	3.79136	0.487399	0.0619103
Angpt4	3.78126	0.645188	0.109235
Sel1l3	3.77801	0.281495	0.0232445
Slc5a9	3.77521	0.965346	0.308253
Dlx3	3.7752	0.965346	0.308234
Cdh26	3.77013	0.818539	0.200579
Bcat1	3.77007	0.573375	0.0821991
Cwh43	3.77004	0.818539	0.200462
Tusc5	3.76816	0.664967	0.115534
Ush1g	3.76586	0.674616	0.11998
Ptger3	3.75142	0.397528	0.0418185
Lrrn2	3.74434	0.323107	0.0284508
5031426D15Rik	3.73981	0.732506	0.141516
Rasgrp1	3.73975	0.096822	0.00507878
Plekhs1	3.73956	0.858014	0.230397
Acbd7	3.73674	0.937888	0.290879
Mir181b-2	3.73442	0.779098	0.160676
Crabp2	3.73285	0.764278	0.155071
Lincppara	3.72921	0.852121	0.227048
Itgb6	3.72745	0.181948	0.0121368
1700013F07Rik	3.72193	0.693187	0.127085
Sez6l	3.72097	0.955954	0.302022
Slc5a1	3.7195	0.443092	0.051573
Fgl1	3.71556	0.605449	0.0935929
Lum	3.70951	0.0980744	0.00518062
Wfdc18	3.69101	0.0792124	0.00393312
Ccdc67	3.68962	0.807735	0.179963
Kcnma1	3.68593	0.867188	0.243882
Ephb1	3.68199	0.345095	0.0330861
Gif	3.67136	0.947474	0.296841
BC021767	3.67047	0.673111	0.119319
Cabp2	3.65851	0.818539	0.203591
Ankrd66	3.65496	0.50781	0.0664014
Mir7078	3.64717	0.818539	0.202557
Cd209d	3.63125	0.334914	0.0304043
Ntrk2	3.62821	0.143941	0.00868246
Uchl1	3.62733	0.593488	0.0872455
Acss2os	3.60672	0.957183	0.3029
Adgrb1	3.60672	0.957183	0.3029
Cldn19	3.60672	0.957183	0.3029
Mir193a	3.60672	0.957183	0.3029
Mir8120	3.60672	0.957183	0.3029
A830018L16Rik	3.60288	0.894432	0.260109
Ackr1	3.5967	0.482612	0.0607982
Tdo2	3.59589	0.278601	0.0228622
Car12	3.5787	0.979218	0.319524
Stk32a	3.5787	0.979218	0.319501
Ror2	3.57431	0.338753	0.0311046
Zfp786	3.57295	0.349089	0.0339382
2900041M22Rik	3.56902	0.720382	0.136632
Cfap58	3.56612	0.654512	0.112053
Btbd16	3.56474	0.858014	0.233033
Vwc2	3.55239	0.861786	0.238328
1600029I14Rik	3.54307	0.480688	0.0604673
L1td1	3.54283	0.965425	0.309055
Mir7012	3.54283	0.965425	0.309055
Tfap2a	3.54283	0.965425	0.309055
Cfap61	3.53958	0.91582	0.275485
Ldlrad1	3.53822	0.38447	0.0398623
Ttc22	3.53657	0.694112	0.127618
Trpm3	3.52909	0.360326	0.0358328
Tmem108	3.52687	0.433608	0.0492456
Iqcg	3.52462	0.21228	0.0151163
Pcsk9	3.51584	0.664096	0.11525
Foxj1	3.51073	0.17928	0.0118781
Drd1	3.49337	0.424323	0.0467744
Zmynd12	3.47878	0.581806	0.0842893
Gm17252	3.47075	0.891537	0.257703
Gm10640	3.46477	0.786784	0.16679
Matn3	3.46273	0.861857	0.240663
Iqub	3.44387	0.587948	0.0857329
Pdcd1	3.43657	0.602462	0.0910586
Has2	3.41743	0.439131	0.0506904
Arfgef3	3.41518	0.353169	0.034774
Scara3	3.41221	0.161013	0.0101272
C4a	3.41065	0.214467	0.0153552
Gm1673	3.40488	0.445036	0.0533948
Syt6	3.40424	0.983969	0.323873
Tmc5	3.40176	0.58006	0.0837382
Rptoros	3.40093	0.197661	0.0135804
Cep126	3.38726	0.55282	0.0775869
Shisa4	3.38122	0.0705887	0.00338476
Cfap44	3.37046	0.73648	0.143038
Apol9b	3.36774	0.188053	0.0127212
Piwil4	3.36767	0.335663	0.030546
Spata18	3.36749	0.505797	0.0660261
Sorcs2	3.36478	0.119426	0.00669481
Ttc21a	3.36018	0.420626	0.0460753
Slc4a4	3.35963	0.333952	0.0302681
Prg2	3.35209	0.818539	0.1854
Prss35	3.34935	0.801556	0.17714
4930483K19Rik	3.34858	0.822232	0.207671
Ddit4	3.34026	0.279284	0.0229296
Kcnq2	3.33843	0.972985	0.314671
Mrgprg	3.33176	0.861338	0.237722
Synpo2	3.31976	0.801065	0.176673
Rxrg	3.31844	0.74879	0.148058
Pls1	3.31627	0.262874	0.0210349
Efcab10	3.30629	0.327869	0.0291759
Bean1	3.30497	0.583467	0.0847212
Susd5	3.29646	0.750974	0.148968
Spats1	3.28969	0.864998	0.242731
Grin2c	3.28766	0.231657	0.0171886
Spaca1	3.28491	0.886729	0.253917
Sfrp2	3.25975	0.201307	0.013931
4921504A21Rik	3.2532	0.941212	0.292991
Reln	3.25024	0.516024	0.0685929
Mir760	3.24921	0.928891	0.284478
9430018G01Rik	3.24287	0.904944	0.267878
Grid1	3.24242	0.852357	0.227377
Dnah5	3.24083	0.728293	0.139143
Mir496b	3.22999	0.818539	0.186759
Saa3	3.22615	0.135374	0.00798794
Bnc1	3.22453	0.345044	0.0329488
Klhl31	3.21769	0.858014	0.233404
Dnajc22	3.21111	1	0.364252
Cfhr2	3.21085	0.729201	0.140519
Psca	3.20748	1	0.356538
Scn10a	3.20747	1	0.356507
Dao	3.2068	0.858014	0.23341
Tbx18	3.20286	0.605449	0.0954207
Terc	3.19875	0.811517	0.182035
Gli2	3.19702	0.818539	0.200292
Duox1	3.19616	0.867118	0.243705
Lppr4	3.19435	0.74879	0.148231
Glis3	3.19368	0.738375	0.143592
Mir26a-1	3.18674	1	0.342725
Gm5089	3.18672	1	0.342683
Slfn14	3.18666	1	0.342597
Cpz	3.17912	0.334731	0.030374
Kcnh3	3.16948	0.608935	0.0965729
Rdh18-ps	3.16235	1	0.386759
Zbtb7c	3.16186	0.341573	0.0317058
Gm20745	3.15975	1	0.365982
Kcnj11	3.15784	1	0.386803
Trpm8	3.15777	1	0.38664
Tro	3.1534	0.984227	0.324153
Wnt5a	3.14968	0.250079	0.0194669
Tead3	3.14962	0.698165	0.129081
Cyp2c44	3.14685	0.786628	0.166553
Ackr4	3.14578	0.613187	0.097675
Angptl7	3.14473	0.210412	0.0148633
Sh3gl3	3.1436	0.743114	0.145726
Scrg1	3.14113	0.824479	0.211761
1700003M02Rik	3.13369	0.741547	0.144811
Zmynd10	3.12324	0.431361	0.0479389
5730435O14Rik	3.11844	0.795506	0.173987
Fgf9	3.11688	0.728859	0.140065
Ccl11	3.11569	0.292349	0.0244419
Cplx2	3.10899	0.795766	0.174201
Mir3092	3.10444	1	0.342427
Il33	3.10099	0.0623084	0.00290352
Lbp	3.0923	0.106446	0.00580156
Mrvi1	3.09124	0.27175	0.0220217
Orm2	3.08537	0.809392	0.180896
A530046M15Rik	3.08248	1	0.337904
Slfn5	3.07978	0.0523491	0.00229366
Fam110c	3.07829	0.0510534	0.00223271
Myo1h	3.07749	0.695444	0.128148
Pkhd1l1	3.07585	0.50781	0.0663547
Meg3	3.07284	0.341663	0.0317585
Trim72	3.0681	1	0.396767
Camkk1	3.0624	0.250125	0.0195001
Ifi27l2b	3.05965	0.891537	0.257601
Itga7	3.05885	0.406668	0.0435793
Chrd	3.05856	0.294031	0.0247304
Filip1	3.05325	0.728859	0.139677
Sprr1a	3.05239	0.802212	0.17755
1700007K13Rik	3.04627	0.546356	0.0759542
Syt15	3.0443	0.68425	0.123745
Dmrta2	3.04016	0.864495	0.242172
Sybu	3.0392	0.674654	0.120118
Wfdc16	3.03885	0.997963	0.335705
Pycr1	3.03255	0.277545	0.0227073
Fhad1	3.0255	0.509958	0.0672162
Wfdc3	3.02001	0.850665	0.226016
Mapk15	3.01891	0.433608	0.0485713
Hmgcll1	3.01882	0.665372	0.115824
Hamp2	3.0177	0.916016	0.275737
Sgcd	3.01555	0.666406	0.1164
Btn2a2	3.01491	0.875935	0.248307
Wdr93	3.01381	0.236588	0.0177412
Afap1l2	3.01049	0.574265	0.0824664
Mx1	3.00812	0.104374	0.00564159
Abcc8	3.00728	0.168681	0.010825
Ceacam2	3.00387	0.794181	0.172806
Fam150a	2.99913	1	0.364371
SlcUbl4a	2.99909	1	0.364242
Pdzd7	2.99825	0.637582	0.107029
Teddm2	2.99586	0.887073	0.254455
Cxcl17	2.9951	0.165727	0.0105248
Rapsn	2.99228	0.618759	0.100222
Fxyd2	2.99159	0.416478	0.0450895
Celsr1	2.98909	0.534647	0.0726397
Spsb4	2.98382	0.155207	0.00965273
Ccdc113	2.97952	0.805763	0.179326
Hlf	2.97681	0.239157	0.0181031
9230110C19Rik	2.97426	0.345095	0.0330535
Ccdc13	2.97048	0.792591	0.171721
Csrp3	2.96993	0.844852	0.221116
Tmem254a	2.96587	0.818539	0.192573
Ptgs2os	2.96111	1	0.40988
Lefty1	2.96095	0.144973	0.00876783
Cryba1	2.9594	1	0.366633
Zbtb16	2.95773	0.240943	0.0183453
Cfap53	2.95718	0.56972	0.0814185
Susd2	2.95553	0.124821	0.00715569
Itih3	2.95362	0.502416	0.065029
2700046A07Rik	2.95254	0.966752	0.310005
Corin	2.95063	0.788713	0.167923
Fam65c	2.95013	0.693187	0.126656
Klra3	2.94811	0.761326	0.153881
Hspg2	2.94225	0.453858	0.055408
Btnl2	2.93359	0.835506	0.216629
Kctd8	2.93277	0.865833	0.243253
Tmem45a	2.92958	0.486552	0.0617429
Pcnxl2	2.92596	0.720382	0.136335
Agtr1a	2.92561	0.897741	0.262834
Postn	2.92509	0.315995	0.0276258
Depdc7	2.9248	0.456735	0.0558645
Borg	2.92383	1	0.384869
Snx31	2.92382	1	0.384897
Abhd1	2.92381	1	0.384932
Zfp57	2.9135	0.633781	0.105696
Ccdc30	2.91138	0.693187	0.126557
Ano7	2.90667	0.720382	0.136434
Gchfr	2.9049	0.354494	0.0350705
Bhlha9	2.9043	0.665372	0.115777
Galnt9	2.89993	0.433608	0.048989
Pcdhb17	2.8972	0.665891	0.11624
Zfyve9	2.89694	0.217706	0.0157077
Fap	2.89552	0.511243	0.0675767
D630041G03Rik	2.89305	0.613397	0.0978857
Dytn	2.89111	1	0.41823
Rragd	2.8905	0.106116	0.00576616
Syt12	2.88974	0.87604	0.248387
Ankrd45	2.88648	0.823342	0.209725
Hist2h2aa2	2.8838	0.917652	0.276712
Clca1	2.87962	0.602378	0.0902527
Cd38	2.8769	0.122382	0.00693572
Ccdc108	2.87587	0.786628	0.166545
Pgc	2.87083	0.852188	0.227101
Tmem132b	2.87064	0.864504	0.242386
Vtcn1	2.87029	0.632425	0.105296
E230016M11Rik	2.86897	0.302201	0.0258011
Nme5	2.86701	0.668067	0.117107
Rnf32	2.86308	0.74879	0.147594
Cxcl5	2.85934	0.708886	0.132482
Bglap	2.85681	1	0.34231
Iqca	2.85639	0.652512	0.111286
Snora62	2.85402	0.904691	0.26762
2018-09-05	2.85342	0.165958	0.0105567
Mir99ahg	2.85217	0.748799	0.148282
Rsph4a	2.85144	0.42154	0.0462836
1700034H15Rik	2.84834	1	0.418206
9330102E08Rik	2.84834	1	0.418206
Mir6953	2.84834	1	0.418206
Tmsb15b2	2.84834	1	0.418206
Musk	2.84734	0.994097	0.332248
Gpr3	2.84175	0.762267	0.154226
Sox6	2.84098	0.516416	0.0687065
P2rx2	2.83829	0.883175	0.251796
Foxc2	2.83747	0.787251	0.167083
Gpr39	2.8361	0.844852	0.221167
Adgrd1	2.83284	0.231523	0.0171692
Spag8	2.83211	0.68425	0.123675
Lhx1	2.82816	0.94081	0.292826
Gzmb	2.824	0.81266	0.182425
Usp13	2.82393	0.918463	0.277498
Myom3	2.81941	0.593488	0.0872406
Fbn1	2.81826	0.0851466	0.00431294
Fbxw24	2.8179	0.930747	0.286174
Katnal2	2.81628	0.800695	0.176526
Col28a1	2.80878	0.564289	0.0802727
3110045C21Rik	2.80666	0.177225	0.0116113
D630003M21Rik	2.80195	0.757792	0.152123
Gp9	2.79806	0.814017	0.18303
Epyc	2.7979	1	0.366614
1700024P16Rik	2.79558	1	0.425955
A630095N17Rik	2.79558	1	0.425955
Arl14	2.79558	1	0.425955
Cabp7	2.79558	1	0.425955
Mir6984	2.79558	1	0.425955
Slc27a5	2.79558	1	0.425955
H2-Q10	2.79511	0.162078	0.010217
Dmkn	2.78829	0.353501	0.0349312
1700034I23Rik	2.78454	1	0.427282
C87198	2.78454	1	0.427282
Gpr173	2.78454	1	0.427282
Otop2	2.78454	1	0.427282
Zfp831	2.78454	1	0.427282
Srpx	2.78271	0.418442	0.0455902
Odf3b	2.77965	0.43162	0.048003
Wisp1	2.77762	0.662907	0.114848
Orm1	2.77725	0.623936	0.10225
Spag16	2.77579	0.440594	0.0509825
Mpo	2.77458	0.963578	0.306827
Inhbb	2.77133	0.360326	0.0358645
Negr1	2.77028	0.818539	0.195453
Unc5c	2.76846	0.77309	0.158759
Evi2b	2.7676	1	0.392641
Frs3os	2.76646	0.968237	0.311107
Snph	2.76578	1	0.339759
6030407O03Rik	2.76485	0.788713	0.169689
Wnt9a	2.75256	0.637192	0.106873
Sfmbt2	2.75193	0.44355	0.0522863
Fhl2	2.75151	0.483468	0.0609557
Htr7	2.73932	0.767347	0.156605
Acpp	2.73702	0.453045	0.0550978
Gabre	2.73486	1	0.398566
Bmp1	2.73331	0.219951	0.0159319
Mir425	2.7333	0.44355	0.0520766
5430427M07Rik	2.73308	0.979708	0.320212
Ankub1	2.73296	1	0.435129
Gm12718	2.73296	1	0.435129
Zp3	2.73296	1	0.435129
Mcidas	2.7329	1	0.35418
Gabra3	2.73282	0.420626	0.0460469
Zfr2	2.7311	0.798661	0.175489
Tmem212	2.72729	0.518959	0.0692767
Gm20741	2.72684	0.818539	0.185862
2610528A11Rik	2.7255	0.572586	0.0820322
Smtnl2	2.72471	0.184842	0.0124192
Mir1945	2.72403	0.791218	0.171275
Fat1	2.72388	0.323107	0.0284725
4930546K05Rik	2.72189	1	0.436468
Gm4371	2.72189	1	0.436468
Klrc2	2.72189	1	0.436468
Lypd1	2.72189	1	0.436468
Nwd2	2.72189	1	0.436468
Tgm5	2.72189	1	0.436468
Rai14	2.72058	0.27263	0.0221266
Hsf3	2.71481	1	0.384622
1700042O10Rik	2.7144	1	0.387634
Rbp7	2.7144	1	0.387686
Calca	2.71077	0.437205	0.0499957
Golt1a	2.71062	0.869392	0.244644
Lrriq1	2.70948	0.606893	0.0960501
Tshz3	2.70926	0.642949	0.108444
Prtn3	2.70661	0.757501	0.151866
Ifi205	2.70378	0.168234	0.0107717
Phxr4	2.70249	0.215881	0.0155053
Nppc	2.70243	1	0.396568
Cd55b	2.70055	1	0.445041
Nnmt	2.69316	0.221943	0.0161407
Pla2g2e	2.69316	0.995808	0.33363
Cetn4	2.69163	0.470658	0.0586468
Acox2	2.68771	0.597915	0.0883034
Dydc2	2.68512	0.990423	0.329578
Dynlrb2	2.684	0.552844	0.0776498
Ccdc37	2.68301	0.631362	0.104551
Lrrc4	2.68098	0.805405	0.178896
3830408C21Rik	2.67999	0.597915	0.0883624
Capn6	2.67509	0.58118	0.0840886
1700015E13Rik	2.67147	1	0.444412
1700057G04Rik	2.67147	1	0.444412
4930579H20Rik	2.67147	1	0.444412
Bcas1os2	2.67147	1	0.444412
Cyb5r2	2.67147	1	0.444412
Dlg2	2.67147	1	0.444412
DQ267100	2.67147	1	0.444412
Lppr5	2.67147	1	0.444412
Mbl1	2.67147	1	0.444412
Samt3	2.67147	1	0.444412
2018-09-12	2.67147	1	0.444412
Ttc24	2.67147	1	0.444412
Dio2	2.66894	0.858014	0.234908
Tmem232	2.66883	0.742883	0.145432
Pi15	2.66243	0.611181	0.0970996
Tmem255a	2.66159	0.634864	0.106066
5033403F01Rik	2.6609	0.69378	0.127387
Aoc3	2.65935	0.785099	0.164327
Stx1a	2.65923	0.734942	0.142556
Gdf3	2.65893	0.788713	0.168556
Dbp	2.65607	0.248934	0.0191841
Gpha2	2.65557	0.912311	0.273672
Tiam1	2.65527	0.499045	0.0645043
Lipg	2.65314	0.306721	0.0264257
Ano3	2.65194	1	0.387573
Bmp10	2.6519	1	0.387414
Wdr95	2.65157	1	0.406723
Arhgdig	2.65051	0.529852	0.0715336
Stab1	2.64663	0.124114	0.00709483
Slc6a19	2.64274	0.891435	0.257454
Fam150b	2.64134	0.934398	0.28866
Pdxk-ps	2.6407	1	0.35926
Col18a1	2.64053	0.203534	0.014135
Arl9	2.63367	1	0.386073
Mir1904	2.63119	0.818539	0.189358
6820408C15Rik	2.63094	0.635905	0.106367
Etv4	2.63013	1	0.368167
Cfd	2.62961	0.788713	0.170106
Col8a1	2.62828	0.366451	0.037044
D830046C22Rik	2.62731	0.55282	0.0775242
Reep2	2.62665	0.626816	0.103259
Efcab1	2.62456	0.693187	0.126778
Riiad1	2.62452	0.615611	0.0986867
Ear6	2.62391	0.179174	0.0118491
Syt8	2.62323	0.190911	0.0129771
4930547E14Rik	2.62169	1	0.407002
Ranbp3l	2.62167	1	0.40689
Mirlet7i	2.6216	0.930457	0.285622
Klhl38	2.62125	0.459335	0.0564363
Fkbp10	2.61926	0.192275	0.0131564
Bmp7	2.6134	0.563641	0.0800867
Ptn	2.6127	0.910769	0.272123
Aqp4	2.60912	0.810803	0.181411
Ccdc170	2.60907	0.71417	0.134494
Ranbp17	2.60771	0.861786	0.240235
Adam23	2.60462	0.509958	0.0672973
Ak5	2.60439	0.513525	0.0681146
Ppp1r36	2.60317	0.764969	0.155663
Scpep1os	2.59912	1	0.357191
Camk1g	2.59586	1	0.465426
Mir6928	2.59577	0.902409	0.26624
Arhgap42	2.59455	0.491835	0.0628127
Asic3	2.59295	1	0.356479
Pcdhb19	2.59276	0.758704	0.152523
Gpr88	2.59206	0.806569	0.179671
Pcdhb16	2.5918	0.623936	0.102147
Nap1l3	2.58915	0.326067	0.0289163
Chst13	2.58914	1	0.345922
Agr3	2.5871	0.951846	0.299418
Lrrc71	2.58575	0.603472	0.0912832
Hspb7	2.58439	0.821614	0.207447
Apol7c	2.58214	0.341573	0.0317358
B3gnt5	2.58027	0.34364	0.0325895
H2afy3	2.58025	0.874022	0.247307
Tekt4	2.57929	0.75586	0.151087
Bbox1	2.57871	1	0.43132
Galnt16	2.57727	0.605766	0.0957973
Ugt1a2	2.57553	0.85186	0.22661
Zfp248	2.57471	0.370044	0.0376391
Dio3os	2.57465	1	0.38016
Scg3	2.57335	0.913936	0.274469
Pou3f1	2.57294	0.968423	0.311627
Lgi2	2.57194	0.623005	0.101712
Lrp2	2.57095	0.785115	0.164636
Scrn1	2.57026	0.443092	0.051785
Gm12695	2.57025	0.912311	0.273453
Nme4	2.56979	0.191013	0.0129996
Ano1	2.569	0.275191	0.0224696
C130083M11Rik	2.56818	0.946582	0.296264
2210414B05Rik	2.56657	1	0.462517
Pmp2	2.56657	1	0.462517
Cyp3a13	2.56647	0.818539	0.18602
Fam166b	2.56584	0.856557	0.229458
Bdkrb1	2.56556	0.360699	0.0359355
Atp6v0a4	2.56358	0.843033	0.22005
Prss27	2.5584	0.396192	0.0416475
Morn5	2.55495	0.810709	0.181356
Gm1661	2.55252	0.633781	0.105612
Boll	2.55001	0.9367	0.290051
Elovl7	2.5457	0.418442	0.045578
Pi16	2.54473	0.238735	0.0180461
Bdh2	2.53963	0.622628	0.101608
A930003A15Rik	2.53962	1	0.479446
Tmem52	2.53943	0.891537	0.257665
Trim9	2.53728	1	0.465333
Wnt3	2.53541	0.864495	0.242204
Gap43	2.53461	0.818539	0.191867
Hcar1	2.53313	0.879215	0.249965
Pcsk5	2.53135	0.369967	0.0376012
Ebf2	2.52981	0.623936	0.102201
Lox	2.52823	0.101736	0.00542821
Dnajb7	2.52823	0.633781	0.105756
Ifit3	2.52785	0.0724625	0.0035065
Tnfsf8	2.5277	0.788713	0.169272
Bdnf	2.52689	0.681586	0.122943
Cd226	2.52502	0.778128	0.160356
Mmp23	2.52137	0.304315	0.0260262
Col6a2	2.5207	0.0866656	0.00442697
Mir680-2	2.51967	1	0.346834
D030025P21Rik	2.51815	1	0.491675
Masp1	2.51812	1	0.491712
Wfikkn2	2.51809	1	0.49174
Hpse	2.51741	0.278151	0.0227911
Ifit1bl2	2.51724	1	0.341138
Tgfbr3l	2.51714	0.517818	0.0690395
Ovol3	2.51696	1	0.359193
Mir6398	2.50906	1	0.472116
Mir7026	2.50906	1	0.472116
Prickle4	2.50837	0.945703	0.295743
Nts	2.50403	0.801556	0.177059
BC021785	2.50264	0.760849	0.153316
Hist1h1a	2.50131	0.592556	0.0869434
Vsig4	2.49986	0.361549	0.0362007
Dclk1	2.49879	0.433608	0.0487264
Cd5l	2.49627	0.457132	0.0560049
Wdr86	2.49591	0.530462	0.0716812
A4galt	2.49431	0.297946	0.025259
Aldh3b2	2.49308	1	0.337512
Mir3474	2.48833	1	0.499611
Lrrc9	2.4883	1	0.499562
Btnl5-ps	2.48828	1	0.49954
Myh15	2.48821	1	0.499439
Mfap5	2.48438	0.166998	0.010654
Zfp474	2.47811	0.818539	0.199166
Tmem40	2.47737	0.603965	0.0914456
Ldb3	2.47593	1	0.399189
Drc7	2.47416	0.832969	0.215499
Sorbs2	2.47249	0.788713	0.170067
Trex2	2.467	1	0.412754
Amdhd1	2.46419	1	0.428883
Eno2	2.46319	0.524203	0.0703846
1110017D15Rik	2.45956	0.496095	0.0636755
Efna3	2.45693	0.955029	0.301123
C4bp-ps1	2.45258	1	0.48182
Calb1	2.45258	1	0.48182
Dlk1	2.45258	1	0.48182
Gm16159	2.45258	1	0.48182
Gm16532	2.45258	1	0.48182
Lhfpl4	2.45258	1	0.48182
Mir345	2.45258	1	0.48182
Mir6897	2.45258	1	0.48182
Muc13	2.45258	1	0.48182
Ankrd34a	2.45223	1	0.377881
Mir3473c	2.45134	1	0.406822
Hoxb5os	2.45003	1	0.377373
Kcnip2	2.45003	1	0.377373
Fam179a	2.44615	0.679106	0.122283
Rsph14	2.44575	0.818539	0.201924
Ttll6	2.44383	1	0.374168
Hal	2.4431	0.703739	0.130584
Hmga2	2.44283	0.915166	0.274988
Cfap70	2.44246	0.818539	0.191975
Ctla2b	2.44099	0.521965	0.0699119
Ccdc24	2.43944	0.786628	0.166304
Unc13a	2.43868	0.293093	0.0245314
C230014O12Rik	2.43857	1	0.420174
Hoxc5	2.43732	0.961543	0.305106
Aspn	2.43691	0.460456	0.0566213
Islr2	2.43679	1	0.43115
Ddr1	2.43598	0.336572	0.0306927
Kcnj10	2.43388	0.734942	0.142588
Cc2d2a	2.42627	0.396192	0.0416618
Gm16793	2.42531	0.49669	0.063965
Bbs12	2.42366	0.320793	0.0282029
Nmnat2	2.42304	0.871599	0.245729
Atg9b	2.42153	0.605449	0.0926768
Ceacam10	2.42029	0.969957	0.312383
Gm14634	2.42022	0.764748	0.155277
Oacyl	2.42007	0.647883	0.109833
Zfp872	2.41934	0.86387	0.241923
Fsip1	2.41902	0.931285	0.286734
Retnlg	2.41661	0.400669	0.0424607
Eda2r	2.41629	0.597915	0.0883266
Fam216b	2.41331	0.838237	0.218029
Syngap1	2.41126	1	0.397442
Pde1a	2.4108	0.737839	0.143451
Rasl11b	2.4101	0.539908	0.0742177
Krt14	2.40865	0.818539	0.185789
Kdm4d	2.4077	0.963743	0.306949
Serpinh1	2.40638	0.0770459	0.00380166
Olfr49	2.40512	0.940527	0.292661
1700017G19Rik	2.40332	0.991629	0.330615
Kcnq4	2.40238	0.819904	0.206579
Kcnn1	2.40226	0.9946	0.332723
Hcn1	2.40154	1	0.382655
Fermt1	2.3991	1	0.365352
Efcab6	2.39841	1	0.398254
C230072F16Rik	2.39831	0.858014	0.230987
1700001C02Rik	2.39752	0.658278	0.113429
Abcg5	2.39695	1	0.499256
Rtn4rl2	2.39551	0.638807	0.107474
Clip4	2.39525	0.554193	0.0781901
Sema5a	2.39487	0.818539	0.188743
Ceacam19	2.39414	0.696819	0.128687
Mir511	2.39122	0.743322	0.145822
Wdr27	2.3897	0.883403	0.251965
Srsf12	2.38968	0.858368	0.235075
Rhou	2.38839	0.379147	0.0390465
Gm8883	2.38802	0.456747	0.0558848
F5	2.38709	0.564686	0.0804824
1810010D01Rik	2.38317	0.752551	0.149641
Bmp8a	2.38223	0.679106	0.12224
Calr4	2.3815	1	0.496064
D130043K22Rik	2.37984	1	0.427318
Arntl2	2.37968	0.230689	0.0170695
Acacb	2.37912	0.791082	0.171139
Fscn1	2.37791	0.164739	0.0104425
Adamts5	2.37724	0.511484	0.0676295
Igdcc4	2.37645	0.818539	0.197032
Ccdc153	2.37613	0.652909	0.111425
Ppp1r14d	2.37596	0.905769	0.268498
2310068J16Rik	2.37504	0.74879	0.148214
AA467197	2.37175	0.402442	0.042863
Spats2	2.37033	0.122557	0.00695077
Apon	2.36964	1	0.358468
Plekha4	2.36684	0.629689	0.104119
Neurl1a	2.36554	0.231948	0.0172292
Slc2a10	2.36131	0.668067	0.116937
Garnl3	2.361	0.258333	0.0204902
Elmod1	2.35925	0.938047	0.291304
Sell	2.35901	0.217706	0.0156979
Mir7030	2.3589	1	0.426331
Trpc4	2.35835	1	0.422674
Adamts12	2.35796	1	0.505298
Thrsp	2.35712	0.818539	0.18587
Wdr72	2.35588	0.794471	0.173541
Rsph1	2.3556	0.568311	0.0811707
Alx4	2.35533	1	0.440886
Rian	2.3544	1	0.424263
1700012B09Rik	2.35388	0.922222	0.281074
Sntn	2.35244	0.743462	0.145916
A730020M07Rik	2.35157	1	0.33793
0610040J01Rik	2.35022	0.344413	0.0327214
Prrt2	2.34991	0.918759	0.277873
Cd163	2.34969	0.415036	0.0448499
Grb10	2.34861	0.469662	0.0583881
Col6a3	2.34714	0.430582	0.0477817
Dfna5	2.34616	0.249021	0.0192111
Maged2	2.34528	0.175591	0.0114611
Pm20d2	2.34422	0.818539	0.202298
Iqcf1	2.34399	1	0.524687
Ogdhl	2.34396	1	0.524623
Utp14b	2.34211	0.0561677	0.00251848
Cdk18	2.34179	0.166516	0.0106165
Ifit3b	2.33883	0.34903	0.0337582
Timp4	2.33698	0.858014	0.234182
Tnn	2.33688	0.818539	0.186788
Fam171a2	2.3365	0.652512	0.111285
Cort	2.33625	1	0.523533
Ttc34	2.33521	1	0.382176
Myoz1	2.33328	0.516416	0.0687257
E330009J07Rik	2.33248	0.360809	0.0359612
Fam183b	2.32824	0.800695	0.176466
Olfml2b	2.32621	0.242692	0.0185341
Lcn12	2.32598	1	0.455
Abcc9	2.31792	0.634915	0.106101
Ano9	2.31685	0.747422	0.147112
Tekt1	2.3164	0.818539	0.194747
Rgs11	2.31484	0.184842	0.0124207
Dhtkd1	2.31261	0.858014	0.234561
Hotairm1	2.31082	0.818539	0.194004
Ropn1l	2.31064	0.249197	0.0192645
Clu	2.31056	0.0627384	0.00293432
Tpbg	2.30999	0.670712	0.117856
Lect1	2.30877	1	0.448204
Scara5	2.30829	0.513685	0.068173
Bpifc	2.30701	1	0.430367
3632451O06Rik	2.30377	0.663402	0.11499
Itih5	2.30312	0.48397	0.0610388
Asgr2	2.30212	1	0.364889
Fbxo16	2.2997	1	0.418869
Ntrk3	2.2993	1	0.446361
Pkd1l2	2.29898	0.437295	0.0500972
Ghrl	2.29823	0.652909	0.111434
Mapk13	2.29733	0.509958	0.0673026
Npc1l1	2.29709	1	0.499454
Prrx1	2.2959	0.62221	0.101286
Mefv	2.29403	0.438587	0.0505425
Mx2	2.29189	0.522678	0.0700729
Rapgef5	2.29047	0.421675	0.0463271
Lax1	2.28439	0.976131	0.317478
Wdr78	2.28432	0.470303	0.0585833
Serpinb5	2.28385	1	0.491568
[truncated: 22,422 more rows]
