# Supplementary material for: IL-33-ST2 axis regulates myeloid cell differentiation and activation enabling effective club cell regeneration
Source: Nat Commun. 2020 Sep 22;11:4786. doi: 10.1038/s41467-020-18466-w (PMC7508874; doi:10.1038/s41467-020-18466-w)
Supplement: Supplementary file 9 — Supplementary Data 5 [file 41467_2020_18466_MOESM9_ESM.xlsx]

## Sheet: supplemental table 4e
GeneID	cluster	description
1110007C09Rik	1	RIKEN cDNA 1110007C09 gene
4632428N05Rik	1	RIKEN cDNA 4632428N05 gene
5031439G07Rik	1	RIKEN cDNA 5031439G07 gene
AB124611	1	cDNA sequence AB124611
Abca7	1	ATP-binding cassette, sub-family A (ABC1), member 7
Abcd1	1	ATP-binding cassette, sub-family D (ALD), member 1
Abi3	1	ABI gene family, member 3
Ace	1	angiotensin I converting enzyme (peptidyl-dipeptidase A) 1
Acer3	1	alkaline ceramidase 3
Actr3	1	ARP3 actin-related protein 3
Adam15	1	a disintegrin and metallopeptidase domain 15 (metargidin)
Adam8	1	a disintegrin and metallopeptidase domain 8
Adap1	1	ArfGAP with dual PH domains 1
Add3	1	adducin 3 (gamma)
Adgre4	1	NA
Adgre5	1	NA
Adrbk1	1	adrenergic receptor kinase, beta 1
Adssl1	1	adenylosuccinate synthetase like 1
Ahnak	1	AHNAK nucleoprotein (desmoyokin)
AI607873	1	expressed sequence AI607873
Akna	1	AT-hook transcription factor
Aldh2	1	aldehyde dehydrogenase 2, mitochondrial
Anxa6	1	annexin A6
Ap1s2	1	adaptor-related protein complex 1, sigma 2 subunit
Apobec1	1	apolipoprotein B mRNA editing enzyme, catalytic polypeptide 1
Apoe	1	apolipoprotein E
Arap1	1	ArfGAP with RhoGAP domain, ankyrin repeat and PH domain 1
Arf6	1	ADP-ribosylation factor 6
Arg1	1	arginase, liver
Arhgdib	1	Rho, GDP dissociation inhibitor (GDI) beta
Arhgef1	1	Rho guanine nucleotide exchange factor (GEF) 1
Arid5a	1	AT rich interactive domain 5A (MRF1-like)
Asap1	1	ArfGAP with SH3 domain, ankyrin repeat and PH domain1
Atf3	1	activating transcription factor 3
Atp1a3	1	ATPase, Na+/K+ transporting, alpha 3 polypeptide
Atp2b1	1	ATPase, Ca++ transporting, plasma membrane 1
Aup1	1	ancient ubiquitous protein 1
Bcl3	1	B cell leukemia/lymphoma 3
Bin2	1	NA
Birc3	1	baculoviral IAP repeat-containing 3
Btg1	1	B cell translocation gene 1, anti-proliferative
Btg2	1	B cell translocation gene 2, anti-proliferative
C3	1	complement component 3
Ccdc109b	1	coiled-coil domain containing 109B
Ccl24	1	chemokine (C-C motif) ligand 24
Ccl9	1	chemokine (C-C motif) ligand 9
Ccnd3	1	cyclin D3
Ccnl1	1	cyclin L1
Ccr2	1	chemokine (C-C motif) receptor 2
Cd14	1	CD14 antigen
Cd177	1	CD177 antigen
Cd209a	1	CD209a antigen
Cd244	1	CD244 natural killer cell receptor 2B4
Cd300a	1	CD300A antigen
Cd300lb	1	CD300 antigen like family member B
Cd300ld	1	CD300 molecule-like family member d
Cd52	1	CD52 antigen
Cd83	1	CD83 antigen
Cdc42se1	1	CDC42 small effector 1
Cdkn2d	1	cyclin-dependent kinase inhibitor 2D (p19, inhibits CDK4)
Ceacam1	1	carcinoembryonic antigen-related cell adhesion molecule 1
Cfh	1	complement component factor h
Clec12a	1	NA
Clec4a1	1	NA
Clec4a3	1	C-type lectin domain family 4, member a3
Clec4e	1	C-type lectin domain family 4, member e
Clint1	1	clathrin interactor 1
Cmip	1	c-Maf inducing protein
Cmtm6	1	CKLF-like MARVEL transmembrane domain containing 6
Cmtm7	1	CKLF-like MARVEL transmembrane domain containing 7
Cnn2	1	calponin 2
Col1a1	1	collagen, type I, alpha 1
Col1a2	1	collagen, type I, alpha 2
Col3a1	1	collagen, type III, alpha 1
Coro1a	1	coronin, actin binding protein 1A
Crip1	1	cysteine-rich protein 1 (intestinal)
Csf1r	1	colony stimulating factor 1 receptor
Csf3r	1	colony stimulating factor 3 receptor (granulocyte)
Csrnp1	1	cysteine-serine-rich nuclear protein 1
Cst3	1	cystatin C
Cx3cr1	1	chemokine (C-X3-C motif) receptor 1
Cyp27a1	1	cytochrome P450, family 27, subfamily a, polypeptide 1
Cyp4f18	1	cytochrome P450, family 4, subfamily f, polypeptide 18
Cytip	1	cytohesin 1 interacting protein
Dbnl	1	drebrin-like
Dock2	1	dedicator of cyto-kinesis 2
Dock8	1	dedicator of cytokinesis 8
Dusp1	1	dual specificity phosphatase 1
Dusp5	1	dual specificity phosphatase 5
Ecm1	1	extracellular matrix protein 1
Ehd4	1	EH-domain containing 4
Eif4ebp1	1	eukaryotic translation initiation factor 4E binding protein 1
Eln	1	elastin
Emb	1	embigin
Emilin2	1	elastin microfibril interfacer 2
Emp3	1	epithelial membrane protein 3
Eno3	1	enolase 3, beta muscle
Ethe1	1	ethylmalonic encephalopathy 1
Evi2a	1	ecotropic viral integration site 2a
F13a1	1	coagulation factor XIII, A1 subunit
Fam107b	1	family with sequence similarity 107, member B
Fam49a	1	family with sequence similarity 49, member A
Fam49b	1	family with sequence similarity 49, member B
Fcgr2b	1	Fc receptor, IgG, low affinity IIb
Fem1c	1	fem-1 homolog c (C.elegans)
Fes	1	feline sarcoma oncogene
Fgl2	1	fibrinogen-like protein 2
Flna	1	filamin, alpha
Flot1	1	flotillin 1
Fmnl1	1	formin-like 1
Fn1	1	fibronectin 1
Fos	1	FBJ osteosarcoma oncogene
Fosl2	1	fos-like antigen 2
Fyb	1	FYN binding protein
G6pdx	1	glucose-6-phosphate dehydrogenase X-linked
Glipr2	1	GLI pathogenesis-related 2
Gltscr2	1	glioma tumor suppressor candidate region gene 2
Gm2a	1	GM2 ganglioside activator protein
Gm9733	1	NA
Gmfg	1	NA
Gng10	1	guanine nucleotide binding protein (G protein), gamma 10
Gngt2	1	guanine nucleotide binding protein (G protein), gamma transducing activity polypeptide 2
Gpr132	1	G protein-coupled receptor 132
Gpr141	1	NA
Gpr35	1	G protein-coupled receptor 35
Gpx1	1	glutathione peroxidase 1
Gpx3	1	glutathione peroxidase 3
Grk6	1	G protein-coupled receptor kinase 6
Gsdmd	1	gasdermin D
Gsr	1	glutathione reductase
H1f0	1	H1 histone family, member 0
H2-T23	1	NA
H2afy	1	H2A histone family, member Y
H3f3a	1	H3 histone, family 3A
H3f3b	1	H3 histone, family 3B
Hck	1	hemopoietic cell kinase
Hfe	1	hemochromatosis
Hgsnat	1	heparan-alpha-glucosaminide N-acetyltransferase
Hmgb2	1	high mobility group box 2
Hmha1	1	histocompatibility (minor) HA-1
Hopx	1	HOP homeobox
Hp	1	haptoglobin
Hpse	1	heparanase
Ier2	1	immediate early response 2
Ier5	1	immediate early response 5
Ifi204	1	interferon activated gene 204
Ifi27l2a	1	interferon, alpha-inducible protein 27 like 2A
Ifitm2	1	interferon induced transmembrane protein 2
Ifitm3	1	interferon induced transmembrane protein 3
Ifitm6	1	interferon induced transmembrane protein 6
Ifnar1	1	interferon (alpha and beta) receptor 1
Ifnar2	1	interferon (alpha and beta) receptor 2
Ifngr1	1	interferon gamma receptor 1
Ifngr2	1	interferon gamma receptor 2
Igsf6	1	immunoglobulin superfamily, member 6
Ikbkb	1	inhibitor of kappaB kinase beta
Il10ra	1	interleukin 10 receptor, alpha
Il17ra	1	interleukin 17 receptor A
Il1r2	1	interleukin 1 receptor, type II
Il2rg	1	interleukin 2 receptor, gamma chain
Il6ra	1	interleukin 6 receptor, alpha
Inpp5k	1	inositol polyphosphate 5-phosphatase K
Irf1	1	interferon regulatory factor 1
Irf5	1	interferon regulatory factor 5
Irf7	1	interferon regulatory factor 7
Irf8	1	interferon regulatory factor 8
Ist1	1	increased sodium tolerance 1 homolog (yeast)
Itfg3	1	integrin alpha FG-GAP repeat containing 3
Itgam	1	integrin alpha M
Itgb7	1	integrin beta 7
Jun	1	jun proto-oncogene
Junb	1	jun B proto-oncogene
Jund	1	jun D proto-oncogene
Kctd20	1	potassium channel tetramerisation domain containing 20
Klf13	1	Kruppel-like factor 13
Klf2	1	Kruppel-like factor 2 (lung)
Klf3	1	Kruppel-like factor 3 (basic)
Klra2	1	killer cell lectin-like receptor, subfamily A, member 2
Kras	1	v-Ki-ras2 Kirsten rat sarcoma viral oncogene homolog
Lat2	1	linker for activation of T cells family, member 2
Lbr	1	lamin B receptor
Ldlr	1	low density lipoprotein receptor
Ldlrad3	1	low density lipoprotein receptor class A domain containing 3
Limd1	1	LIM domains containing 1
Limd2	1	LIM domain containing 2
Lims1	1	LIM and senescent cell antigen-like domains 1
Lrg1	1	leucine-rich alpha-2-glycoprotein 1
Lsp1	1	lymphocyte specific 1
Lst1	1	leukocyte specific transcript 1
Ltb4r1	1	leukotriene B4 receptor 1
Ltbr	1	lymphotoxin B receptor
Ly6c2	1	NA
Ly6e	1	lymphocyte antigen 6 complex, locus E
Ly86	1	lymphocyte antigen 86
Lyn	1	NA
Maf1	1	MAF1 homolog (S. cerevisiae)
Mafb	1	v-maf musculoaponeurotic fibrosarcoma oncogene family, protein B (avian)
Map3k3	1	mitogen-activated protein kinase kinase kinase 3
Mapk14	1	mitogen-activated protein kinase 14
Mapkapk2	1	MAP kinase-activated protein kinase 2
Marcks	1	myristoylated alanine rich protein kinase C substrate
Mbnl1	1	muscleblind-like 1 (Drosophila)
Mbp	1	myelin basic protein
Mef2a	1	myocyte enhancer factor 2A
Metrnl	1	meteorin, glial cell differentiation regulator-like
Mfap4	1	microfibrillar-associated protein 4
Mknk2	1	MAP kinase-interacting serine/threonine kinase 2
Mmp8	1	matrix metallopeptidase 8
Mrpl33	1	mitochondrial ribosomal protein L33
Ms4a4c	1	membrane-spanning 4-domains, subfamily A, member 4C
Ms4a6b	1	membrane-spanning 4-domains, subfamily A, member 6B
Ms4a6c	1	membrane-spanning 4-domains, subfamily A, member 6C
Msr1	1	macrophage scavenger receptor 1
Mxd1	1	MAX dimerization protein 1
Myadm	1	myeloid-associated differentiation marker
Myo1g	1	myosin IG
Nab1	1	Ngfi-A binding protein 1
Nadk	1	NAD kinase
Napsa	1	napsin A aspartic peptidase
Ncf2	1	neutrophil cytosolic factor 2
Ncf4	1	neutrophil cytosolic factor 4
Ndel1	1	nuclear distribution gene E-like homolog 1 (A. nidulans)
Ndrg1	1	N-myc downstream regulated gene 1
Neurl3	1	neuralized homolog 3 homolog (Drosophila)
Nfe2	1	nuclear factor, erythroid derived 2
Nfil3	1	nuclear factor, interleukin 3, regulated
Nfkb1	1	nuclear factor of kappa light polypeptide gene enhancer in B cells 1, p105
Nfkb2	1	nuclear factor of kappa light polypeptide gene enhancer in B cells 2, p49/p100
Nfkbia	1	nuclear factor of kappa light polypeptide gene enhancer in B cells inhibitor, alpha
Nfkbie	1	nuclear factor of kappa light polypeptide gene enhancer in B cells inhibitor, epsilon
Nfkbiz	1	nuclear factor of kappa light polypeptide gene enhancer in B cells inhibitor, zeta
Ninj1	1	ninjurin 1
Nr4a1	1	nuclear receptor subfamily 4, group A, member 1
Nrbp1	1	nuclear receptor binding protein 1
Nrros	1	negative regulator of reactive oxygen species
Nuak2	1	NUAK family, SNF1-like kinase, 2
Nupr1	1	nuclear protein transcription regulator 1
Oasl2	1	2'-5' oligoadenylate synthetase-like 2
Orai1	1	ORAI calcium release-activated calcium modulator 1
Pabpc1	1	poly(A) binding protein, cytoplasmic 1
Padi2	1	peptidyl arginine deiminase, type II
Paip2	1	polyadenylate-binding protein-interacting protein 2
Pde4b	1	phosphodiesterase 4B, cAMP specific
Pid1	1	phosphotyrosine interaction domain containing 1
Pik3cd	1	phosphatidylinositol 3-kinase catalytic delta polypeptide
Pim1	1	proviral integration site 1
Pim3	1	proviral integration site 3
Pink1	1	PTEN induced putative kinase 1
Pip4k2a	1	phosphatidylinositol-5-phosphate 4-kinase, type II, alpha
Pkn1	1	protein kinase N1
Pla2g7	1	phospholipase A2, group VII (platelet-activating factor acetylhydrolase, plasma)
Plac8	1	placenta-specific 8
Plbd1	1	phospholipase B domain containing 1
Plcg2	1	phospholipase C, gamma 2
Pld4	1	phospholipase D family, member 4
Plekho2	1	pleckstrin homology domain containing, family O member 2
Plxnb2	1	plexin B2
Pmaip1	1	phorbol-12-myristate-13-acetate-induced protein 1
Ppp1cb	1	protein phosphatase 1, catalytic subunit, beta isoform
Ppp1r12c	1	protein phosphatase 1, regulatory (inhibitor) subunit 12C
Ppp1r15a	1	protein phosphatase 1, regulatory (inhibitor) subunit 15A
Ppp2r5a	1	protein phosphatase 2, regulatory subunit B', alpha
Prdx5	1	peroxiredoxin 5
Prdx6	1	peroxiredoxin 6
Prkcb	1	protein kinase C, beta
Prkcd	1	protein kinase C, delta
Prkx	1	protein kinase, X-linked
Psma7	1	proteasome (prosome, macropain) subunit, alpha type 7
Psmb10	1	proteasome (prosome, macropain) subunit, beta type 10
Psmb8	1	proteasome (prosome, macropain) subunit, beta type 8 (large multifunctional peptidase 7)
Ptp4a2	1	protein tyrosine phosphatase 4a2
Ptprc	1	protein tyrosine phosphatase, receptor type, C
Ptpro	1	protein tyrosine phosphatase, receptor type, O
Pxn	1	paxillin
Pycard	1	PYD and CARD domain containing
Pyhin1	1	pyrin and HIN domain family, member 1
Rab31	1	RAB31, member RAS oncogene family
Rac2	1	RAS-related C3 botulinum substrate 2
Rap1a	1	RAS-related protein-1a
Rap1b	1	RAS related protein 1b
Rara	1	retinoic acid receptor, alpha
Rasa3	1	RAS p21 protein activator 3
Rassf4	1	Ras association (RalGDS/AF-6) domain family member 4
Rela	1	v-rel reticuloendotheliosis viral oncogene homolog A (avian)
Rhog	1	ras homolog gene family, member G
Rnase6	1	ribonuclease, RNase A family, 6
Rnf114	1	ring finger protein 114
Rnf130	1	ring finger protein 130
Rpl18a	1	ribosomal protein L18A
Rps14	1	ribosomal protein S14
Rps9	1	ribosomal protein S9
Rpsa	1	ribosomal protein SA
Rras	1	Harvey rat sarcoma oncogene, subgroup R
Rsrp1	1	arginine/serine rich protein 1
S100a4	1	S100 calcium binding protein A4
S100a6	1	S100 calcium binding protein A6 (calcyclin)
S100a8	1	S100 calcium binding protein A8 (calgranulin A)
S100a9	1	S100 calcium binding protein A9 (calgranulin B)
Samhd1	1	SAM domain and HD domain, 1
Samsn1	1	SAM domain, SH3 domain and nuclear localization signals, 1
Sat1	1	spermidine/spermine N1-acetyl transferase 1
Sbno2	1	strawberry notch homolog 2 (Drosophila)
Sell	1	selectin, lymphocyte
Sema4d	1	sema domain, immunoglobulin domain (Ig), transmembrane domain (TM) and short cytoplasmic domain, (semaphorin) 4D
Serinc3	1	serine incorporator 3
Sgk3	1	serum/glucocorticoid regulated kinase 3
Sgms1	1	sphingomyelin synthase 1
Sh2b3	1	SH2B adaptor protein 3
Sh3kbp1	1	SH3-domain kinase binding protein 1
Shfm1	1	split hand/foot malformation (ectrodactyly) type 1
Slc11a1	1	solute carrier family 11 (proton-coupled divalent metal ion transporters), member 1
Slc16a3	1	solute carrier family 16 (monocarboxylic acid transporters), member 3
Slc2a6	1	solute carrier family 2 (facilitated glucose transporter), member 6
Slc44a2	1	solute carrier family 44, member 2
Slfn1	1	schlafen 1
Slk	1	STE20-like kinase
Smpdl3a	1	sphingomyelin phosphodiesterase, acid-like 3A
Snx18	1	sorting nexin 18
Snx20	1	sorting nexin 20
Socs3	1	suppressor of cytokine signaling 3
Sorl1	1	sortilin-related receptor, LDLR class A repeats-containing
Sp100	1	nuclear antigen Sp100
Sqrdl	1	sulfide quinone reductase-like (yeast)
Srgn	1	serglycin
Srsf5	1	serine/arginine-rich splicing factor 5
Ssh2	1	slingshot homolog 2 (Drosophila)
St3gal4	1	ST3 beta-galactoside alpha-2,3-sialyltransferase 4
Stat1	1	signal transducer and activator of transcription 1
Stk10	1	serine/threonine kinase 10
Stk17b	1	serine/threonine kinase 17b (apoptosis-inducing)
Stk40	1	serine/threonine kinase 40
Stx11	1	syntaxin 11
Sub1	1	SUB1 homolog (S. cerevisiae)
Tacc1	1	transforming, acidic coiled-coil containing protein 1
Taok3	1	TAO kinase 3
Tcp11l2	1	t-complex 11 (mouse) like 2
Tgfb1	1	transforming growth factor, beta 1
Tgfbi	1	transforming growth factor, beta induced
Thbs1	1	thrombospondin 1
Tifab	1	TRAF-interacting protein with forkhead-associated domain, family member B
Tiparp	1	TCDD-inducible poly(ADP-ribose) polymerase
Tln1	1	talin 1
Tlr13	1	toll-like receptor 13
Tmc6	1	transmembrane channel-like gene family 6
Tmem176a	1	transmembrane protein 176A
Tmem176b	1	transmembrane protein 176B
Tmem50b	1	transmembrane protein 50B
Tmem51	1	transmembrane protein 51
Tmpo	1	thymopoietin
Tmsb10	1	thymosin, beta 10
Tnfrsf1a	1	tumor necrosis factor receptor superfamily, member 1a
Tnfrsf1b	1	tumor necrosis factor receptor superfamily, member 1b
Tor1aip1	1	torsin A interacting protein 1
Tpd52	1	tumor protein D52
Tpm4	1	tropomyosin 4
Tpst2	1	protein-tyrosine sulfotransferase 2
Trafd1	1	TRAF type zinc finger domain containing 1
Treml4	1	triggering receptor expressed on myeloid cells-like 4
Trex1	1	NA
Tspan13	1	tetraspanin 13
Tspo	1	translocator protein
Ttc7	1	tetratricopeptide repeat domain 7
Tuba1a	1	tubulin, alpha 1A
Unc93b1	1	unc-93 homolog B1 (C. elegans)
Vegfa	1	vascular endothelial growth factor A
Wdr26	1	WD repeat domain 26
Wfdc17	1	WAP four-disulfide core domain 17
Xdh	1	xanthine dehydrogenase
Ypel3	1	yippee-like 3 (Drosophila)
Zc3hav1	1	zinc finger CCCH type, antiviral 1
Zfand5	1	zinc finger, AN1-type domain 5
Zfp36	1	zinc finger protein 36
Zfp36l2	1	zinc finger protein 36, C3H type-like 2
Zyx	1	zyxin
Bpifa1	2	BPI fold containing family A, member 1
Bpifb1	2	BPI fold containing family B, member 1
C1qb	2	complement component 1, q subcomponent, beta polypeptide
C1qc	2	complement component 1, q subcomponent, C chain
Cbr2	2	carbonyl reductase 2
Cd74	2	CD74 antigen (invariant polypeptide of major histocompatibility complex, class II antigen-associated)
Chil1	2	chitinase-like 1
Clu	2	clusterin
Cyp2f2	2	cytochrome P450, family 2, subfamily f, polypeptide 2
Cyr61	2	cysteine rich protein 61
Dcn	2	decorin
Egr1	2	early growth response 1
Fcna	2	ficolin A
Gsn	2	gelsolin
H2-Aa	2	histocompatibility 2, class II antigen A, alpha
H2-Ab1	2	histocompatibility 2, class II antigen A, beta 1
H2-DMb1	2	NA
H2-Eb1	2	histocompatibility 2, class II antigen E beta
Lair1	2	leukocyte-associated Ig-like receptor 1
Mgp	2	matrix Gla protein
Retnla	2	resistin like alpha
Scd1	2	stearoyl-Coenzyme A desaturase 1
Scgb1a1	2	secretoglobin, family 1A, member 1 (uteroglobin)
Scgb3a1	2	secretoglobin, family 3A, member 1
Scgb3a2	2	secretoglobin, family 3A, member 2
Sec14l3	2	SEC14-like 3 (S. cerevisiae)
Sftpa1	2	surfactant associated protein A1
Sftpb	2	surfactant associated protein B
Sftpc	2	surfactant associated protein C
Sftpd	2	surfactant associated protein D
Sparc	2	secreted acidic cysteine rich glycoprotein
Timp2	2	tissue inhibitor of metalloproteinase 2
Wfdc2	2	WAP four-disulfide core domain 2
Aacs	3	acetoacetyl-CoA synthetase
Abcd2	3	ATP-binding cassette, sub-family D (ALD), member 2
Abcg1	3	ATP-binding cassette, sub-family G (WHITE), member 1
Abhd12	3	abhydrolase domain containing 12
Abhd17c	3	abhydrolase domain containing 17C
Acaa1b	3	acetyl-Coenzyme A acyltransferase 1B
Acly	3	ATP citrate lyase
Acox1	3	acyl-Coenzyme A oxidase 1, palmitoyl
Acox3	3	acyl-Coenzyme A oxidase 3, pristanoyl
Acp5	3	acid phosphatase 5, tartrate resistant
Adcy3	3	adenylate cyclase 3
Adipor2	3	adiponectin receptor 2
Alas1	3	aminolevulinic acid synthase 1
Aldoa	3	aldolase A, fructose-bisphosphate
Aldoc	3	aldolase C, fructose-bisphosphate
Alox5	3	arachidonate 5-lipoxygenase
Amz1	3	archaelysin family metallopeptidase 1
Angptl4	3	angiopoietin-like 4
Anxa4	3	annexin A4
Aplp2	3	amyloid beta (A4) precursor-like protein 2
App	3	amyloid beta (A4) precursor protein
Atp13a2	3	ATPase type 13A2
Atp6v0a1	3	ATPase, H+ transporting, lysosomal V0 subunit A1
Atp6v0d2	3	ATPase, H+ transporting, lysosomal V0 subunit D2
Atp6v1a	3	ATPase, H+ transporting, lysosomal V1 subunit A
Atp6v1c1	3	ATPase, H+ transporting, lysosomal V1 subunit C1
Atxn10	3	ataxin 10
Axl	3	AXL receptor tyrosine kinase
B3gnt7	3	UDP-GlcNAc:betaGal beta-1,3-N-acetylglucosaminyltransferase 7
Baz1a	3	bromodomain adjacent to zinc finger domain 1A
Bcar3	3	breast cancer anti-estrogen resistance 3
Bcl2a1b	3	NA
Bhlhe40	3	basic helix-loop-helix family, member e40
Blvra	3	biliverdin reductase A
Bst1	3	bone marrow stromal cell antigen 1
C5ar1	3	complement component 5a receptor 1
Calr	3	calreticulin
Camk1	3	calcium/calmodulin-dependent protein kinase I
Capg	3	capping protein (actin filament), gelsolin-like
Car4	3	carbonic anhydrase 4
Card11	3	caspase recruitment domain family, member 11
Cav1	3	caveolin 1, caveolae protein
Cav2	3	caveolin 2
Ccdc80	3	coiled-coil domain containing 80
Ccl3	3	chemokine (C-C motif) ligand 3
Ccl6	3	chemokine (C-C motif) ligand 6
Ccnd2	3	cyclin D2
Ccr1	3	chemokine (C-C motif) receptor 1
Cd164	3	CD164 antigen
Cd2	3	CD2 antigen
Cd200r1	3	CD200 receptor 1
Cd200r4	3	CD200 receptor 4
Cd24a	3	CD24a antigen
Cd300lf	3	CD300 antigen like family member F
Cd302	3	CD302 antigen
Cd33	3	CD33 antigen
Cd36	3	CD36 antigen
Cd63	3	NA
Cd68	3	CD68 antigen
Cd81	3	CD81 antigen
Cd84	3	CD84 antigen
Cd9	3	CD9 antigen
Cdc42ep3	3	CDC42 effector protein (Rho GTPase binding) 3
Cfb	3	complement factor B
Ch25h	3	cholesterol 25-hydroxylase
Chil3	3	chitinase-like 3
Cidec	3	cell death-inducing DFFA-like effector c
Clcn7	3	chloride channel 7
Clec4n	3	C-type lectin domain family 4, member n
Clec5a	3	C-type lectin domain family 5, member a
Clec7a	3	C-type lectin domain family 7, member a
Clic4	3	chloride intracellular channel 4 (mitochondrial)
Cln5	3	ceroid-lipofuscinosis, neuronal 5
Cndp2	3	CNDP dipeptidase 2 (metallopeptidase M20 family)
Colgalt1	3	NA
Comt	3	catechol-O-methyltransferase
Cpne5	3	copine V
Cpt1a	3	carnitine palmitoyltransferase 1a, liver
Cstb	3	cystatin B
Ctnnb1	3	catenin (cadherin associated protein), beta 1
Ctsc	3	cathepsin C
Ctsd	3	cathepsin D
Ctsk	3	cathepsin K
Ctsl	3	cathepsin L
Cxcl2	3	chemokine (C-X-C motif) ligand 2
Cyb561	3	cytochrome b-561
Cyb561a3	3	cytochrome b561 family, member A3
Cyb5a	3	cytochrome b5 type A (microsomal)
Cyb5b	3	cytochrome b5 type B
Cyb5r3	3	cytochrome b5 reductase 3
Cyp51	3	cytochrome P450, family 51
Dab2	3	disabled 2, mitogen-responsive phosphoprotein
Dapk1	3	death associated protein kinase 1
Ddb1	3	damage specific DNA binding protein 1
Dhcr7	3	7-dehydrocholesterol reductase
Dhrs3	3	dehydrogenase/reductase (SDR family) member 3
Dhrs7b	3	dehydrogenase/reductase (SDR family) member 7B
Dirc2	3	disrupted in renal carcinoma 2 (human)
Dpep2	3	NA
Dpp7	3	dipeptidylpeptidase 7
Dstn	3	destrin
Dtnbp1	3	dystrobrevin binding protein 1
Ear1	3	eosinophil-associated, ribonuclease A family, member 1
Ech1	3	enoyl coenzyme A hydratase 1, peroxisomal
Egr2	3	early growth response 2
Epcam	3	epithelial cell adhesion molecule
Etfa	3	electron transferring flavoprotein, alpha polypeptide
Etfb	3	electron transferring flavoprotein, beta polypeptide
Evl	3	Ena-vasodilator stimulated phosphoprotein
F11r	3	F11 receptor
F7	3	coagulation factor VII
Fabp1	3	fatty acid binding protein 1, liver
Fabp5	3	fatty acid binding protein 5, epidermal
Fam129a	3	family with sequence similarity 129, member A
Fam129b	3	family with sequence similarity 129, member B
Fbp1	3	fructose bisphosphatase 1
Fbxl5	3	F-box and leucine-rich repeat protein 5
Fcgrt	3	Fc receptor, IgG, alpha chain transporter
Fdft1	3	farnesyl diphosphate farnesyl transferase 1
Fdps	3	farnesyl diphosphate synthetase
Flot2	3	flotillin 2
Fpr1	3	formyl peptide receptor 1
Fth1	3	ferritin heavy chain 1
Ftl1	3	NA
Furin	3	furin (paired basic amino acid cleaving enzyme)
Gaa	3	glucosidase, alpha, acid
Gadd45g	3	growth arrest and DNA-damage-inducible 45 gamma
Galnt6	3	UDP-N-acetyl-alpha-D-galactosamine:polypeptide N-acetylgalactosaminyltransferase 6
Gars	3	glycyl-tRNA synthetase
Gas2l1	3	growth arrest-specific 2 like 1
Gba	3	glucosidase, beta, acid
Gde1	3	glycerophosphodiester phosphodiesterase 1
Ggta1	3	glycoprotein galactosyltransferase alpha 1, 3
Glmp	3	NA
Gmpr	3	guanosine monophosphate reductase
Gns	3	glucosamine (N-acetyl)-6-sulfatase
Gpnmb	3	glycoprotein (transmembrane) nmb
Gpr137b	3	G protein-coupled receptor 137B
Gpr137b-ps	3	G protein-coupled receptor 137B, pseudogene
Gsap	3	gamma-secretase activating protein
Hcar2	3	hydroxycarboxylic acid receptor 2
Hilpda	3	hypoxia inducible lipid droplet associated
Hmgcr	3	3-hydroxy-3-methylglutaryl-Coenzyme A reductase
Hmgcs1	3	3-hydroxy-3-methylglutaryl-Coenzyme A synthase 1
Hmgn2	3	NA
Hsd17b12	3	hydroxysteroid (17-beta) dehydrogenase 12
Hsd17b4	3	hydroxysteroid (17-beta) dehydrogenase 4
Hsd3b7	3	hydroxy-delta-5-steroid dehydrogenase, 3 beta- and steroid delta-isomerase 7
Hspa9	3	heat shock protein 9
Hvcn1	3	hydrogen voltage-gated channel 1
Igflr1	3	NA
Igsf8	3	immunoglobulin superfamily, member 8
Il18	3	interleukin 18
Il1a	3	interleukin 1 alpha
Il1rn	3	interleukin 1 receptor antagonist
Itgax	3	integrin alpha X
Itgb5	3	integrin beta 5
Ivns1abp	3	influenza virus NS1A binding protein
Jup	3	junction plakoglobin
Kazald1	3	Kazal-type serine peptidase inhibitor domain 1
Klhdc4	3	kelch domain containing 4
Krt19	3	keratin 19
Krt79	3	keratin 79
Lepr	3	leptin receptor
Lilr4b	3	NA
Lilra5	3	NA
Lilrb4a	3	NA
Lima1	3	LIM domain and actin binding 1
Lipa	3	lysosomal acid lipase A
Lmna	3	lamin A
Lpcat3	3	lysophosphatidylcholine acyltransferase 3
Lpin1	3	lipin 1
Lpl	3	lipoprotein lipase
Lsr	3	lipolysis stimulated lipoprotein receptor
Ltc4s	3	leukotriene C4 synthase
Marco	3	macrophage receptor with collagenous structure
Matn2	3	matrilin 2
Mcemp1	3	mast cell expressed membrane protein 1
Mcoln3	3	mucolipin 3
Mertk	3	c-mer proto-oncogene tyrosine kinase
Mfge8	3	milk fat globule-EGF factor 8 protein
Mfsd7c	3	major facilitator superfamily domain containing 7C
Mgat1	3	mannoside acetylglucosaminyltransferase 1
Mgat4b	3	mannoside acetylglucosaminyltransferase 4, isoenzyme B
Mgll	3	monoglyceride lipase
Mgst3	3	microsomal glutathione S-transferase 3
Mical1	3	microtubule associated monooxygenase, calponin and LIM domain containing 1
Mmp12	3	matrix metallopeptidase 12
Mmp19	3	matrix metallopeptidase 19
Mpeg1	3	macrophage expressed gene 1
Mrc1	3	mannose receptor, C type 1
Ms4a8a	3	membrane-spanning 4-domains, subfamily A, member 8A
Msmo1	3	methylsterol monoxygenase 1
Mt1	3	metallothionein 1
Mvd	3	mevalonate (diphospho) decarboxylase
Myo7a	3	myosin VIIA
Nagk	3	N-acetylglucosamine kinase
Naglu	3	alpha-N-acetylglucosaminidase (Sanfilippo disease IIIB)
Nceh1	3	neutral cholesterol ester hydrolase 1
Ncoa4	3	nuclear receptor coactivator 4
Nedd9	3	neural precursor cell expressed, developmentally down-regulated gene 9
Nek6	3	NIMA (never in mitosis gene a)-related expressed kinase 6
Net1	3	neuroepithelial cell transforming gene 1
Neu1	3	neuraminidase 1
Nt5e	3	5' nucleotidase, ecto
Olr1	3	oxidized low density lipoprotein (lectin-like) receptor 1
P2ry13	3	purinergic receptor P2Y, G-protein coupled 13
Pald1	3	phosphatase domain containing, paladin 1
Parvg	3	parvin, gamma
Pcyox1	3	prenylcysteine oxidase 1
Pdia4	3	protein disulfide isomerase associated 4
Perp	3	PERP, TP53 apoptosis effector
Pfkfb4	3	6-phosphofructo-2-kinase/fructose-2,6-biphosphatase 4
Phgdh	3	3-phosphoglycerate dehydrogenase
Pik3ap1	3	phosphoinositide-3-kinase adaptor protein 1
Pla2g15	3	phospholipase A2, group XV
Pld3	3	phospholipase D family, member 3
Plekhb2	3	pleckstrin homology domain containing, family B (evectins) member 2
Plet1	3	placenta expressed transcript 1
Plin2	3	perilipin 2
Plin3	3	perilipin 3
Plk3	3	polo-like kinase 3
Plscr1	3	phospholipid scramblase 1
Pltp	3	phospholipid transfer protein
Pnpla7	3	patatin-like phospholipase domain containing 7
Pnpla8	3	patatin-like phospholipase domain containing 8
Pon2	3	paraoxonase 2
Pon3	3	paraoxonase 3
Pparg	3	peroxisome proliferator activated receptor gamma
Ppp1cc	3	protein phosphatase 1, catalytic subunit, gamma isoform
Prdx1	3	NA
Prkar2b	3	protein kinase, cAMP dependent regulatory, type II beta
Pros1	3	protein S (alpha)
Ptpn12	3	protein tyrosine phosphatase, non-receptor type 12
Rab32	3	RAB32, member RAS oncogene family
Rab3il1	3	RAB3A interacting protein (rabin3)-like 1
Rab44	3	RAB44, member RAS oncogene family
Ralgds	3	ral guanine nucleotide dissociation stimulator
Rasgef1b	3	RasGEF domain family, member 1B
Rcan1	3	regulator of calcineurin 1
Reep5	3	receptor accessory protein 5
Renbp	3	renin binding protein
Rexo2	3	REX2, RNA exonuclease 2 homolog (S. cerevisiae)
Rgs1	3	regulator of G-protein signaling 1
Rnh1	3	ribonuclease/angiogenin inhibitor 1
Rragc	3	Ras-related GTP binding C
Rtn3	3	reticulon 3
S100a1	3	S100 calcium binding protein A1
Sdcbp	3	syndecan binding protein
Sdf2l1	3	stromal cell-derived factor 2-like 1
Serpinb1a	3	serine (or cysteine) peptidase inhibitor, clade B, member 1a
Serpinb6a	3	serine (or cysteine) peptidase inhibitor, clade B, member 6a
Sgk1	3	serum/glucocorticoid regulated kinase 1
Sh3tc1	3	SH3 domain and tetratricopeptide repeats 1
Siglecf	3	NA
Sirpa	3	signal-regulatory protein alpha
Ski	3	ski sarcoma viral oncogene homolog (avian)
Sla	3	src-like adaptor
Slc12a7	3	solute carrier family 12, member 7
Slc25a1	3	solute carrier family 25 (mitochondrial carrier, citrate transporter), member 1
Slc29a1	3	solute carrier family 29 (nucleoside transporters), member 1
Slc39a2	3	solute carrier family 39 (zinc transporter), member 2
Slc6a6	3	solute carrier family 6 (neurotransmitter transporter, taurine), member 6
Slc7a2	3	solute carrier family 7 (cationic amino acid transporter, y+ system), member 2
Slc9a4	3	solute carrier family 9 (sodium/hydrogen exchanger), member 4
Slco2b1	3	solute carrier organic anion transporter family, member 2b1
Slpi	3	secretory leukocyte peptidase inhibitor
Snx1	3	sorting nexin 1
Snx10	3	sorting nexin 10
Sort1	3	sortilin 1
Spint1	3	serine protease inhibitor, Kunitz type 1
Spp1	3	secreted phosphoprotein 1
Sqle	3	squalene epoxidase
Sulf2	3	sulfatase 2
Tbc1d9b	3	TBC1 domain family, member 9B
Tbxas1	3	thromboxane A synthase 1, platelet
Tcf7l2	3	transcription factor 7 like 2, T cell specific, HMG box
Tgfbr2	3	transforming growth factor, beta receptor II
Tgm2	3	transglutaminase 2, C polypeptide
Tlr2	3	toll-like receptor 2
Tmbim1	3	transmembrane BAX inhibitor motif containing 1
Tmem14c	3	transmembrane protein 14C
Tmem154	3	transmembrane protein 154
Tnf	3	tumor necrosis factor
Tnfaip2	3	tumor necrosis factor, alpha-induced protein 2
Tob1	3	transducer of ErbB-2.1
Tor1aip2	3	torsin A interacting protein 2
Tpp1	3	tripeptidyl peptidase I
Trf	3	NA
Trpv2	3	transient receptor potential cation channel, subfamily V, member 2
Tuba1b	3	NA
Tubb4b	3	tubulin, beta 4B class IVB
Tubb5	3	tubulin, beta 5 class I
Txn1	3	thioredoxin 1
Uap1l1	3	UDP-N-acteylglucosamine pyrophosphorylase 1-like 1
Unc119	3	unc-119 homolog (C. elegans)
Wfdc21	3	WAP four-disulfide core domain 21
Wsb2	3	WD repeat and SOCS box-containing 2
Zfand2a	3	zinc finger, AN1-type domain 2A
