# Supplementary material for: IL-33-ST2 axis regulates myeloid cell differentiation and activation enabling effective club cell regeneration
Source: Nat Commun. 2020 Sep 22;11:4786. doi: 10.1038/s41467-020-18466-w (PMC7508874; doi:10.1038/s41467-020-18466-w)
Supplement: Supplementary file 10 — Supplementary Data 6 [file 41467_2020_18466_MOESM10_ESM.xlsx]

## Sheet: supplemental table 4f
Pathway_name	Zscore	pvalue	qvalue	Family	Cluster
Apoptosis and survival_Anti-apoptotic TNFs/NF-kB/Bcl-2 pathway	7.77695	1.82e-06	3.45e-05	Survival	1
Apoptosis and survival_Ceramides signaling pathway	2.43174	0.0484889	0.123727	Survival	1
Apoptosis and survival_Lymphotoxin-beta receptor signaling	8.86663	1.38e-07	4.46e-06	Survival	1
Apoptosis and survival_NGF activation of NF-kB	4.46134	0.00275441	0.0117689	Survival	1
Apoptosis and survival_TNFR1 signaling pathway	4.43327	0.00178605	0.00813209	Survival	1
Cell adhesion_Alpha-4 integrins in cell migration and adhesion	6.41814	5.85e-05	0.000553801	Cell adhesion	1
Cell adhesion_Cell-matrix glycoconjugates	2.54176	0.0426431	0.111546	Cell adhesion	1
Cell adhesion_Chemokines and adhesion	7.04179	9.04e-07	1.83e-05	Cell adhesion	1
Cell adhesion_IL-8-dependent cell migration and adhesion	2.85316	0.0297016	0.0832215	Cell adhesion	1
Cell adhesion_Integrin-mediated cell adhesion and migration	5.1118	0.000420277	0.00245921	Cell adhesion	1
Cell adhesion_Integrin inside-out signaling in neutrophils	8.46874	4.12e-08	1.5e-06	Cell adhesion	1
Cell adhesion_Plasmin signaling	5.10825	0.000688122	0.00371331	Cell adhesion	1
Cell adhesion_Role of tetraspanins in the integrin-mediated cell adhesion	2.59961	0.0398618	0.106566	Cell adhesion	1
Cell cycle_ESR1 regulation of G1/S transition	2.85316	0.0297016	0.0832215	Cell cycle	1
Cell cycle_Influence of Ras and Rho proteins on G1/S Transition	3.79558	0.00451149	0.0177655	Cell cycle	1
Cell cycle_Nucleocytoplasmic transport of CDK/Cyclins	3.22765	0.0325194	0.0895666	Cell cycle	1
Cell cycle_Regulation of G1/S transition (part 1)	4.83253	0.00101208	0.00501567	Cell cycle	1
Cell cycle_Regulation of G1/S transition (part 2)	6.18031	0.000162064	0.00117476	Cell cycle	1
Cell cycle_Role of Nek in cell cycle regulation	4.17072	0.00397471	0.0161764	Cell cycle	1
Chemotaxis_CCL19- and CCl21-mediated chemotaxis	2.85316	0.0297016	0.0832215	Chemotaxis	1
Chemotaxis_CCL2-induced chemotaxis	4.5791	0.00097017	0.00490812	Chemotaxis	1
Chemotaxis_CCR1 signaling	4.09222	0.00292417	0.0123852	Chemotaxis	1
Chemotaxis_CCR4-induced chemotaxis of immune cells	2.78614	0.0320954	0.0885664	Chemotaxis	1
Cytoskeleton remodeling_Cytoskeleton remodeling	7.6454	1.53e-07	4.76e-06	Cytoskeleton remodeling	1
Cytoskeleton remodeling_FAK signaling	5.45574	0.000155598	0.00115666	Cytoskeleton remodeling	1
Cytoskeleton remodeling_Fibronectin-binding integrins in cell motility	2.99559	0.0252094	0.0725891	Cytoskeleton remodeling	1
Cytoskeleton remodeling_Integrin outside-in signaling	6.04803	5.81e-05	0.000553801	Cytoskeleton remodeling	1
Cytoskeleton remodeling_Reverse signaling by ephrin B	2.99559	0.0252094	0.0725891	Cytoskeleton remodeling	1
Cytoskeleton remodeling_Role of Activin A in cytoskeleton remodeling	4.0842	0.00753951	0.0271236	Cytoskeleton remodeling	1
Development_EGFR signaling pathway	8.00687	1.87e-07	5.31e-06	Development	1
Development_G-CSF-induced myeloid differentiation	5.64869	0.000328368	0.00203213	Development	1
Development_G-CSF signaling	7.0572	6.13e-06	9.5e-05	Development	1
Development_Gastrin in cell growth and proliferation	6.03778	3.65e-05	0.000377478	Development	1
Development_GM-CSF signaling	7.96513	6.71e-07	1.44e-05	Development	1
Development_Growth hormone signaling via PI3K/AKT and MAPK cascades	4.50792	0.00160481	0.00737605	Development	1
Development_Leptin signaling via JAK/STAT and MAPK cascades	3.50884	0.0141096	0.0455823	Development	1
Development_Non-genomic action of Retinoic acid in cell differentiation	2.69052	0.0277474	0.0788071	Development	1
Development_PDGF signaling via STATs and NF-kB	7.91416	3.06e-06	5.38e-05	Development	1
Development_SDF-1 signaling in hematopoietic stem cell homing	4.83253	0.00101208	0.00501567	Development	1
Development_VEGF signaling and activation	9.81817	1.17e-08	5.15e-07	Development	1
Immune response_Alternative complement pathway	6.89768	1.48e-05	0.000191914	Complement activation	1
Immune response_C3a signaling	6.13138	5.07e-05	0.000492303	Complement activation	1
Immune response_C3a signaling	6.13138	5.07e-05	0.000492303	Complement activation	1
Immune response_C5a signaling	9.96327	4e-09	2.52e-07	Complement activation	1
Immune response_CCL2 signaling	6.62528	1.29e-05	0.000177944	Immune response	1
Immune response_CCR5 signaling in macrophages and T lymphocytes	5.38968	0.000173904	0.00124817	Immune response	1
Immune response_Classical complement pathway	4.7661	0.000721955	0.00381119	Complement activation	1
Immune response_Fc epsilon RI pathway	6.5455	1.49e-05	0.000191914	Efferocytosis	1
Immune response_Fc gamma R-mediated phagocytosis in macrophages	4.22265	0.00241981	0.0106195	Efferocytosis	1
Immune response_iC3b-induced phagocytosis via alpha-M/beta-2 integrin	6.10538	3.24e-05	0.00034439	Complement activation	1
Immune response_IL-1 signaling pathway	8.6198	2.11e-07	5.6e-06	Immune response	1
Immune response_IL-13 signaling via JAK-STAT	4.36092	0.00198184	0.00896751	Immune response	1
Immune response_IL-17 signaling pathways	7.08696	3.31e-06	5.68e-05	Immune response	1
Immune response_IL-2 activation and signaling pathway	7.0572	6.13e-06	9.5e-05	Immune response	1
Immune response_IL-23 signaling pathway	6.33142	0.000133108	0.00103159	Immune response	1
Immune response_IL-33 signaling pathway	5.45574	0.000155598	0.00115666	Immune response	1
Immune response_IL-4 signaling pathway	3.2962	0.0123944	0.0408566	Immune response	1
Immune response_IL-6 signaling pathway	8.06648	2.44e-06	4.44e-05	Immune response	1
Immune response_Inflammasome in inflammatory response	3.99681	0.00496472	0.0189361	Innate response	1
Immune response_Lectin induced complement pathway	4.96792	0.000525959	0.00295878	Complement activation	1
Immune response_LTBR1 signaling	5.26208	0.000215743	0.00148272	Immune response	1
Immune response_MIF-induced cell adhesion_ migration and angiogenesis	8.3883	3.17e-07	7.96e-06	Cell adhesion	1
Immune response_MIF-JAB1 signaling	5.05096	0.00133531	0.00633729	Immune response	1
Immune response_MIF in innate immunity response	5.78119	0.000150731	0.0011379	Innate response	1
Immune response_NFAT in immune response	4.89887	0.000586003	0.00324641	Immune response	1
Immune response_Regulatory role of C1q in platelet activation	6.7232	0.000198334	0.00138114	Complement activation	1
Immune response_TLR2 and TLR4 signaling pathways	8.26379	2.04e-07	5.51e-06	Innate response	1
Immune response_TLR5_ TLR7_ TLR8 and TLR9 signaling pathways	10.2097	2.51e-09	2.28e-07	Innate response	1
Immune response_TREM1 signaling pathway	6.24525	2.53e-05	0.000292092	Immune response	1
Immune response_TSLP signalling	4.74715	0.00114175	0.00554511	Immune response	1
Release of pro-inflammatory factors and proteases by alveolar macrophages in asthma	5.51025	0.000227422	0.00152698	ECM remodeling	1
Signal transduction_Additional pathways of NF-kB activation (in the cytoplasm)	9.61868	7.72e-09	3.63e-07	Signal transduction	1
Signal transduction_Additional pathways of NF-kB activation (in the nucleus)	10.8032	5.48e-09	2.96e-07	Signal transduction	1
Signal transduction_ERK1/2 signaling pathway	4.17072	0.00397471	0.0161764	Signal transduction	1
Signal transduction_PTMs in IL-17-induced CIKS-dependent NF-kB signaling and mRNA stabilization	4.5675	0.00241287	0.0106195	Signal transduction	1
Transcription_CREB pathway	3.02053	0.0178729	0.0557618	Transcription	1
Transcription_Ligand-dependent activation of the ESR1/SP pathway	4.36007	0.00312765	0.0131325	Transcription	1
Transcription_N-CoR/ SMRT complex-mediated epigenetic gene silencing	5.03886	0.000470812	0.00269009	Transcription	1
Transcription_P53 signaling pathway	3.6165	0.00813056	0.0286834	Transcription	1
Transcription_Receptor-mediated HIF regulation	3.6165	0.00813056	0.0286834	Transcription	1
Transcription_Role of AP-1 in regulation of cellular metabolism	4.83253	0.00101208	0.00501567	Transcription	1
Transcription_Role of the non-genomic action of Retinoic acid and phosphorylation of Retinoic acid receptors in the initiation of transcription	5.20747	0.00059974	0.00330993	Transcription	1
Transcription_Role of VDR in regulation of genes involved in osteoporosis	4.29544	0.00152382	0.00713891	Transcription	1
Transcription_Sirtuin6 regulation and functions	2.37241	0.0423473	0.111546	Transcription	1
Transcription_Transcription factor Tubby signaling pathways	2.82398	0.0466893	0.119976	Transcription	1
Transcription_Transcription regulation of aminoacid metabolism	4.92013	0.0015643	0.00725856	Transcription	1
Anti-apoptotic pathways in endoplasmic reticulum stress response in multiple myeloma	3.05648	0.0379551	0.36382	Survival	3
Arachidonic acid metabolites production in alveolar macrophages in asthma	3.53326	0.0138444	0.226643	Lipid metabolism	3
Beta-catenin-dependent transcription regulation in colorectal cancer	3.1718	0.0207245	0.284864	Transcription	3
Cell adhesion_Chemokines and adhesion	3.45451	0.0059224	0.157437	Cell adhesion	3
Cell adhesion_Endothelial cell contacts by junctional mechanisms	3.98381	0.00849926	0.184827	Cell adhesion	3
Cell adhesion_Gap junctions	5.05592	0.00136352	0.0794659	Cell adhesion	3
Cell adhesion_Role of CDK5 in cell adhesion	4.86907	0.00889167	0.187828	Cell adhesion	3
Cell adhesion_Role of tetraspanins in the integrin-mediated cell adhesion	3.10755	0.0222878	0.297921	Cell adhesion	3
Cell adhesion_Tight junctions	3.1718	0.0207245	0.284864	Cell adhesion	3
Cell cycle_Regulation of G1/S transition (part 1)	4.32626	0.00331775	0.120849	Cell cycle	3
Cell cycle_Regulation of G1/S transition (part 1)	4.32626	0.00331775	0.120849	Cell cycle	3
Cell cycle_Role of Nek in cell cycle regulation	4.85015	0.00174422	0.0819782	Cell cycle	3
Cholesterol and Sphingolipid transport / Influx to the early endosome in lung (normal and CF)	3.70069	0.0115251	0.201473	Cholesterol biosynthesis	3
Cholesterol Biosynthesis	5.70661	4.62e-05	0.0112177	Cholesterol biosynthesis	3
Cytoskeleton remodeling_CDC42 in cellular processes	2.75825	0.0496693	0.412445	Cytoskeleton remodeling	3
Cytoskeleton remodeling_Cytoskeleton remodeling	2.61114	0.0258981	0.322509	Cytoskeleton remodeling	3
Cytoskeleton remodeling_Keratin filaments	4.48747	0.00271561	0.112316	Cytoskeleton remodeling	3
Cytoskeleton remodeling_Neurofilaments	4.08835	0.00760889	0.17276	Cytoskeleton remodeling	3
Cytoskeleton remodeling_Reverse signaling by ephrin B	3.53326	0.0138444	0.226643	Cytoskeleton remodeling	3
Cytoskeleton remodeling_Substance P mediated membrane blebbing	3.42708	0.0274986	0.326574	Cytoskeleton remodeling	3
Cytoskeleton remodeling_TGF_ WNT and cytoskeletal remodeling	3.14518	0.00971633	0.193927	Cytoskeleton remodeling	3
Defective efferocytosis in COPD	5.60695	0.00035983	0.0308395	Efferocytosis	3
Defective macrophage-mediated bacterial phagocytosis in COPD	8.82237	2.42e-06	0.00176164	Efferocytosis	3
Development_Leptin signaling via PI3K-dependent pathway	2.56992	0.0413449	0.386151	Proliferation	3
Development_Lipoxin inhibitory action on PDGF_ EGF and LTD4 signaling	3.1718	0.0207245	0.284864	Signal transduction	3
Development_Non-genomic action of Retinoic acid in cell differentiation	3.25566	0.0131555	0.222879	Signal transduction	3
Development_TGF-beta receptor signaling	2.43712	0.048251	0.412445	Signal transduction	3
Development_Thromboxane A2 signaling pathway	3.6086	0.0082872	0.182946	Signal transduction	3
Development_Transcription factors in segregation of hepatocytic lineage	3.61508	0.0126542	0.216907	Transcription	3
Gamma-secretase proteolytic targets	5.22173	0.000236356	0.0288959	ECM remodeling	3
Heme metabolism	4.1462	0.00148073	0.0799048	Heme metabolism	3
High shear stress-induced platelet activation	2.61664	0.0391626	0.37294	Immune response	3
Immune response_Alternative complement pathway	4.17624	0.00400492	0.132617	Complement activation	3
Immune response_Histamine signaling in dendritic cells	2.43712	0.048251	0.412445	Immune response	3
Immune response_HMGB1/RAGE signaling pathway	3.39935	0.0108911	0.198354	Immune response	3
Immune response_HMGB1/TLR signaling pathway	3.1718	0.0207245	0.284864	Immune response	3
Immune response_MIF - the neuroendocrine-macrophage connector	3.78108	0.00662881	0.16652	Proliferation	3
Immune response_PGE2 signaling in immune response	2.66471	0.0370408	0.362205	Immune response	3
Immune response_Production and main functions of biologically active leukotrienes and Lipoxin A4	2.43712	0.048251	0.412445	Immune response	3
Immune response_Substance P-stimulated expression of proinflammatory cytokines via MAPKs	2.76514	0.0329806	0.345704	Immune response	3
Immune response_T regulatory cell-mediated modulation of antigen-presenting cell functions	2.6293	0.0301738	0.335034	Antigen presentation	3
Impaired Lipoxin A4 signaling in CF	2.71418	0.03498	0.351489	Signal transduction	3
Inhibition of remyelination in multiple sclerosis: role of cell-cell and ECM-cell interactions	2.56992	0.0413449	0.386151	Cell adhesion	3
Leukotriene 4 biosynthesis and metabolism	2.92786	0.0273536	0.326574	Lipid metabolism	3
n-6 Polyunsaturated fatty acid biosynthesis	2.91714	0.0205887	0.284864	Lipid metabolism	3
Neurophysiological process_Melatonin signaling	2.76514	0.0329806	0.345704	Signal transduction	3
PDE4 regulation of cyto/chemokine expression in arthritis	2.48022	0.0458897	0.40769	Immune response	3
Proteolysis_Role of Parkin in the Ubiquitin-Proteasomal Pathway	4.19882	0.00677632	0.167341	ECM remodeling	3
PXR-mediated direct regulation of xenobiotic metabolizing enzymes / Rodent version	2.98572	0.0256025	0.321576	Innate immune response	3
PXR signaling via cross-talk / Rodent version	4.44018	0.00528076	0.153881	Innate immune response	3
Regulation of lipid metabolism_G-alpha(q) regulation of lipid metabolism	5.06103	0.000465512	0.0376806	Lipid metabolism	3
Regulation of lipid metabolism_Insulin signaling:generic cascades	2.56992	0.0413449	0.386151	Lipid metabolism	3
Regulation of lipid metabolism_PPAR regulation of lipid metabolism	4.03608	0.00478244	0.145167	Lipid metabolism	3
Regulation of lipid metabolism_Regulation of lipid metabolism by niacin and isoprenaline	2.66471	0.0370408	0.362205	Lipid metabolism	3
Regulation of lipid metabolism_Regulation of lipid metabolism via LXR_ NF-Y and SREBP	3.04557	0.0239139	0.308341	Lipid metabolism	3
Regulation of lipid metabolism_Stimulation of Arachidonic acid production by ACM receptors	2.6293	0.0301738	0.335034	Lipid metabolism	3
Regulation of metabolism_Role of Adiponectin in regulation of metabolism	2.76514	0.0329806	0.345704	Lipid metabolism	3
Release of pro-inflammatory mediators and elastolytic enzymes by alveolar macrophages in COPD	3.79043	0.0104567	0.197862	ECM remodeling	3
Role of inflammasome in macrophages_ adipocytes and pancreatic beta cells in type 2 diabetes	5.02962	0.00293563	0.112316	Innate immune response	3
Role of TLR signaling in skin sensitization	2.71418	0.03498	0.351489	Innate immune response	3
SCAP/SREBP Transcriptional Control of Cholesterol and FA Biosynthesis	8.43882	6.76e-07	0.000985106	Transcription	3
Signal transduction_Calcium signaling	2.66471	0.0370408	0.362205	Signal transduction	3
Signal transduction_PTMs (phosphorylation) in TNF-alpha-induced NF-kB signaling	2.87188	0.0291672	0.335034	Signal transduction	3
The innate immune response to contact allergens	7.50179	1.36e-05	0.00494092	Innate immune response	3
Transcription_Role of Akt in hypoxia induced HIF1 activation	3.88467	0.00944827	0.192878	Transcription	3
Transcription_Role of VDR in regulation of genes involved in osteoporosis	3.03728	0.0175565	0.272125	Transcription	3
Transcription_Sirtuin6 regulation and functions	4.89316	0.00060365	0.0462904	Transcription	3
Transport_HDL-mediated reverse cholesterol transport	2.71418	0.03498	0.351489	Transport	3
Transport_Intracellular cholesterol transport	3.95504	0.00265544	0.112316	Transport	3
Transport_Macropinocytosis	4.10555	0.0157847	0.249982	Transport	3
Transport_The role of AVP in regulation of Aquaporin 2 and renal water reabsorption	3.55422	0.00889508	0.187828	Transport	3
Cell adhesion_ECM remodeling	5.37245	0.00662734	0.689716	ECM remodeling	2
Immune response_Antigen presentation by MHC class II	11.7256	0.000349582	0.16978	Antigen presentation	2
Maturation and migration of dendritic cells in skin sensitization	12.5745	2.34e-06	0.00170607	Maturation	2
Putative pathways of activation of classical complement system in major depressive disorder	7.53446	0.00195613	0.570018	Complement system	2
Release of pro-inflammatory factors and proteases by alveolar macrophages in asthma	5.9725	0.00457241	0.633557	ECM remodeling	2
