# Supplementary material for: IL-33-ST2 axis regulates myeloid cell differentiation and activation enabling effective club cell regeneration
Source: Nat Commun. 2020 Sep 22;11:4786. doi: 10.1038/s41467-020-18466-w (PMC7508874; doi:10.1038/s41467-020-18466-w)
Supplement: Supplementary file 11 — Supplementary Data 7 [file 41467_2020_18466_MOESM11_ESM.xlsx]

## Sheet: supplemental table 4g
GeneID	FoldChange_P3vsP2	FDR	PValue	Family	type
Cd79b	0.00628872	3.77e-102	1.91e-104	CD antigen	Immune response
Cd7	0.00719424	7.69e-42	1.63e-43	CD antigen	Immune response
Clec4a1	0.007438	2.75e-105	1.33e-107	Pattern recognition receptor	Immune response
Clec2i	0.00899466	3.09e-168	4.94e-171	Pattern recognition receptor	Immune response
Ccl24	0.00944299	1.13e-31	3.47e-33	Cytokine	Immune response
Cd177	0.00952042	1.6e-149	3.6e-152	CD antigen	Immune response
Cd209a	0.0119023	7.85e-43	1.61e-44	CD antigen	Immune response
Ifi202b	0.0123669	0.00275948	0.000785211	Interferon family	Immune response
Il5ra	0.012617	0.00355226	0.0010329	Cytokine receptor	Immune response
P2rx1	0.0171527	4.12e-58	5.6e-60	Pattern recognition receptor	Immune response
Clec4g	0.0180129	2.69e-08	3.5e-09	Pattern recognition receptor	Immune response
Il13	0.0185208	0.0263379	0.00942495	Cytokine	Immune response
C8a	0.0189836	0.0105602	0.00341787	Complement component	Immune response
Ccr2	0.0193823	4.65e-163	8.95e-166	Cytokine receptor	Immune response
Cd200r2	48.1403	2.85e-39	6.64e-41	Immunomodulation	Immune response
Clec10a	0.021084	8.27e-125	2.74e-127	Pattern recognition receptor	Immune response
Tlr9	0.0214629	1.26e-26	4.65e-28	Pattern recognition receptor	Immune response
H2-Ea-ps	0.0223366	0.0279426	0.0100839	Major histocompatibility complex	Immune response
Tlr1	0.0240623	4.08e-119	1.54e-121	Pattern recognition receptor	Immune response
Clec3a	40.9435	0.0198715	0.0068895	Pattern recognition receptor	Immune response
Clec1b	37.478	1.92e-56	2.73e-58	Pattern recognition receptor	Immune response
Ifng	0.0270249	0.0218299	0.00765625	Interferon family	Immune response
Ccr9	0.0271776	1.62e-29	5.41e-31	Cytokine receptor	Immune response
Cxcl11	0.027692	0.000228437	5.27e-05	Cytokine	Immune response
Cd2	35.8973	7.17e-188	8.22e-191	CD antigen	Immune response
Cd40	0.0323341	4.86e-124	1.69e-126	CD antigen	Immune response
Clec2f	0.0341446	1.7e-06	2.83e-07	Pattern recognition receptor	Immune response
Cd209d	0.0373732	3.43e-32	1.03e-33	CD antigen	Immune response
Cxcl17	0.0406176	1.89e-15	1.3e-16	Cytokine	Immune response
Cd200r4	23.6144	4.94e-50	8.17e-52	Immunomodulation	Immune response
Cxcr3	0.0444038	5.42e-22	2.48e-23	Cytokine receptor	Immune response
Cxcr1	22.5019	5.99e-15	4.26e-16	Cytokine receptor	Immune response
H2-Eb2	0.0448116	3.12e-07	4.65e-08	Major histocompatibility complex	Immune response
Il31ra	0.0452305	1.18e-24	4.77e-26	Cytokine receptor	Immune response
Il1f9	0.0469375	5.91e-41	1.29e-42	Cytokine	Immune response
P2ry1	0.0470025	6.15e-42	1.3e-43	Pattern recognition receptor	Immune response
P2rx3	0.0485953	0.000395605	9.53e-05	Pattern recognition receptor	Immune response
Il21r	0.04963	3.01e-84	2.19e-86	Cytokine receptor	Immune response
Ccl28	0.0502495	0.116755	0.0511941	Cytokine	Immune response
Il12a	0.0509855	3.91e-16	2.55e-17	Cytokine	Immune response
Cd5l	0.0518284	6.77e-13	5.57e-14	CD antigen	Immune response
Il1r2	0.0535577	4.97e-154	1.04e-156	Cytokine receptor	Immune response
Il17rb	0.0548797	2.49e-06	4.25e-07	Cytokine receptor	Immune response
P2ry14	17.5041	3.07e-65	3.5e-67	Pattern recognition receptor	Immune response
Ccr3	0.0573236	2.99e-06	5.16e-07	Cytokine receptor	Immune response
Clec2g	0.0576863	1.18e-08	1.48e-09	Pattern recognition receptor	Immune response
Nlrp12	0.0583724	9.74e-15	7.04e-16	Pattern recognition receptor	Immune response
H2-Ob	0.0599145	1.81e-17	1.07e-18	Major histocompatibility complex	Immune response
Tlr12	0.0600364	1.51e-09	1.71e-10	Pattern recognition receptor	Immune response
Cd300lg	0.0604	2.93e-70	2.93e-72	CD antigen	Immune response
Il4i1	0.0607578	0.0156053	0.00525267	Cytokine	Immune response
Il4i1	0.0607578	0.0156053	0.00525267	Cytokine receptor	Immune response
Clec4b2	0.0619428	0.0122773	0.00403595	Pattern recognition receptor	Immune response
Il20rb	16.047	5.14e-64	6.09e-66	Cytokine receptor	Immune response
Irf7	0.0657626	1.39e-36	3.48e-38	Interferon family	Immune response
Cd209g	0.069026	6.7e-08	9.18e-09	CD antigen	Immune response
Cd22	14.1177	1.65e-103	8.25e-106	CD antigen	Immune response
Cxcl13	0.0713523	1.78e-07	2.57e-08	Cytokine	Immune response
Ccl20	0.0727467	0.00254464	0.00071866	Cytokine	Immune response
Ifi27l2a	0.073546	1.39e-60	1.8e-62	Interferon family	Immune response
Il2rb	0.0735646	3.62e-08	4.78e-09	Cytokine receptor	Immune response
Mrc1	13.5654	1.13e-76	1e-78	Pattern recognition receptor	Immune response
Il18	13.2786	5.7e-153	1.21e-155	Cytokine	Immune response
Cd209f	0.0759373	6.27e-09	7.59e-10	CD antigen	Immune response
Cd9	12.8511	6.62e-32	2.01e-33	CD antigen	Immune response
H2-M9	12.7803	0.153289	0.0707221	Major histocompatibility complex	Immune response
Tnfrsf26	12.6653	1e-67	1.08e-69	Tnf family	Immune response
H2-Q10	0.0805101	1.21e-24	4.89e-26	Major histocompatibility complex	Immune response
Il13ra2	0.0810098	0.209937	0.102643	Cytokine receptor	Immune response
Ccl19	0.0813662	0.0730635	0.0298764	Cytokine	Immune response
P2ry13	12.1411	2.25e-149	5.17e-152	Pattern recognition receptor	Immune response
Lrp12	11.9405	7.27e-129	2.14e-131	Immunomodulation	Immune response
Ifi44	0.084511	2.53e-12	2.19e-13	Interferon family	Immune response
Nlrp5-ps	0.0848403	0.0233944	0.00826626	Pattern recognition receptor	Immune response
Cd163	0.0864585	3.57e-21	1.7e-22	CD antigen	Immune response
Il22ra2	0.0885079	1.87e-06	3.11e-07	Cytokine receptor	Immune response
Ccl5	0.0889555	2.17e-11	2.03e-12	Cytokine	Immune response
Irf6	0.0940906	2.88e-08	3.76e-09	Interferon family	Immune response
Ifna1	0.0951418	0.25738	0.132141	Interferon family	Immune response
Cd38	0.0966237	1.84e-42	3.83e-44	CD antigen	Immune response
C1qb	0.0970705	2.44e-47	4.28e-49	Complement component	Immune response
Cxcl5	0.0998532	5e-07	7.67e-08	Cytokine	Immune response
P2rx5	10.0138	5.08e-24	2.11e-25	Pattern recognition receptor	Immune response
Il1rl1	0.100752	1.19e-07	1.68e-08	Cytokine receptor	Immune response
C1qc	0.103239	5.21e-44	1.04e-45	Complement component	Immune response
Il12rb1	0.103564	0.00203657	0.00056191	Cytokine receptor	Immune response
Cd55	0.107689	1.28e-19	6.77e-21	CD antigen	Immune response
C3ar1	0.110114	1.14e-24	4.59e-26	Complement component	Immune response
C9	0.11045	0.178591	0.0848747	Complement component	Immune response
Ifnb1	9.05092	0.229252	0.114227	Interferon family	Immune response
Ccl8	0.112513	1.1e-18	6.04e-20	Cytokine	Immune response
C1qa	0.113288	1.46e-44	2.83e-46	Complement component	Immune response
Cd300a	0.113365	2.1e-75	1.91e-77	CD antigen	Immune response
Ccr8	0.116217	2.74e-07	4.06e-08	Cytokine receptor	Immune response
Cd200r1	8.48972	2.35e-57	3.26e-59	Immunomodulation	Immune response
C1qtnf9	0.118521	0.000731019	0.000184723	Complement component	Immune response
Cd209b	0.118944	9.1e-16	6.11e-17	CD antigen	Immune response
Il5	0.121178	4.17e-05	8.51e-06	Cytokine	Immune response
Ccl26	0.121876	0.316622	0.169844	Cytokine	Immune response
Il17a	0.122008	0.319475	0.172106	Cytokine	Immune response
Cd83	0.124102	5.56e-75	5.12e-77	CD antigen	Immune response
P2rx6	0.125901	1.93e-06	3.23e-07	Pattern recognition receptor	Immune response
Ifnlr1	0.126356	0.00067611	0.000169547	Cytokine receptor	Immune response
Tlr11	0.12917	2.48e-09	2.87e-10	Pattern recognition receptor	Immune response
Il34	0.131627	5.73e-06	1.03e-06	Cytokine	Immune response
Il9r	0.132553	0.0187079	0.00642185	Cytokine receptor	Immune response
Irf5	0.137344	9.57e-68	1.02e-69	Interferon family	Immune response
Clec4n	7.21131	1.74e-65	1.97e-67	Pattern recognition receptor	Immune response
Il23a	0.14058	2.72e-06	4.65e-07	Cytokine	Immune response
Scarf1	0.142382	9.71e-23	4.31e-24	Phagocytosis	Immune response
C1qtnf3	0.147215	9.58e-05	2.08e-05	Complement component	Immune response
Il1rl2	6.7791	2.91e-38	6.97e-40	Cytokine receptor	Immune response
C4bp-ps1	0.150349	0.18669	0.0894425	Complement component	Immune response
Cxcl15	0.150945	7.26e-11	7.15e-12	Cytokine	Immune response
P2ry10	0.15291	2.71e-21	1.29e-22	Pattern recognition receptor	Immune response
Il1a	6.4636	2.19e-62	2.69e-64	Cytokine	Immune response
Ccl1	0.156207	0.00020727	4.75e-05	Cytokine	Immune response
C6	0.157125	8.4e-11	8.35e-12	Complement component	Immune response
Ifi203	0.163037	1.88e-44	3.68e-46	Interferon family	Immune response
Clec2l	6.07011	1.14e-06	1.84e-07	Pattern recognition receptor	Immune response
Cd164	6.00272	1.41e-76	1.25e-78	CD antigen	Immune response
Ccl12	0.16739	6.51e-12	5.83e-13	Cytokine	Immune response
C1qtnf6	0.171898	2.01e-14	1.49e-15	Complement component	Immune response
Ifi204	0.175137	1.21e-61	1.5e-63	Interferon family	Immune response
H2-Q5	0.179917	5.82e-17	3.57e-18	Major histocompatibility complex	Immune response
Il17rd	0.182024	0.00220476	0.000613736	Cytokine receptor	Immune response
Il2ra	0.186456	0.000895378	0.000230105	Cytokine receptor	Immune response
Ccr10	5.3424	0.153154	0.0706287	Cytokine receptor	Immune response
Ccr1l1	0.18923	0.146938	0.067088	Cytokine receptor	Immune response
Cd180	0.190181	9.6e-39	2.28e-40	CD antigen	Immune response
C1ql2	5.25517	0.0960189	0.0408948	Complement component	Immune response
Clec2e	4.99426	0.400944	0.228309	Pattern recognition receptor	Immune response
Il1rapl1	4.99426	0.400944	0.228309	Cytokine receptor	Immune response
Il17rc	0.206842	5.81e-09	7.01e-10	Cytokine receptor	Immune response
C1qtnf7	0.207557	3.88e-09	4.59e-10	Complement component	Immune response
Ifi47	0.207669	2.21e-42	4.61e-44	Interferon family	Immune response
H2-Q2	0.208292	0.000165581	3.74e-05	Major histocompatibility complex	Immune response
Cd63	4.77418	5.73e-19	3.11e-20	CD antigen	Immune response
Iigp1	0.21064	3.55e-08	4.69e-09	Interferon family	Immune response
Clec18a	4.74162	0.409424	0.236597	Pattern recognition receptor	Immune response
Cxcl12	0.213049	5.72e-15	4.07e-16	Cytokine	Immune response
Mr1	4.6186	3.85e-35	1.02e-36	Major histocompatibility complex	Immune response
C4bp	0.217439	0.409424	0.236479	Complement component	Immune response
Cd300lb	0.218568	6.27e-35	1.68e-36	CD antigen	Immune response
Irf1	0.220785	2.22e-45	4.22e-47	Interferon family	Immune response
Cd52	0.222325	4.39e-39	1.03e-40	CD antigen	Immune response
Cd1d1	4.49451	1.38e-29	4.6e-31	CD antigen	Immune response
Il18r1	0.222785	0.000938765	0.000242716	Cytokine receptor	Immune response
Il10	0.224051	1.75e-07	2.52e-08	Cytokine	Immune response
Clec4a4	0.224541	6.58e-09	8e-10	Pattern recognition receptor	Immune response
Il7r	0.227162	2.01e-07	2.93e-08	Cytokine receptor	Immune response
Ifit2	0.230897	7.02e-11	6.9e-12	Interferon family	Immune response
Ccl6	4.30622	1.33e-32	3.89e-34	Cytokine	Immune response
H2-Ab1	0.235333	1.46e-20	7.18e-22	Major histocompatibility complex	Immune response
H2-Eb1	0.236163	3.75e-23	1.63e-24	Major histocompatibility complex	Immune response
Ifit3	0.239578	4.1e-15	2.88e-16	Interferon family	Immune response
Lrp2	0.24001	0.042871	0.01637	Immunomodulation	Immune response
Ccl11	0.2408	7.79e-06	1.43e-06	Cytokine	Immune response
Clec11a	0.242756	3.03e-06	5.23e-07	Pattern recognition receptor	Immune response
Tlr4	4.00247	2.23e-28	7.78e-30	Pattern recognition receptor	Immune response
Cd86	0.250765	4.96e-40	1.12e-41	CD antigen	Immune response
Clec5a	3.95579	7.1e-54	1.07e-55	Pattern recognition receptor	Immune response
Ifitm7	0.253955	0.407171	0.232438	Interferon family	Immune response
Lrp11	3.92478	2.08e-08	2.67e-09	Immunomodulation	Immune response
H2-T24	0.256031	3.46e-21	1.65e-22	Major histocompatibility complex	Immune response
Cxcl10	0.25623	5.07e-10	5.42e-11	Cytokine	Immune response
Il22ra1	0.257976	0.206377	0.100632	Cytokine receptor	Immune response
H2-Aa	0.259445	4.3e-20	2.18e-21	Major histocompatibility complex	Immune response
Ccl9	0.261192	9.5e-35	2.56e-36	Cytokine	Immune response
Ifngr1	0.263643	3.33e-32	9.89e-34	Cytokine receptor	Immune response
C1qtnf1	0.265702	0.000323046	7.66e-05	Complement component	Immune response
Lrp8	3.75376	2.17e-16	1.38e-17	Immunomodulation	Immune response
Nlrp1a	0.268866	1.07e-12	8.96e-14	Pattern recognition receptor	Immune response
P2ry2	3.71713	2.46e-22	1.1e-23	Pattern recognition receptor	Immune response
Clec14a	0.269459	0.00438137	0.00129839	Pattern recognition receptor	Immune response
C1qtnf2	0.271868	0.00036301	8.67e-05	Complement component	Immune response
Ccl4	0.27585	7.44e-17	4.59e-18	Cytokine	Immune response
Il6	0.276342	2.9e-14	2.17e-15	Cytokine	Immune response
Tnf	3.56468	2.9e-19	1.56e-20	Tnf family	Immune response
Ccr7	0.280782	1.21e-09	1.35e-10	Cytokine receptor	Immune response
Ccl3	3.55377	3.1e-31	9.69e-33	Cytokine	Immune response
Cd74	0.283754	1.05e-14	7.63e-16	CD antigen	Immune response
Tlr8	3.4891	1.53e-31	4.73e-33	Pattern recognition receptor	Immune response
Il33	0.286731	3.57e-06	6.22e-07	Cytokine	Immune response
Cd300lf	3.45796	1.65e-35	4.29e-37	CD antigen	Immune response
Irf9	0.289224	4.58e-34	1.28e-35	Interferon family	Immune response
Cxcl9	0.291204	0.000648452	0.000162	Cytokine	Immune response
Tnfaip2	3.43355	6.1e-31	1.92e-32	Tnf family	Immune response
Cd34	0.300217	1.06e-05	1.98e-06	CD antigen	Immune response
Cd33	3.31752	1.82e-30	5.86e-32	CD antigen	Immune response
Tlr3	3.31167	1.38e-08	1.73e-09	Pattern recognition receptor	Immune response
Clec3b	0.30412	0.00327307	0.000945292	Pattern recognition receptor	Immune response
Lrp2bp	0.305034	0.0457922	0.0176299	Immunomodulation	Immune response
Cd84	3.27075	1.6e-32	4.72e-34	CD antigen	Immune response
Lrp5	0.307682	2.12e-09	2.44e-10	Immunomodulation	Immune response
Il10ra	0.307985	6.47e-21	3.13e-22	Cytokine receptor	Immune response
Ccr4	0.310893	0.518753	0.315933	Cytokine receptor	Immune response
Cxcr6	0.312073	0.000603265	0.000149945	Cytokine receptor	Immune response
Il2	0.31249	0.244679	0.124057	Cytokine	Immune response
Ifnar1	0.3167	1.6e-29	5.34e-31	Cytokine receptor	Immune response
P2rx2	0.318852	0.438476	0.258299	Pattern recognition receptor	Immune response
Cd200	3.092	5.88e-06	1.06e-06	CD antigen	Immune response
Cd200	3.092	5.88e-06	1.06e-06	Immunomodulation	Immune response
P2ry12	3.0611	1.5e-21	7.02e-23	Pattern recognition receptor	Immune response
H2-Oa	0.329186	0.0012388	0.000327796	Major histocompatibility complex	Immune response
Lrp3	0.332803	0.0184926	0.00633675	Immunomodulation	Immune response
C1s1	0.332959	1.51e-05	2.88e-06	Complement component	Immune response
Il4	0.333846	0.406883	0.232201	Cytokine	Immune response
Il17re	0.335389	0.00859305	0.00272841	Cytokine receptor	Immune response
Clec12b	0.335805	0.404338	0.230556	Pattern recognition receptor	Immune response
Ifnar2	0.340451	6.26e-31	1.98e-32	Cytokine receptor	Immune response
Cxcr4	0.342517	1.31e-20	6.43e-22	Cytokine receptor	Immune response
Il6ra	0.343611	1.16e-29	3.82e-31	Cytokine receptor	Immune response
Clec12a	0.345776	4.02e-25	1.58e-26	Pattern recognition receptor	Immune response
Ifit1	0.350302	3.83e-09	4.52e-10	Interferon family	Immune response
Clec1a	2.84323	0.000904479	0.000232814	Pattern recognition receptor	Immune response
Cd302	2.84095	8.48e-29	2.91e-30	CD antigen	Immune response
Scara5	0.353379	6.09e-05	1.28e-05	Phagocytosis	Immune response
Il2rg	0.354158	9.14e-21	4.45e-22	Cytokine receptor	Immune response
Scara3	0.361042	0.00215491	0.000598267	Phagocytosis	Immune response
Nlrp1c-ps	0.362055	1e-05	1.86e-06	Pattern recognition receptor	Immune response
Cd81	2.75281	3.82e-10	4.04e-11	CD antigen	Immune response
Il17b	0.363824	0.724898	0.484583	Cytokine	Immune response
Tlr2	2.72216	4.68e-20	2.38e-21	Pattern recognition receptor	Immune response
Sirpa	2.64778	6.6e-18	3.79e-19	Immunomodulation	Immune response
C1ra	2.492	7.34e-10	7.99e-11	Complement component	Immune response
Cd93	0.401916	3.63e-18	2.05e-19	CD antigen	Immune response
C3	0.40392	4.35e-10	4.63e-11	Complement component	Immune response
Il15	0.404879	7.54e-11	7.45e-12	Cytokine	Immune response
Clec7a	2.42469	4.24e-15	2.99e-16	Pattern recognition receptor	Immune response
Tnfrsf1a	0.418321	2.87e-16	1.85e-17	Tnf family	Immune response
Ifngr2	0.419126	1.84e-20	9.11e-22	Cytokine receptor	Immune response
C1ql1	2.3466	0.787584	0.536225	Complement component	Immune response
Scarf2	0.428748	0.000216683	4.98e-05	Phagocytosis	Immune response
C1qtnf4	0.429412	0.409424	0.234456	Complement component	Immune response
Tlr13	0.434865	3.93e-14	2.97e-15	Pattern recognition receptor	Immune response
Ifi35	0.437177	8.42e-16	5.63e-17	Interferon family	Immune response
Cd274	2.23257	1.5e-16	9.51e-18	CD antigen	Immune response
Irf4	0.449304	0.00122469	0.000323611	Interferon family	Immune response
Cxcr2	0.449316	3.94e-05	8.01e-06	Cytokine receptor	Immune response
Cxcl16	0.452089	5.21e-10	5.58e-11	Cytokine	Immune response
Irf2	0.45535	3.37e-17	2.05e-18	Interferon family	Immune response
Ccr6	0.458643	0.181738	0.086616	Cytokine receptor	Immune response
Nlrp10	2.17302	0.00223166	0.000622317	Pattern recognition receptor	Immune response
Clec4a3	0.464885	3.16e-12	2.75e-13	Pattern recognition receptor	Immune response
Il1rn	2.12162	2.7e-11	2.56e-12	Cytokine receptor	Immune response
Il1rn	2.12162	2.7e-11	2.56e-12	Cytokine	Immune response
Fcgr1	0.4724	7.32e-11	7.22e-12	Phagocytosis	Immune response
Il1rap	2.10459	9.1e-11	9.07e-12	Cytokine receptor	Immune response
Clec4e	0.480527	8.21e-09	1.01e-09	Pattern recognition receptor	Immune response
Cd68	2.05841	9.68e-11	9.69e-12	CD antigen	Immune response
Ccr1	2.05589	2.65e-11	2.51e-12	Cytokine receptor	Immune response
Cd37	0.491517	3.24e-10	3.41e-11	CD antigen	Immune response
Il12rb2	2.03296	0.000103015	2.24e-05	Cytokine receptor	Immune response
Cd24a	2.02713	3.92e-15	2.75e-16	CD antigen	Immune response
Cd80	0.495694	5.03e-10	5.37e-11	CD antigen	Immune response
Clec16a	1.99868	9.55e-10	1.05e-10	Pattern recognition receptor	Immune response
C2	0.503375	0.0391212	0.0147812	Complement component	Immune response
H2-K1	0.504601	4.46e-09	5.32e-10	Major histocompatibility complex	Immune response
H2-D1	0.507655	3.01e-09	3.51e-10	Major histocompatibility complex	Immune response
Il20ra	0.516091	0.758056	0.511217	Cytokine receptor	Immune response
Tnfaip8	0.51885	2.52e-11	2.39e-12	Tnf family	Immune response
Ifi27	1.89292	1.63e-08	2.06e-09	Interferon family	Immune response
Il3ra	0.529212	8.09e-05	1.74e-05	Cytokine receptor	Immune response
Scarb2	1.88674	5.94e-13	4.87e-14	Phagocytosis	Immune response
Il12b	1.88655	0.432136	0.253962	Cytokine	Immune response
Tlr6	0.546717	1.94e-06	3.25e-07	Pattern recognition receptor	Immune response
Sirpb1b	0.550839	4.25e-10	4.51e-11	Immunomodulation	Immune response
Tnfrsf1b	0.554425	1.49e-06	2.45e-07	Tnf family	Immune response
Irf8	0.566059	3.14e-05	6.27e-06	Interferon family	Immune response
Igtp	0.570001	3.94e-06	6.91e-07	Interferon family	Immune response
Il1b	0.574587	1.39e-06	2.27e-07	Cytokine	Immune response
Clec9a	0.584451	0.120061	0.0529782	Pattern recognition receptor	Immune response
Clec4d	0.592238	4.55e-05	9.35e-06	Pattern recognition receptor	Immune response
Cxcl1	0.59363	0.0636459	0.0255016	Cytokine	Immune response
Ccr5	0.605073	0.000317865	7.52e-05	Cytokine receptor	Immune response
C1qbp	1.65126	7.63e-06	1.39e-06	Complement component	Immune response
Tnfsf13b	0.607786	0.00147089	0.000394932	Tnf family	Immune response
Il27ra	1.64139	0.00271227	0.000770111	Cytokine receptor	Immune response
Clec4b1	1.62782	0.000303447	7.16e-05	Pattern recognition receptor	Immune response
Sirpb1a	0.619991	2.47e-06	4.2e-07	Immunomodulation	Immune response
Cxcl3	1.59956	0.0104247	0.00337059	Cytokine	Immune response
H2-Bl	0.63304	0.558241	0.347988	Major histocompatibility complex	Immune response
Ccl17	1.5563	0.15718	0.0729098	Cytokine	Immune response
Cd44	1.55378	5.43e-05	1.13e-05	CD antigen	Immune response
Il7	1.52877	0.217809	0.107366	Cytokine	Immune response
Lrp1	1.52701	0.00789948	0.00248699	Immunomodulation	Immune response
Ccl22	1.52211	0.412549	0.239731	Cytokine	Immune response
Ifi27l2b	0.668245	0.886947	0.620184	Interferon family	Immune response
H2-M3	0.670491	3.37e-05	6.76e-06	Major histocompatibility complex	Immune response
H2-DMb2	0.670593	0.0307321	0.0112365	Major histocompatibility complex	Immune response
Cd48	0.692483	0.000372363	8.91e-05	CD antigen	Immune response
Cd47	1.44093	0.00101603	0.000263942	CD antigen	Immune response
Cd14	0.708071	0.009988	0.00321675	CD antigen	Immune response
Irf2bpl	0.715571	0.0525941	0.0205651	Interferon family	Immune response
Cxcl14	1.37911	0.0591522	0.0234904	Cytokine	Immune response
Cd69	1.37477	0.0287278	0.0104131	CD antigen	Immune response
Ccl25	1.37066	0.232535	0.116253	Cytokine	Immune response
Il10rb	0.737053	0.00139364	0.000372764	Cytokine receptor	Immune response
H13	0.749959	0.0101946	0.00328912	Major histocompatibility complex	Immune response
H2-T3	0.753628	1	0.733427	Major histocompatibility complex	Immune response
Ifih1	0.754717	0.0225224	0.00792309	Interferon family	Immune response
Cd82	0.757007	0.00417531	0.00123373	CD antigen	Immune response
Il17d	1.31283	0.547941	0.340463	Cytokine	Immune response
Fcgr3	1.29174	0.0300566	0.0109588	Phagocytosis	Immune response
Il17ra	0.775306	0.084409	0.0351586	Cytokine receptor	Immune response
Ifrd1	0.777763	0.01679	0.00569199	Interferon family	Immune response
Il4ra	1.2766	0.114244	0.0499152	Cytokine receptor	Immune response
Cd36	0.789571	0.285463	0.149903	CD antigen	Immune response
C4b	1.25657	0.348968	0.192039	Complement component	Immune response
Fcgr4	1.25548	0.0643209	0.0258068	Phagocytosis	Immune response
Tnfaip3	0.800248	0.138243	0.0625636	Tnf family	Immune response
Tnfaip8l2	1.24634	0.0303946	0.0110957	Tnf family	Immune response
Cxcr5	0.81153	0.784282	0.533592	Cytokine receptor	Immune response
Ccl7	0.815616	0.331554	0.18064	Cytokine	Immune response
Msr1	0.816912	0.065951	0.0265576	Phagocytosis	Immune response
C5ar1	1.22239	0.0625665	0.0250025	Complement component	Immune response
Cxcl2	0.819454	0.205192	0.0999281	Cytokine	Immune response
Il1r1	0.819566	0.5765	0.361868	Cytokine receptor	Immune response
Clec4a2	1.21004	0.0526946	0.0206109	Pattern recognition receptor	Immune response
Nlrp1b	1.18947	0.540549	0.334697	Pattern recognition receptor	Immune response
Lrp4	1.18042	0.506655	0.306844	Immunomodulation	Immune response
Ccl27a	0.858689	0.876872	0.611307	Cytokine	Immune response
Il1f6	0.862135	1	0.917138	Cytokine	Immune response
Fcgr2b	1.15553	0.242425	0.122448	Phagocytosis	Immune response
Tlr5	0.866298	0.742737	0.498787	Pattern recognition receptor	Immune response
Cd200r3	0.874708	1	0.824064	Immunomodulation	Immune response
Tlr7	1.12169	0.362322	0.200664	Pattern recognition receptor	Immune response
Il11	0.894881	1	0.802434	Cytokine	Immune response
Il15ra	0.89923	0.600195	0.384876	Cytokine receptor	Immune response
Irf2bp1	1.10794	0.706273	0.46869	Interferon family	Immune response
Nlrp3	0.903131	0.470138	0.280646	Pattern recognition receptor	Immune response
Il16	0.903337	0.520062	0.318662	Cytokine	Immune response
P2rx7	1.10165	0.587488	0.374947	Pattern recognition receptor	Immune response
Nlrp6	0.908559	1	0.918961	Pattern recognition receptor	Immune response
Clec2d	1.09813	1	0.745007	Pattern recognition receptor	Immune response
Tnfrsf21	1.09307	0.536489	0.331525	Tnf family	Immune response
Tnfaip1	1.09085	0.525664	0.323489	Tnf family	Immune response
Scarb1	1.08834	0.598932	0.38387	Phagocytosis	Immune response
Ifnz	1.08276	1	0.934485	Interferon family	Immune response
Lrp6	1.08095	0.823542	0.566339	Immunomodulation	Immune response
Ifi30	1.07387	0.675622	0.444365	Interferon family	Immune response
Cd53	0.93878	0.802051	0.548013	CD antigen	Immune response
P2rx4	1.05382	0.814942	0.55909	Pattern recognition receptor	Immune response
Lrp10	0.950814	0.887873	0.621013	Immunomodulation	Immune response
H2-DMa	0.963228	0.992861	0.710952	Major histocompatibility complex	Immune response
Il13ra1	0.975984	1	0.79834	Cytokine receptor	Immune response
Ifrd2	1.0206	1	0.88067	Interferon family	Immune response
Cd2bp2	1.01965	1	0.858333	CD antigen	Immune response
Ccl2	1.01341	1	0.881588	Cytokine	Immune response
Irf3	0.987179	1	0.897286	Interferon family	Immune response
Irf2bp2	1.00487	1	0.972015	Interferon family	Immune response
Ccrl2	1.00274	1	0.975855	Cytokine receptor	Immune response
C1qtnf5	1	1	1	Complement component	Immune response
C8b	1	1	1	Complement component	Immune response
Ccl21a	1	1	1	Cytokine	Immune response
Ccl21b	1	1	1	Cytokine	Immune response
Ccl21c	1	1	1	Cytokine	Immune response
Ccl27b	1	1	1	Cytokine	Immune response
Clec2h	1	1	0.999628	Pattern recognition receptor	Immune response
Clec4f	1	1	1	Pattern recognition receptor	Immune response
H2-M10.1	1	1	0.999671	Major histocompatibility complex	Immune response
Ifi44l	1	1	1	Interferon family	Immune response
Ifna11	1	1	1	Interferon family	Immune response
Ifna2	1	1	0.999519	Interferon family	Immune response
Ifna4	1	1	1	Interferon family	Immune response
Ifna5	1	1	1	Interferon family	Immune response
Ifna9	1	1	1	Interferon family	Immune response
Ifnab	1	1	1	Interferon family	Immune response
Il1f10	1	1	1	Cytokine	Immune response
Il1f5	1	1	1	Cytokine	Immune response
Il1f8	1	1	1	Cytokine	Immune response
Il1rapl2	1	1	1	Cytokine receptor	Immune response
Il20	1	1	1	Cytokine	Immune response
Il21	1	1	1	Cytokine	Immune response
Il24	1	1	1	Cytokine	Immune response
Il25	1	1	1	Cytokine	Immune response
Il3	1	1	0.99968	Cytokine	Immune response
Il31	1	1	1	Cytokine	Immune response
Il9	1	1	1	Cytokine	Immune response
Lrp1b	1	1	1	Immunomodulation	Immune response
Nlrp14	1	1	1	Pattern recognition receptor	Immune response
Nlrp2	1	1	1	Pattern recognition receptor	Immune response
Nlrp4a	1	1	1	Pattern recognition receptor	Immune response
Nlrp4b	1	1	1	Pattern recognition receptor	Immune response
Nlrp4c	1	1	1	Pattern recognition receptor	Immune response
Nlrp4e	1	1	1	Pattern recognition receptor	Immune response
Nlrp4f	1	1	1	Pattern recognition receptor	Immune response
Nlrp4g	1	1	1	Pattern recognition receptor	Immune response
Nlrp5	1	1	1	Pattern recognition receptor	Immune response
Nlrp9a	1	1	1	Pattern recognition receptor	Immune response
Nlrp9b	1	1	1	Pattern recognition receptor	Immune response
Nlrp9c	1	1	1	Pattern recognition receptor	Immune response
Angptl1	0.00867754	0.000488755	0.00011946	Angiopoietin Family	Growth factor
Wnt10a	0.00972101	0.000280182	6.57e-05	WNT ligands	Growth factor
Gdf3	0.0129865	1.44e-120	5.26e-123	Growth differentiation factor	Growth factor
Wnt8a	0.0164109	0.009361	0.00299831	WNT ligands	Growth factor
Wnt11	0.0228324	2.58e-82	1.98e-84	WNT ligands	Growth factor
Thbs1	0.0237542	3.62e-55	5.31e-57	Thrombospondin	Growth factor
Plet1	39.0636	4.57e-32	1.37e-33	Placenta-expressed transcript 1 protein	Growth factor
Wnt16	35.6402	0.0189223	0.00650475	WNT ligands	Growth factor
Fgf14	0.029722	0.0723935	0.0295609	FGF family	Growth factor
Fgf12	0.0301872	0.0239314	0.00847265	FGF family	Growth factor
Wnt9b	0.0307192	0.168455	0.0791195	WNT ligands	Growth factor
Pdgfc	21.4796	1.21e-20	5.92e-22	Other growth factor	Growth factor
Vegfc	0.0555515	8.99e-15	6.48e-16	Other growth factor	Growth factor
Gdf6	0.0614815	0.0368302	0.0138025	Growth differentiation factor	Growth factor
Nrg4	12.6321	2.33e-19	1.25e-20	Regulin	Growth factor
Fgf8	0.0795335	0.290292	0.153092	FGF family	Growth factor
Nrg1	0.0821581	2.76e-37	6.78e-39	Regulin	Growth factor
Angptl3	11.7274	7.14e-09	8.71e-10	Angiopoietin Family	Growth factor
Mreg	11.4966	4.08e-32	1.22e-33	Regulin	Growth factor
Vegfa	0.0871681	1.77e-80	1.42e-82	Other growth factor	Growth factor
Pdgfb	0.100916	2.92e-17	1.76e-18	Other growth factor	Growth factor
Wnt7b	0.102183	0.000275881	6.46e-05	WNT ligands	Growth factor
Angptl4	9.65105	9.57e-30	3.15e-31	Angiopoietin Family	Growth factor
Tgfa	0.106568	1.72e-08	2.19e-09	Transforming growth factor	Growth factor
Gdf15	9.25646	6.88e-12	6.2e-13	Growth differentiation factor	Growth factor
Wnt6	0.109002	7e-08	9.6e-09	WNT ligands	Growth factor
Fgf6	8.42599	0.244679	0.124288	FGF family	Growth factor
Pdgfa	0.118851	8.93e-14	6.87e-15	Other growth factor	Growth factor
Thbs4	0.12386	0.000878541	0.000225202	Thrombospondin	Growth factor
Wnt4	0.126932	1.53e-08	1.93e-09	WNT ligands	Growth factor
Nrp2	7.37132	9.98e-43	2.06e-44	Neuropilin	Growth factor
Notch3	0.140193	0.00014204	3.17e-05	Notch ligand	Growth factor
Angptl2	0.151175	7.03e-17	4.32e-18	Angiopoietin Family	Growth factor
Vgf	0.163731	0.0553659	0.021794	Other growth factor	Growth factor
Wnt3	5.6446	0.152255	0.0701329	WNT ligands	Growth factor
Fgf7	0.17925	9.52e-09	1.18e-09	FGF family	Growth factor
Angpt1	0.188924	2.1e-07	3.07e-08	Angiopoietin Family	Growth factor
Wnt3a	5.02028	0.103411	0.0445512	WNT ligands	Growth factor
Ctgf	0.20542	2.08e-08	2.68e-09	Other growth factor	Growth factor
Gdf5	0.206011	0.401748	0.228898	Growth differentiation factor	Growth factor
Wnt7a	0.212098	0.042477	0.0162004	WNT ligands	Growth factor
Nrg2	0.213883	1.93e-05	3.73e-06	Regulin	Growth factor
Fgf13	0.216229	0.00560396	0.00169879	FGF family	Growth factor
Fgf15	0.224515	0.520062	0.318329	FGF family	Growth factor
Fgf10	0.234687	4.34e-05	8.9e-06	FGF family	Growth factor
Fgf5	4.15684	0.552326	0.343527	FGF family	Growth factor
Ereg	3.90072	2.56e-07	3.77e-08	Regulin	Growth factor
Fgf2	0.270508	0.117317	0.0514837	FGF family	Growth factor
Gdf10	0.270997	1.39e-05	2.65e-06	Growth differentiation factor	Growth factor
Fgf18	0.273742	0.0137747	0.00457726	FGF family	Growth factor
Fgf23	0.273829	0.110577	0.0481004	FGF family	Growth factor
Wnt2	0.277267	0.000128548	2.85e-05	WNT ligands	Growth factor
Fgf22	0.289057	0.527369	0.324888	FGF family	Growth factor
Angpt4	0.296282	0.243983	0.123415	Angiopoietin Family	Growth factor
Vegfb	3.30027	2.21e-09	2.54e-10	Other growth factor	Growth factor
Thbs2	0.318102	0.00597313	0.00182195	Thrombospondin	Growth factor
Gfra2	0.335763	0.00231619	0.000647595	Other growth factor	Growth factor
Angpt2	0.335867	0.00117519	0.00030933	Angiopoietin Family	Growth factor
Angptl7	0.348953	0.0154133	0.00518046	Angiopoietin Family	Growth factor
Gdf7	2.8274	0.571601	0.35809	Growth differentiation factor	Growth factor
Pgf	0.409997	0.000123689	2.73e-05	Other growth factor	Growth factor
Igf2	0.438438	0.243149	0.122904	IGF family	Growth factor
Gfod2	0.446078	0.0205035	0.00713984	Other growth factor	Growth factor
Wnt9a	0.456083	0.0409405	0.0155558	WNT ligands	Growth factor
Wnt5a	0.462558	0.0111987	0.00364882	WNT ligands	Growth factor
Ngf	0.478211	0.416858	0.242943	Nerve Growth Factor family	Growth factor
Pcgf5	0.525847	4.59e-08	6.14e-09	Other growth factor	Growth factor
Gdf9	0.548658	0.177837	0.0844438	Growth differentiation factor	Growth factor
Wnt10b	0.554533	0.806573	0.551995	WNT ligands	Growth factor
Tgfb1	0.564102	6.91e-08	9.47e-09	Transforming growth factor	Growth factor
Notch2	0.564138	6.41e-05	1.35e-05	Notch ligand	Growth factor
Tgfb2	0.57451	0.239781	0.120818	Transforming growth factor	Growth factor
Fgf16	0.584781	0.520062	0.319318	FGF family	Growth factor
Gfi1b	0.598294	0.0904373	0.0380535	Other growth factor	Growth factor
Notch4	0.639504	0.316724	0.169911	Notch ligand	Growth factor
Nrp1	0.641332	1.11e-05	2.08e-06	Neuropilin	Growth factor
Areg	0.659175	0.00876321	0.00279213	Regulin	Growth factor
Tgfbi	1.50532	0.00045877	0.000111757	Other growth factor	Growth factor
Fgf21	1.48569	1	0.786525	FGF family	Growth factor
Igf1	1.48225	0.101931	0.0438345	IGF family	Growth factor
Gdf11	1.4338	1	0.80233	Growth differentiation factor	Growth factor
Egf	0.700928	0.753609	0.507539	Other growth factor	Growth factor
Fgf1	0.717578	0.427602	0.25072	FGF family	Growth factor
Gdf2	0.757794	0.891672	0.623925	Growth differentiation factor	Growth factor
Fgf11	1.25777	0.765129	0.517208	FGF family	Growth factor
Fgf9	0.802532	0.954238	0.676848	FGF family	Growth factor
Hgf	0.811187	0.233848	0.11713	Other growth factor	Growth factor
Wnt1	0.830273	1	0.81986	WNT ligands	Growth factor
Wnt2b	0.846185	1	0.769555	WNT ligands	Growth factor
Notch1	0.851947	0.662797	0.43403	Notch ligand	Growth factor
Thbs3	1.07788	0.963141	0.684228	Thrombospondin	Growth factor
Hdgf	0.969206	1	0.744151	Other growth factor	Growth factor
Wnt5b	1.01872	1	0.949	WNT ligands	Growth factor
Gfer	1.01058	1	0.938914	Other growth factor	Growth factor
Angptl6	0.990769	1	0.97417	Angiopoietin Family	Growth factor
Fgf17	1	1	0.999519	FGF family	Growth factor
Fgf20	1	1	1	FGF family	Growth factor
Fgf3	1	1	1	FGF family	Growth factor
Fgf4	1	1	1	FGF family	Growth factor
Gdf1	1	1	1	Growth differentiation factor	Growth factor
Nrg3	1	1	1	Regulin	Growth factor
Wnt8b	1	1	0.999467	WNT ligands	Growth factor
Krt86	0.0036138	9.07e-08	1.26e-08	Keratin	ECM remodeling
Serpinb10	0.00626652	5.86e-183	7.2e-186	Peptidase Inhibitor	ECM remodeling
Ctse	0.011182	7.36e-127	2.32e-129	Protease/Peptidase	ECM remodeling
Krt79	83.1619	1.44e-33	4.1e-35	Keratin	ECM remodeling
Serpinb7	0.0127102	2.27e-10	2.34e-11	Peptidase Inhibitor	ECM remodeling
Col22a1	0.0139622	0.0354639	0.0132309	collagen	ECM remodeling
Pglyrp1	0.0140321	2.17e-195	1.95e-198	Glycoprotein	ECM remodeling
Hpse	0.0143381	2.16e-98	1.16e-100	Endoglycosidase	ECM remodeling
Serpinb11	0.0152447	0.0150607	0.00504592	Peptidase Inhibitor	ECM remodeling
Serpinb6d	0.0182521	0.0428757	0.0163742	Peptidase Inhibitor	ECM remodeling
Adamdec1	0.0207504	1.37e-18	7.58e-20	Protease/Peptidase	ECM remodeling
Hpse2	0.021287	0.111204	0.0484005	Endoglycosidase	ECM remodeling
Krt75	0.0227898	0.0681417	0.0275737	Keratin	ECM remodeling
Krt78	38.4137	9.38e-08	1.31e-08	Keratin	ECM remodeling
Mmp10	37.1722	0.000857882	0.00021952	Protease/Peptidase	ECM remodeling
Hyal4	36.9454	0.000115509	2.54e-05	Endoglycosidase	ECM remodeling
Ctsk	30.9651	6.03e-24	2.51e-25	Protease/Peptidase	ECM remodeling
Hyal6	26.673	2.29e-06	3.88e-07	Endoglycosidase	ECM remodeling
Serpinb8	0.0401993	4.46e-92	2.76e-94	Peptidase Inhibitor	ECM remodeling
Ctsg	0.0423012	6.5e-10	7.03e-11	Protease/Peptidase	ECM remodeling
Adam28	0.0423244	4.22e-10	4.48e-11	Protease/Peptidase	ECM remodeling
Matn2	22.7956	8.93e-47	1.61e-48	Glycoprotein	ECM remodeling
Hyal5	22.0121	0.0107937	0.00350273	Endoglycosidase	ECM remodeling
Krt6b	0.0458811	0.188603	0.0906214	Keratin	ECM remodeling
Krt31	21.3862	0.121903	0.0540555	Keratin	ECM remodeling
Col25a1	19.3595	0.116764	0.0512027	collagen	ECM remodeling
Col9a1	0.0518085	0.213717	0.104885	collagen	ECM remodeling
Serpina7	0.0522644	0.163973	0.0765447	Peptidase Inhibitor	ECM remodeling
Mmp20	0.0563	0.219745	0.108581	Protease/Peptidase	ECM remodeling
Krt33a	0.0566958	0.168926	0.0795	Keratin	ECM remodeling
Krt36	0.0582748	0.033273	0.0123113	Keratin	ECM remodeling
Mmp28	0.0584388	2.1e-12	1.81e-13	Protease/Peptidase	ECM remodeling
Serpina6	0.0588217	0.0132996	0.0044036	Peptidase Inhibitor	ECM remodeling
Serpina12	0.0610745	0.198146	0.0958478	Peptidase Inhibitor	ECM remodeling
Emilin3	0.0612772	0.187958	0.0901869	Glycoprotein	ECM remodeling
Arg1	0.0620204	2.73e-19	1.47e-20	Arginase-1	ECM remodeling
Fgl2	0.066079	2.27e-130	6.59e-133	Fibrinogen	ECM remodeling
Tnn	0.0662154	1.95e-13	1.54e-14	Tenascin	ECM remodeling
Col8a2	0.0663947	1.79e-06	2.98e-07	collagen	ECM remodeling
Serpina10	0.0664619	0.0397031	0.0150222	Peptidase Inhibitor	ECM remodeling
Krt85	0.0693631	0.0190231	0.00654329	Keratin	ECM remodeling
Krt25	0.076322	0.228593	0.113786	Keratin	ECM remodeling
Col6a4	0.0793144	0.276489	0.144285	collagen	ECM remodeling
Krt8	0.0802101	1.39e-09	1.58e-10	Keratin	ECM remodeling
Serpinb2	0.0806178	6.57e-11	6.45e-12	Peptidase Inhibitor	ECM remodeling
Mmp9	0.0807738	1.12e-23	4.72e-25	Protease/Peptidase	ECM remodeling
Serpina3g	0.0814103	3.85e-24	1.59e-25	Peptidase Inhibitor	ECM remodeling
Serpina1d	12.0929	0.164629	0.0770194	Peptidase Inhibitor	ECM remodeling
Adam11	0.0828129	1.68e-09	1.91e-10	Protease/Peptidase	ECM remodeling
Fstl4	0.083112	0.0320663	0.0117966	Glycoprotein	ECM remodeling
Adam19	0.0831605	1.06e-16	6.59e-18	Protease/Peptidase	ECM remodeling
Sdc4	0.0832219	3.55e-29	1.2e-30	Glycoprotein	ECM remodeling
Sdc4	0.0832219	3.55e-29	1.2e-30	Glycoprotein	ECM remodeling
Fcna	0.0835487	1.15e-11	1.05e-12	Glycoprotein	ECM remodeling
Krt80	0.0846319	3.68e-115	1.49e-117	Keratin	ECM remodeling
Krt13	0.0860922	0.0781352	0.0322191	Keratin	ECM remodeling
Krt18	0.0862291	2e-08	2.56e-09	Keratin	ECM remodeling
Sdc1	0.0876186	2.93e-49	4.89e-51	Glycoprotein	ECM remodeling
Sdc1	0.0876186	2.93e-49	4.89e-51	Glycoprotein	ECM remodeling
Timp4	0.0889316	0.000504154	0.000123597	Peptidase Inhibitor	ECM remodeling
Adam8	0.088992	2.22e-48	3.81e-50	Protease/Peptidase	ECM remodeling
Lrcol1	0.0902643	0.00649153	0.00199841	collagen	ECM remodeling
Krt1	10.3961	2.14e-09	2.46e-10	Keratin	ECM remodeling
Ctsd	9.96247	1.64e-35	4.27e-37	Protease/Peptidase	ECM remodeling
Krt15	0.105257	7.63e-06	1.39e-06	Keratin	ECM remodeling
Krt23	0.106832	7.56e-10	8.24e-11	Keratin	ECM remodeling
Col4a6	0.111649	0.000341923	8.14e-05	collagen	ECM remodeling
Krt42	0.1153	0.326057	0.177067	Keratin	ECM remodeling
Ctsj	8.42599	0.244679	0.124288	Protease/Peptidase	ECM remodeling
Col17a1	0.119883	2.65e-08	3.45e-09	collagen	ECM remodeling
Ctsw	0.120252	1.75e-05	3.36e-06	Protease/Peptidase	ECM remodeling
Krt81	0.121086	0.259021	0.133217	Keratin	ECM remodeling
Spp1	8.08973	3.82e-12	3.36e-13	Osteopontin	ECM remodeling
Serpinb1c	8.02314	0.0504402	0.0196258	Peptidase Inhibitor	ECM remodeling
Krt7	0.126546	2e-11	1.87e-12	Keratin	ECM remodeling
Serpinb5	0.133045	0.143138	0.0650952	Peptidase Inhibitor	ECM remodeling
Col26a1	0.13622	0.0259476	0.00926509	collagen	ECM remodeling
Serpina3i	0.138624	4.7e-05	9.66e-06	Peptidase Inhibitor	ECM remodeling
Fbln7	0.139967	0.00105034	0.000273757	Glycoprotein	ECM remodeling
Adam1b	0.140054	0.370832	0.206364	Protease/Peptidase	ECM remodeling
Col27a1	0.141805	7.8e-07	1.23e-07	collagen	ECM remodeling
Lamb3	0.143721	2.2e-10	2.26e-11	Laminin	ECM remodeling
Lama5	0.145093	7.45e-05	1.59e-05	Laminin	ECM remodeling
Fgg	0.150906	0.0668473	0.026965	Fibrinogen	ECM remodeling
Mmp15	0.150984	8.67e-07	1.37e-07	Protease/Peptidase	ECM remodeling
Col6a5	0.151915	0.0334235	0.0123806	collagen	ECM remodeling
Gpc1	0.152028	1.06e-14	7.66e-16	Glycoprotein	ECM remodeling
Col23a1	0.15256	4.63e-12	4.11e-13	collagen	ECM remodeling
Krt20	0.152973	0.247069	0.125765	Keratin	ECM remodeling
Adam7	0.157086	0.206585	0.100742	Protease/Peptidase	ECM remodeling
Lamc2	0.160769	4.14e-07	6.3e-08	Laminin	ECM remodeling
Serpinb1a	6.19428	1.16e-62	1.41e-64	Peptidase Inhibitor	ECM remodeling
Adam12	0.161936	0.000743107	0.000187929	Protease/Peptidase	ECM remodeling
Adamts20	0.165432	0.0676483	0.0273463	Protease/Peptidase	ECM remodeling
Krt77	5.9918	0.304317	0.161969	Keratin	ECM remodeling
Serpinb12	5.94496	6.79e-07	1.06e-07	Peptidase Inhibitor	ECM remodeling
Gpc2	0.170479	1.4e-06	2.28e-07	Glycoprotein	ECM remodeling
Gpc2	0.170479	1.4e-06	2.28e-07	Glycoprotein	ECM remodeling
Mmp13	0.171836	4.59e-08	6.15e-09	Protease/Peptidase	ECM remodeling
Col2a1	0.172264	0.168926	0.0794627	collagen	ECM remodeling
Emilin2	0.175036	1.91e-41	4.1e-43	Glycoprotein	ECM remodeling
Col12a1	0.175516	0.000118786	2.62e-05	collagen	ECM remodeling
Olfml3	0.177933	4.07e-17	2.48e-18	Glycoprotein	ECM remodeling
Adam5	0.178838	0.0178483	0.00608804	Protease/Peptidase	ECM remodeling
Mmp19	5.55821	5.09e-16	3.35e-17	Protease/Peptidase	ECM remodeling
Serpina3f	0.180989	1.39e-06	2.26e-07	Peptidase Inhibitor	ECM remodeling
Serpina3m	0.18329	0.000140626	3.13e-05	Peptidase Inhibitor	ECM remodeling
Serpine2	0.18477	4.6e-16	3.02e-17	Peptidase Inhibitor	ECM remodeling
Olfml2a	0.187043	0.0484781	0.018785	Glycoprotein	ECM remodeling
Mmp23	0.191978	1.39e-07	1.98e-08	Protease/Peptidase	ECM remodeling
Mgp	0.193803	3.01e-11	2.87e-12	Osteocalcin	ECM remodeling
Serpine1	5.12843	2.5e-06	4.25e-07	Peptidase Inhibitor	ECM remodeling
Spon2	0.196054	2.48e-12	2.14e-13	Glycoprotein	ECM remodeling
Serpina9	0.197548	0.0458138	0.0176419	Peptidase Inhibitor	ECM remodeling
Sgcd	0.199782	0.0013396	0.000357267	Glycoprotein	ECM remodeling
Col5a3	0.201328	2.4e-05	4.72e-06	collagen	ECM remodeling
Krt5	0.202626	0.0054271	0.00164117	Keratin	ECM remodeling
Mfap4	0.202714	3.35e-20	1.68e-21	Glycoprotein	ECM remodeling
Pglyrp2	0.206201	0.00534491	0.00161413	Glycoprotein	ECM remodeling
Spon1	0.207193	1.67e-12	1.42e-13	Glycoprotein	ECM remodeling
Adam2	4.74162	0.409424	0.236597	Protease/Peptidase	ECM remodeling
Serpinb6e	4.74162	0.409424	0.236597	Peptidase Inhibitor	ECM remodeling
Serpina3n	0.211499	1.76e-11	1.64e-12	Peptidase Inhibitor	ECM remodeling
Mmp14	0.212643	4.15e-20	2.1e-21	Protease/Peptidase	ECM remodeling
Krt19	4.54299	4.47e-09	5.34e-10	Keratin	ECM remodeling
Sparcl1	0.220546	6.05e-12	5.41e-13	Glycoprotein	ECM remodeling
Egflam	0.222091	1.07e-06	1.71e-07	Laminin	ECM remodeling
Krt16	0.222435	0.520062	0.319478	Keratin	ECM remodeling
Krt24	0.222435	0.520062	0.319478	Keratin	ECM remodeling
Col13a1	0.222523	4.75e-07	7.26e-08	collagen	ECM remodeling
Adamts14	0.22331	0.0109134	0.00354558	Protease/Peptidase	ECM remodeling
Gpc5	0.223494	0.520062	0.318875	Glycoprotein	ECM remodeling
Gpc4	0.223821	0.000177583	4.03e-05	Glycoprotein	ECM remodeling
Serpina3c	0.224769	1.13e-05	2.11e-06	Peptidase Inhibitor	ECM remodeling
Adamtsl2	0.225202	8.15e-07	1.28e-07	Protease/Peptidase	ECM remodeling
Serpini1	0.225858	2.21e-06	3.74e-07	Peptidase Inhibitor	ECM remodeling
Sgce	0.226282	1.21e-05	2.27e-06	Glycoprotein	ECM remodeling
Adamts4	0.227107	1.88e-05	3.64e-06	Protease/Peptidase	ECM remodeling
Serpinb6b	0.227513	7.56e-06	1.38e-06	Peptidase Inhibitor	ECM remodeling
Ctsf	4.39169	5.57e-23	2.44e-24	Protease/Peptidase	ECM remodeling
Serpinf1	0.228022	2.39e-14	1.78e-15	Peptidase Inhibitor	ECM remodeling
Mmp3	0.23071	3.06e-09	3.57e-10	Protease/Peptidase	ECM remodeling
Sdc2	0.231411	9.44e-08	1.32e-08	Glycoprotein	ECM remodeling
Sdc2	0.231411	9.44e-08	1.32e-08	Glycoprotein	ECM remodeling
Col4a1	0.232082	1.59e-10	1.62e-11	collagen	ECM remodeling
Mmp11	0.23277	5.03e-07	7.71e-08	Protease/Peptidase	ECM remodeling
Bgn	0.233807	5.85e-11	5.72e-12	Glycoprotein	ECM remodeling
Adamts8	0.236163	2.96e-08	3.87e-09	Protease/Peptidase	ECM remodeling
Lama3	0.238621	0.021056	0.00735848	Laminin	ECM remodeling
Mmp12	4.19023	2.05e-09	2.36e-10	Protease/Peptidase	ECM remodeling
Col6a3	0.24071	2.14e-05	4.16e-06	collagen	ECM remodeling
Ogn	0.242384	1.52e-11	1.4e-12	Glycoprotein	ECM remodeling
Lama2	0.24717	8.65e-06	1.6e-06	Laminin	ECM remodeling
Col6a2	0.248225	1.26e-06	2.04e-07	collagen	ECM remodeling
Sgcg	0.249205	0.14983	0.0686967	Glycoprotein	ECM remodeling
Tnxb	0.249623	0.000256372	5.98e-05	Tenascin	ECM remodeling
Krt76	3.98785	0.185236	0.0886091	Keratin	ECM remodeling
Sparc	0.251442	4.77e-09	5.71e-10	Glycoprotein	ECM remodeling
Serping1	0.251618	1.66e-09	1.89e-10	Peptidase Inhibitor	ECM remodeling
Adamts17	0.256318	9.14e-05	1.98e-05	Protease/Peptidase	ECM remodeling
Fbln1	0.257568	1.36e-06	2.21e-07	Glycoprotein	ECM remodeling
Adamtsl3	0.257969	0.0421109	0.0160418	Protease/Peptidase	ECM remodeling
Mmp25	0.257982	2.75e-05	5.44e-06	Protease/Peptidase	ECM remodeling
Fibcd1	0.259792	0.520062	0.317058	Fibrinogen	ECM remodeling
Mmp16	0.260401	0.2939	0.155464	Protease/Peptidase	ECM remodeling
Fgl1	0.260595	0.0636154	0.0254868	Fibrinogen	ECM remodeling
Fstl3	0.261306	0.000215035	4.93e-05	Glycoprotein	ECM remodeling
Olfml1	0.261826	0.000382359	9.17e-05	Glycoprotein	ECM remodeling
Adam22	3.81385	6.13e-06	1.1e-06	Protease/Peptidase	ECM remodeling
Matn1	0.263822	0.560382	0.349662	Glycoprotein	ECM remodeling
Mmp2	0.265004	4.31e-10	4.58e-11	Protease/Peptidase	ECM remodeling
Col8a1	0.265048	0.0321919	0.0118507	collagen	ECM remodeling
Matn4	0.26746	0.00170085	0.000461552	Glycoprotein	ECM remodeling
Mfap2	0.267626	1.56e-06	2.57e-07	Glycoprotein	ECM remodeling
Adamts1	0.269087	3.83e-06	6.72e-07	Protease/Peptidase	ECM remodeling
Hyal1	0.270379	0.000145874	3.26e-05	Endoglycosidase	ECM remodeling
Adam33	3.68351	0.000132007	2.93e-05	Protease/Peptidase	ECM remodeling
Col6a1	0.272962	1.95e-07	2.83e-08	collagen	ECM remodeling
Col5a1	0.273047	3.76e-05	7.62e-06	collagen	ECM remodeling
Mfap5	0.277666	2.03e-07	2.95e-08	Glycoprotein	ECM remodeling
Col4a5	0.280899	0.00112452	0.000294842	collagen	ECM remodeling
Krt4	0.281076	0.211798	0.103761	Keratin	ECM remodeling
Serpinb6a	3.55467	4.33e-25	1.71e-26	Peptidase Inhibitor	ECM remodeling
Serpina1c	0.288087	0.578471	0.366847	Peptidase Inhibitor	ECM remodeling
Prelp	0.291762	1.21e-06	1.95e-07	Glycoprotein	ECM remodeling
Krt6a	0.291855	0.510617	0.309557	Keratin	ECM remodeling
Timp3	0.293693	2.18e-07	3.19e-08	Peptidase Inhibitor	ECM remodeling
Col5a2	0.293967	1.79e-05	3.45e-06	collagen	ECM remodeling
Serpinh1	0.295561	9.78e-08	1.37e-08	Peptidase Inhibitor	ECM remodeling
Adamts15	0.300296	0.00212009	0.000587907	Protease/Peptidase	ECM remodeling
Adamts3	0.300336	0.014287	0.00476683	Protease/Peptidase	ECM remodeling
Dcn	0.302776	3.14e-05	6.27e-06	Glycoprotein	ECM remodeling
Htra1	0.303023	0.00188627	0.000516657	Protease/Peptidase	ECM remodeling
Col20a1	3.27167	0.0055596	0.00168375	collagen	ECM remodeling
Adamts9	0.310281	0.0929186	0.0393005	Protease/Peptidase	ECM remodeling
Eln	0.311495	4.45e-06	7.86e-07	Elastin	ECM remodeling
Col1a2	0.315299	3.7e-06	6.47e-07	collagen	ECM remodeling
Gpc6	0.316139	0.00338298	0.00097856	Glycoprotein	ECM remodeling
Matn3	3.09839	0.480406	0.287917	Glycoprotein	ECM remodeling
Serpina3h	0.324108	0.0469049	0.0181139	Peptidase Inhibitor	ECM remodeling
Col24a1	0.325278	0.558232	0.347955	collagen	ECM remodeling
Col4a2	0.325356	0.000118319	2.61e-05	collagen	ECM remodeling
Col4a3	0.325776	0.00155076	0.000417899	collagen	ECM remodeling
Col1a1	0.332666	0.000163861	3.7e-05	collagen	ECM remodeling
Sgca	0.338101	0.752474	0.506651	Glycoprotein	ECM remodeling
Col16a1	0.341156	0.0137336	0.00456307	collagen	ECM remodeling
Lama4	0.343731	0.000159213	3.58e-05	Laminin	ECM remodeling
Adamts5	0.34592	0.0117572	0.00384668	Protease/Peptidase	ECM remodeling
Krt10	0.346223	0.00112493	0.00029504	Keratin	ECM remodeling
Lamb1	0.347413	0.000933636	0.000241199	Laminin	ECM remodeling
Sgcb	2.8447	6.12e-21	2.96e-22	Glycoprotein	ECM remodeling
Col28a1	0.353163	0.0890281	0.0373779	collagen	ECM remodeling
Htra2	0.354184	7.81e-16	5.21e-17	Protease/Peptidase	ECM remodeling
Tnc	0.355915	0.0541544	0.0212595	Tenascin	ECM remodeling
Adamts7	0.358907	0.316252	0.169476	Protease/Peptidase	ECM remodeling
Ctsc	2.77544	1.34e-19	7.1e-21	Protease/Peptidase	ECM remodeling
Col7a1	0.361811	0.00726023	0.00226509	collagen	ECM remodeling
Krt17	0.362392	0.166226	0.0779227	Keratin	ECM remodeling
Lamb2	0.364619	0.00242974	0.000682428	Laminin	ECM remodeling
Col18a1	0.366888	0.0386844	0.0145908	collagen	ECM remodeling
Mfap3l	2.72397	0.000121932	2.69e-05	Glycoprotein	ECM remodeling
Col3a1	0.370595	9.26e-05	2e-05	collagen	ECM remodeling
Serpinb6c	0.371082	0.503869	0.304847	Peptidase Inhibitor	ECM remodeling
Postn	0.377383	0.0283072	0.0102375	Periostin	ECM remodeling
Adamtsl4	2.62081	3.98e-10	4.21e-11	Protease/Peptidase	ECM remodeling
Htra4	2.61279	4.69e-05	9.63e-06	Protease/Peptidase	ECM remodeling
Mfge8	2.60726	8.81e-17	5.47e-18	Glycoprotein	ECM remodeling
Fstl1	0.389349	2.27e-05	4.44e-06	Glycoprotein	ECM remodeling
Fbln5	0.398238	0.00167946	0.000455333	Glycoprotein	ECM remodeling
Olfml2b	0.399699	0.0010677	0.000278807	Glycoprotein	ECM remodeling
Serpine3	0.403044	0.0969346	0.0413563	Peptidase Inhibitor	ECM remodeling
Adam9	2.42715	1.57e-11	1.45e-12	Protease/Peptidase	ECM remodeling
Adamtsl1	0.417467	0.185269	0.0886325	Protease/Peptidase	ECM remodeling
Efemp1	0.423675	0.0174658	0.00594686	Glycoprotein	ECM remodeling
Adam3	2.35658	0.0207643	0.00724426	Protease/Peptidase	ECM remodeling
Krt14	0.426614	0.288976	0.15215	Keratin	ECM remodeling
Serpinb9b	0.433562	0.409424	0.23471	Peptidase Inhibitor	ECM remodeling
Hyal2	2.30133	3.84e-07	5.79e-08	Endoglycosidase	ECM remodeling
Mmp17	0.441409	0.0603225	0.0240169	Protease/Peptidase	ECM remodeling
Col9a3	0.441797	0.0235686	0.00833361	collagen	ECM remodeling
Col11a2	2.26304	0.00530486	0.00160095	collagen	ECM remodeling
Krt222	2.24864	0.50441	0.305319	Keratin	ECM remodeling
Htra3	0.444889	1.4e-05	2.65e-06	Protease/Peptidase	ECM remodeling
Gpc3	0.446107	0.00907513	0.00289671	Glycoprotein	ECM remodeling
Ctsll3	0.447403	0.916955	0.645244	Protease/Peptidase	ECM remodeling
Sdcbp	2.17078	7.61e-13	6.31e-14	Glycoprotein	ECM remodeling
Sdcbp	2.17078	7.61e-13	6.31e-14	Glycoprotein	ECM remodeling
Fbln2	0.475984	0.0149303	0.00499919	Glycoprotein	ECM remodeling
Adam23	0.480824	0.135979	0.0613217	Protease/Peptidase	ECM remodeling
Hyal3	0.484226	0.0590498	0.0234424	Endoglycosidase	ECM remodeling
Adam21	0.485172	0.66671	0.437248	Protease/Peptidase	ECM remodeling
Serpinf2	0.492571	0.658017	0.430317	Peptidase Inhibitor	ECM remodeling
Emilin1	2.01902	9.96e-08	1.4e-08	Glycoprotein	ECM remodeling
Col6a6	0.499122	0.744657	0.50029	collagen	ECM remodeling
Timp1	0.510214	0.0102088	0.00329454	Peptidase Inhibitor	ECM remodeling
Col14a1	0.511614	0.0343172	0.0127623	collagen	ECM remodeling
Col15a1	1.92685	0.0114056	0.00372046	collagen	ECM remodeling
Fga	1.90305	0.895627	0.627426	Fibrinogen	ECM remodeling
Lamc3	0.533055	0.296566	0.157142	Laminin	ECM remodeling
Ctss	1.84765	4.18e-07	6.36e-08	Protease/Peptidase	ECM remodeling
Dag1	1.83815	1.48e-06	2.43e-07	Glycoprotein	ECM remodeling
Serpinb1b	1.83639	0.199097	0.0964221	Peptidase Inhibitor	ECM remodeling
Col9a2	1.82848	0.586399	0.373827	collagen	ECM remodeling
Mmp7	0.549403	0.891826	0.624106	Protease/Peptidase	ECM remodeling
Adamts10	0.54992	3.38e-07	5.06e-08	Protease/Peptidase	ECM remodeling
Mmp8	1.7589	4.33e-09	5.15e-10	Protease/Peptidase	ECM remodeling
Ctsl	1.71322	0.000575527	0.000142438	Protease/Peptidase	ECM remodeling
Mmp27	0.599521	0.534316	0.329897	Protease/Peptidase	ECM remodeling
Adam15	0.622991	0.000129261	2.87e-05	Protease/Peptidase	ECM remodeling
Fn1	1.60232	0.0198621	0.00688151	Fibronectin	ECM remodeling
Ctsz	1.58117	7.82e-05	1.67e-05	Protease/Peptidase	ECM remodeling
Serpina11	0.64346	0.849926	0.587963	Peptidase Inhibitor	ECM remodeling
Ctso	1.53042	1.03e-05	1.91e-06	Protease/Peptidase	ECM remodeling
Adam17	1.50606	4.23e-05	8.65e-06	Protease/Peptidase	ECM remodeling
Col4a4	0.672019	0.583684	0.370894	collagen	ECM remodeling
Col10a1	0.693478	0.664436	0.435348	collagen	ECM remodeling
Serpina3k	1.43704	1	0.803793	Peptidase Inhibitor	ECM remodeling
Sdcbp2	0.702211	0.309305	0.165101	Glycoprotein	ECM remodeling
Sdcbp2	0.702211	0.309305	0.165101	Glycoprotein	ECM remodeling
Adamts2	0.70589	0.167383	0.0785558	Protease/Peptidase	ECM remodeling
Col19a1	0.718846	1	0.792923	collagen	ECM remodeling
Adamts12	0.724328	1	0.790564	Protease/Peptidase	ECM remodeling
Krt28	1.36498	1	0.826528	Keratin	ECM remodeling
Adamts13	0.748147	1	0.741378	Protease/Peptidase	ECM remodeling
Adam30	0.75378	0.664937	0.435813	Protease/Peptidase	ECM remodeling
Serpinc1	0.757325	0.73131	0.489467	Peptidase Inhibitor	ECM remodeling
Ctsh	0.76101	0.0256902	0.00916269	Protease/Peptidase	ECM remodeling
Mmp21	0.763547	1	0.753707	Protease/Peptidase	ECM remodeling
Adam4	1.28151	0.861676	0.598244	Protease/Peptidase	ECM remodeling
Mfap3	0.78267	0.0192229	0.00662146	Glycoprotein	ECM remodeling
Lama1	0.796207	1	0.875405	Laminin	ECM remodeling
Adamts19	0.802537	1	0.817847	Protease/Peptidase	ECM remodeling
Ctsa	1.24031	0.118589	0.052183	Protease/Peptidase	ECM remodeling
Adamtsl5	0.839862	0.712399	0.473834	Protease/Peptidase	ECM remodeling
Sdc3	1.1767	0.329373	0.1793	Glycoprotein	ECM remodeling
Sdc3	1.1767	0.329373	0.1793	Glycoprotein	ECM remodeling
Adam32	1.17085	1	0.814906	Protease/Peptidase	ECM remodeling
Mfap1b	0.855336	0.633784	0.410593	Glycoprotein	ECM remodeling
Mfap1a	0.860498	0.453009	0.268585	Glycoprotein	ECM remodeling
Adamts6	0.867335	0.85694	0.594185	Protease/Peptidase	ECM remodeling
Serpinb9	0.872239	0.580128	0.368112	Peptidase Inhibitor	ECM remodeling
Timp2	0.875076	0.373239	0.208039	Peptidase Inhibitor	ECM remodeling
Serpind1	0.876466	1	0.74937	Peptidase Inhibitor	ECM remodeling
Ctsb	0.880787	0.469236	0.279982	Protease/Peptidase	ECM remodeling
Efemp2	1.1287	0.66509	0.43594	Glycoprotein	ECM remodeling
Col11a1	0.906085	1	0.926388	collagen	ECM remodeling
Lamc1	1.05971	0.996238	0.71386	Laminin	ECM remodeling
Adam10	1.03051	1	0.77792	Protease/Peptidase	ECM remodeling
Adam1a	0.9725	1	0.940803	Protease/Peptidase	ECM remodeling
Adam18	1	1	1	Protease/Peptidase	ECM remodeling
Adam20	1	1	1	Protease/Peptidase	ECM remodeling
Adam24	1	1	1	Protease/Peptidase	ECM remodeling
Adam25	1	1	1	Protease/Peptidase	ECM remodeling
Adam26a	1	1	1	Protease/Peptidase	ECM remodeling
Adam26b	1	1	1	Protease/Peptidase	ECM remodeling
Adam29	1	1	1	Protease/Peptidase	ECM remodeling
Adam34	1	1	1	Protease/Peptidase	ECM remodeling
Adam39	1	1	1	Protease/Peptidase	ECM remodeling
Adam6a	1	1	1	Protease/Peptidase	ECM remodeling
Adam6b	1	1	1	Protease/Peptidase	ECM remodeling
Adamts16	1	1	0.999674	Protease/Peptidase	ECM remodeling
Adamts18	1	1	0.999467	Protease/Peptidase	ECM remodeling
Cts3	1	1	1	Protease/Peptidase	ECM remodeling
Cts6	1	1	1	Protease/Peptidase	ECM remodeling
Cts7	1	1	1	Protease/Peptidase	ECM remodeling
Cts8	1	1	1	Protease/Peptidase	ECM remodeling
Ctsm	1	1	1	Protease/Peptidase	ECM remodeling
Ctsq	1	1	1	Protease/Peptidase	ECM remodeling
Ctsr	1	1	1	Protease/Peptidase	ECM remodeling
Fgb	1	1	1	Fibrinogen	ECM remodeling
Fstl5	1	1	1	Glycoprotein	ECM remodeling
Krt12	1	1	1	Keratin	ECM remodeling
Krt2	1	1	1	Keratin	ECM remodeling
Krt26	1	1	1	Keratin	ECM remodeling
Krt27	1	1	1	Keratin	ECM remodeling
Krt32	1	1	1	Keratin	ECM remodeling
Krt33b	1	1	1	Keratin	ECM remodeling
Krt34	1	1	1	Keratin	ECM remodeling
Krt35	1	1	1	Keratin	ECM remodeling
Krt71	1	1	0.999671	Keratin	ECM remodeling
Krt72	1	1	1	Keratin	ECM remodeling
Krt73	1	1	1	Keratin	ECM remodeling
Krt82	1	1	1	Keratin	ECM remodeling
Krt84	1	1	1	Keratin	ECM remodeling
Mmp1a	1	1	1	Protease/Peptidase	ECM remodeling
Mmp1b	1	1	0.999519	Protease/Peptidase	ECM remodeling
Mmp24	1	1	0.999657	Protease/Peptidase	ECM remodeling
Serpina1a	1	1	1	Peptidase Inhibitor	ECM remodeling
Serpina1b	1	1	1	Peptidase Inhibitor	ECM remodeling
Serpina1e	1	1	1	Peptidase Inhibitor	ECM remodeling
Serpina1f	1	1	1	Peptidase Inhibitor	ECM remodeling
Serpina3a	1	1	1	Peptidase Inhibitor	ECM remodeling
Serpina3b	1	1	1	Peptidase Inhibitor	ECM remodeling
Serpina3j	1	1	1	Peptidase Inhibitor	ECM remodeling
Serpina4-ps1	1	1	1	Peptidase Inhibitor	ECM remodeling
Serpina5	1	1	1	Peptidase Inhibitor	ECM remodeling
Serpinb13	1	1	0.999519	Peptidase Inhibitor	ECM remodeling
Serpinb3a	1	1	1	Peptidase Inhibitor	ECM remodeling
Serpinb3b	1	1	1	Peptidase Inhibitor	ECM remodeling
Serpinb3c	1	1	1	Peptidase Inhibitor	ECM remodeling
Serpinb3d	1	1	1	Peptidase Inhibitor	ECM remodeling
Serpinb9c	1	1	1	Peptidase Inhibitor	ECM remodeling
Serpinb9d	1	1	1	Peptidase Inhibitor	ECM remodeling
Serpinb9e	1	1	1	Peptidase Inhibitor	ECM remodeling
Serpinb9f	1	1	1	Peptidase Inhibitor	ECM remodeling
Serpinb9g	1	1	1	Peptidase Inhibitor	ECM remodeling
Serpini2	1	1	1	Peptidase Inhibitor	ECM remodeling
