# Supplementary material for: IL-33-ST2 axis regulates myeloid cell differentiation and activation enabling effective club cell regeneration
Source: Nat Commun. 2020 Sep 22;11:4786. doi: 10.1038/s41467-020-18466-w (PMC7508874; doi:10.1038/s41467-020-18466-w)
Supplement: Supplementary file 12 — Supplementary Data 8 [file 41467_2020_18466_MOESM12_ESM.xlsx]

## Sheet: Supplemental Table 5a
GeneID	Fold_Change	FDR	PValue
Awat1	1308.14	0.000536458	2.59e-06
Krt78	661.478	0.00118533	7.23e-06
Rab26	594.387	0.0402796	0.000701373
Kbtbd12	385.662	0.00811039	7.5e-05
Scin	314.683	0.0343016	0.000542173
Amer2	304.907	0.0334009	0.000517274
4930431P03Rik	284.71	0.00785196	7.2e-05
Gm5416	254.833	0.0225729	0.000293935
Hormad1	241.44	8.06e-75	3.3e-79
Spag8	204.739	0.0321002	0.000485032
Ccdc155	182.2	0.0331009	0.000508506
Serpina11	107.644	0.0145902	0.000160713
G530011O06Rik	82.6812	0.00116821	7.03e-06
Epx	72.8623	0.0303165	0.000443184
Mir3068	36.2065	0.0291684	0.000422817
Ccdc64b	24.2805	0.0451656	0.000850726
Dnah6	24.0249	0.0414013	0.000739564
Adgrl3	20.5182	0.00100091	5.82e-06
Il1rl1	16.091	2.21e-35	2.72e-39
Stfa2	12.8334	0.0360848	0.000587207
Pou6f1	10.5647	2.76e-08	2.26e-11
BC100530	8.88306	0.0312844	0.000462457
Igf2bp2	6.60494	0.00413555	3.35e-05
Angptl3	6.58626	0.0121176	0.000126034
Jade2	5.46321	0.0117804	0.000121514
Retnlg	5.30256	5.83e-05	1.81e-07
Slc40a1	5.28119	1.94e-06	2.93e-09
Pak1	5.04956	2.37e-26	3.88e-30
Peli3	4.97254	0.0105768	0.00010611
Ear1	4.96426	0.00393269	3.14e-05
Dclk3	4.91181	0.00910899	8.7e-05
Asprv1	4.62656	0.00195833	1.36e-05
Epcam	4.24132	0.000859702	4.72e-06
Matn2	4.22615	4.74e-12	2.53e-15
Ttc30b	4.21419	0.0257444	0.000351072
Htr2c	4.18951	0.0039615	3.2e-05
Mttp	4.10293	0.0241261	0.000321076
S100a9	3.98854	0.0100235	9.73e-05
Zfp128	3.56663	0.0210512	0.000259466
Tnks1bp1	3.52177	0.0143835	0.000157258
Scrn2	3.45764	0.0336696	0.000523911
Rps4l	3.39245	3.91e-10	2.72e-13
Mmp9	3.38402	0.0216188	0.000272534
Prss30	3.09031	0.000884198	4.92e-06
Erdr1	2.96488	0.00331459	2.55e-05
Galnt6	2.74903	3.33e-11	1.94e-14
Coro2b	2.67833	0.042059	0.000762955
Hpgds	2.63609	0.0196417	0.000238072
Tacc2	2.62957	0.0121462	0.000126828
Adgrl2	2.62773	0.0017153	1.15e-05
Cxcr2	2.5604	0.037593	0.000618827
Dst	2.55787	0.0256642	0.000347167
Tle2	2.5481	0.0258187	0.00035523
Map6	2.53307	0.00015909	6.06e-07
Maml2	2.50043	0.00811039	7.53e-05
Nr1d1	2.49597	0.000901251	5.09e-06
Btbd9	2.49099	1.07e-20	3.52e-24
Il18rap	2.47293	0.00120031	7.37e-06
Ucp3	2.45697	0.0479623	0.000950566
Fam189a2	2.41532	0.0412429	0.000729013
Mcm3	2.32965	1.53e-12	6.88e-16
Cxcl14	2.27861	2.97e-05	8.5e-08
G0s2	2.26066	0.0174863	0.00020407
Gprc5c	2.15093	0.00500697	4.27e-05
Aldh1l1	2.14109	0.0159426	0.000180179
Dhcr24	0.473214	3.34e-05	9.72e-08
Slc16a1	0.472598	4.5e-05	1.36e-07
Tnfaip3	0.470133	0.0377315	0.000622652
Ctps	0.462962	0.0472576	0.000932728
Gemin5	0.462802	0.0134278	0.00014461
Lss	0.457838	0.039905	0.000687932
Coprs	0.431334	0.000498708	2.33e-06
Sdc4	0.428433	0.0311046	0.000456882
Il1b	0.426444	5.08e-06	9.79e-09
Ttc38	0.425474	0.0476755	0.000942929
Tarm1	0.424988	0.0414013	0.00073856
Mmp14	0.411889	0.0334009	0.000518363
Mettl7a1	0.401544	0.0103939	0.000103424
Fam135a	0.396032	0.0123702	0.000129674
Maff	0.39471	5.87e-06	1.27e-08
Crispld2	0.385959	0.025678	0.000349089
Nrcam	0.382109	0.0321547	0.000487173
Micall1	0.379448	0.00956342	9.2e-05
Slc9a9	0.37449	0.00187444	1.3e-05
Tnfaip8	0.372061	4.03e-21	1.15e-24
Tpx2	0.369865	0.0470511	0.000915166
Plau	0.31215	3.98e-07	4.89e-10
Spon1	0.299739	0.00050324	2.39e-06
C530008M17Rik	0.289093	0.0330146	0.000504257
4933404O12Rik	0.245406	0.0338796	0.000531341
Napepld	0.238891	5.72e-05	1.76e-07
Trim46	0.234856	0.0255256	0.000342835
Cxcl10	0.230653	0.0024918	1.81e-05
Inhba	0.218942	4.74e-12	2.47e-15
Pgf	0.174693	0.0430508	0.000786236
Itpka	0.166455	0.0467217	0.000904812
Zfp532	0.162705	0.0216188	0.000272044
Bcl2l2	0.139105	0.00244239	1.76e-05
Smarcd1	0.129191	2.99e-10	1.96e-13
Nlrc3	0.122251	0.0205214	0.000250415
Akap5	0.119618	0.0033295	2.59e-05
Gramd1c	0.099716	0.0257444	0.000353155
Ffar2	0.0988386	5.08e-06	9.61e-09
Smpd3	0.0967793	0.0141426	0.000154045
Ltf	0.0921213	0.0466441	0.000895789
Trpt1	0.0854452	0.037866	0.000629523
Enc1	0.0837342	0.000406894	1.8e-06
Tube1	0.0818026	0.000593614	3.01e-06
Exo1	0.0796393	0.00334312	2.61e-05
Zfp442	0.0785614	0.0234168	0.00030945
Echdc3	0.0761223	0.0234168	0.000309718
Ulbp1	0.0686916	4.66e-07	5.92e-10
Fgf13	0.0679347	0.00455589	3.77e-05
Ccdc14	0.0654876	0.00269757	1.98e-05
Tespa1	0.0641409	0.0225729	0.000293395
Depdc1a	0.0641088	0.000404665	1.77e-06
Alpk2	0.0635019	0.0126101	0.000133794
Sgol2a	0.0525832	0.00500697	4.26e-05
Zfp105	0.0503513	0.000136051	5.07e-07
Asic1	0.0501311	0.0102712	0.000100521
Fnbp1l	0.0495807	0.0202211	0.000245923
Retnla	0.0481478	0.00338226	2.66e-05
Erbb2	0.0461076	5.23e-06	1.09e-08
Fsd2	0.0453247	5.62e-07	7.36e-10
Arhgap19	0.0439851	0.00752242	6.87e-05
Gfod2	0.0435313	0.000897263	5.03e-06
Sstr4	0.0425961	0.0162264	0.000184052
Zfp473	0.0406222	0.0103532	0.000102433
Golph3l	0.0395456	3.21e-08	2.76e-11
Tarsl2	0.0393112	1.35e-07	1.28e-10
Ccdc96	0.0392787	0.0351566	0.000565765
Farp2	0.038588	4.15e-06	7.48e-09
Gfra2	0.0364819	0.0311046	0.000457252
Zbtb26	0.035688	0.00299994	2.28e-05
Gata2	0.0353999	0.00492985	4.12e-05
Tesc	0.0348141	0.000617336	3.17e-06
Cd200r2	0.0329401	0.00299994	2.28e-05
Pgbd1	0.0299526	0.0315062	0.000468316
Nat14	0.0291566	0.0432641	0.000802532
Asb2	0.0289328	0.0419816	0.000759832
Pm20d1	0.0283422	0.0279636	0.000399627
6330408A02Rik	0.0273859	3.85e-07	4.58e-10
Arhgef17	0.0270027	0.0172201	0.000199553
Tbx6	0.0261108	0.0412429	0.000729555
Pnpla3	0.0254351	0.0137114	0.000148225
Flywch2	0.0248871	0.0181663	0.000213493
Il5ra	0.0245596	0.0039615	3.19e-05
E130102H24Rik	0.0241387	0.000590628	2.93e-06
Rell2	0.0213005	0.0443602	0.00083013
4932438H23Rik	0.020925	0.0378811	0.000632877
Reep2	0.0208713	0.0494238	0.000985603
Pard6b	0.0203443	0.000562174	2.74e-06
Ube2cbp	0.0202598	0.000825951	4.46e-06
Oit3	0.0202318	0.0127566	0.000136859
Thrb	0.0199629	0.0346283	0.000549746
1700026D08Rik	0.0198891	0.0431246	0.000791927
Des	0.0195068	0.0397752	0.00067918
Dtna	0.0190832	0.00281468	2.11e-05
Xndc1	0.0189583	0.000206786	8.38e-07
Prr18	0.0163232	0.0193349	0.000231978
Dao	0.0163096	0.0433768	0.000806399
Ncam1	0.0157266	0.0267041	0.000376293
Gng8	0.0154376	0.0471291	0.000922849
Vpreb1	0.0153563	0.0413808	0.000733709
Dmtn	0.0150869	0.00331782	2.57e-05
Gpr156	0.0150254	0.0472576	0.000931983
Tmc3	0.014806	1.22e-06	1.75e-09
Il17re	0.0142811	0.0352993	0.000569506
Osr2	0.0142444	0.0414013	0.000741716
Hpdl	0.013757	0.00175474	1.19e-05
Troap	0.0136965	1.6e-07	1.57e-10
Ppl	0.0134229	0.0126101	0.000133702
Gfra4	0.0133126	0.0485076	0.000965344
4930480K23Rik	0.013188	0.0466441	0.00089467
Sema3f	0.0130201	0.0315582	0.000470382
Cited1	0.0127601	0.037866	0.00062835
Nxnl1	0.0126504	0.0157363	0.000176559
1700067K01Rik	0.0126119	0.0451656	0.00085075
Ldhc	0.0126025	0.000111052	3.77e-07
Oprl1	0.0121273	0.0467217	0.000900654
Btbd16	0.0118499	0.0256642	0.000347851
Cd3g	0.0115748	0.0467217	0.000904932
Lsmem1	0.0115534	0.0338796	0.000530873
Prg2	0.011536	1.5e-05	3.82e-08
Gm11992	0.0114592	0.0360848	0.000586728
Zfp521	0.0114505	0.0218492	0.000279495
Lpar3	0.0113433	0.018851	0.000224628
F9	0.0112263	0.00388902	3.09e-05
Fgf10	0.0109423	0.0260301	0.000361337
Maats1	0.0109106	0.0402796	0.000704287
Gm364	0.0109062	0.00821385	7.7e-05
Txk	0.0108812	0.0383667	0.000644132
Lipg	0.0108686	0.0211402	0.000261428
Erc2	0.0108093	0.000315553	1.34e-06
Klhl38	0.010767	0.0157363	0.000176479
Hsd17b14	0.0105456	0.000481781	2.21e-06
Pxdn	0.0105305	0.00500697	4.26e-05
Vgf	0.0105217	0.00608184	5.38e-05
Plin1	0.0104134	0.00163693	1.09e-05
LOC100049077	0.0103756	0.0402796	0.000701814
Cd207	0.0103086	0.0126612	0.000135317
Ppm1n	0.0101103	0.0223619	0.000289356
Rnf225	0.0101053	0.0256642	0.00034585
Zfp239	0.0100426	0.019576	0.000236473
Rph3a	0.00991807	4.37e-05	1.31e-07
Zbtb7c	0.00990034	0.000759225	4.04e-06
Bdh2	0.00977625	0.0385001	0.000647948
Cox4i2	0.00977221	0.0417533	0.000751444
C330024D21Rik	0.00971973	0.000182035	7.16e-07
Aspa	0.00946222	0.00109521	6.5e-06
Zfp831	0.00945691	0.00624694	5.63e-05
Ccdc63	0.00937271	0.0186282	0.00022121
Rnf186	0.00927789	0.0126101	0.000134254
AW822252	0.00908648	0.00199797	1.4e-05
Kcnj10	0.00907458	0.000859702	4.69e-06
Frs3	0.00897094	0.0472218	0.000928155
AI427809	0.00871092	0.00137726	8.69e-06
Prss41	0.00867338	0.0234168	0.000309004
Zfp354a	0.00858145	0.0103532	0.00010211
Ccdc159	0.0084658	0.00558649	4.85e-05
Garnl3	0.00842016	0.000590628	2.93e-06
Psd3	0.00841137	0.00162095	1.07e-05
Klf1	0.00835954	0.0387102	0.000654654
Slco4c1	0.00831768	0.000163009	6.27e-07
Ascl3	0.00831343	0.0103532	0.000102596
Slc24a3	0.0082702	0.00729814	6.6e-05
Asb5	0.00820378	0.00500884	4.31e-05
4933431E20Rik	0.00814703	0.000593542	2.97e-06
Lypd6b	0.00795809	1.94e-05	5.25e-08
Lingo1	0.00792984	0.0454011	0.000862601
Hlf	0.00789806	0.0453168	0.000855454
Zglp1	0.00786272	0.0317831	0.000477638
Aldh1l2	0.00780915	0.0441848	0.00082504
Adamts14	0.0077254	0.0414013	0.000739639
Zswim5	0.00762542	0.0346283	0.000550173
Slmo1	0.00756374	0.0350116	0.000560564
Il12b	0.00746307	2.75e-05	7.76e-08
Bmper	0.00739425	0.000968447	5.59e-06
Ahsg	0.00737604	0.0341999	0.000539166
Gm6787	0.00737582	0.039905	0.000683463
4933430I17Rik	0.0071279	0.000204404	8.2e-07
Hist2h4	0.0071242	0.000866183	4.79e-06
Platr7	0.00705992	0.0218492	0.000279416
Gm20753	0.00690931	0.0229431	0.000299695
Pacsin3	0.00682583	1.35e-08	1.05e-11
Impg2	0.0068254	0.0396502	0.000675422
1700019G17Rik	0.00666912	0.000237639	9.73e-07
2900026A02Rik	0.00666447	0.00141458	9.09e-06
2010107G12Rik	0.00661281	0.0453745	0.000858401
Ociad2	0.00652615	0.0185938	0.000220041
Cib3	0.00639376	0.00910899	8.73e-05
B130034C11Rik	0.0063758	0.00555008	4.8e-05
Serpind1	0.00637512	0.00199797	1.42e-05
Adam12	0.00637476	0.048247	0.000958183
Tpsb2	0.00632196	0.000124125	4.42e-07
Slc6a9	0.00628706	0.0431246	0.000791376
Gpr152	0.00619809	0.0368557	0.000605182
Gpr176	0.00619	0.0401364	0.000693565
Wdr86	0.00616696	0.00813151	7.59e-05
Tshz3	0.00606223	0.0267041	0.000377441
Colgalt2	0.00601779	0.0223619	0.000289228
Ccl1	0.0059275	0.0190349	0.000227599
Abcc8	0.00590137	0.00277034	2.06e-05
Ppp1r3g	0.00579472	0.0174816	0.0002033
Mc1r	0.00579157	0.0389147	0.000659707
Meox2	0.00570843	0.0113572	0.000115799
Bmp7	0.00558557	0.0216188	0.000271878
Gm5464	0.00558053	0.0394506	0.000670407
Stx1a	0.00556372	0.0168277	0.000194286
Rab27b	0.00548204	0.000100986	3.35e-07
Gnat3	0.0054479	0.0212869	0.000264114
Phf24	0.00541999	0.00836725	7.88e-05
Meis2	0.00538954	0.00272514	2.01e-05
Stard6	0.00525912	0.000121022	4.26e-07
Tnfsf15	0.00516827	0.00966111	9.34e-05
Nbea	0.00516563	0.0471291	0.000924243
G730013B05Rik	0.00514346	2.06e-06	3.2e-09
Tmem171	0.00511491	0.0315062	0.00046718
D430020J02Rik	0.00505032	4.77e-06	8.8e-09
Slc23a3	0.00497182	0.00416372	3.41e-05
Rab6b	0.00493092	0.0469443	0.000911167
Cma1	0.00480424	7.04e-06	1.61e-08
Gper1	0.00476491	5.91e-05	1.86e-07
Elovl2	0.00469516	0.0419816	0.000759618
Capn3	0.00464363	0.00311211	2.38e-05
Rab30	0.0045249	0.000119001	4.14e-07
Dach1	0.00451384	1.22e-05	2.99e-08
Dpyd	0.0044679	0.0166319	0.000190013
Fam180a	0.00445682	0.000959034	5.5e-06
Il7	0.00439329	7.42e-05	2.4e-07
Gja5	0.0043746	0.0454011	0.000862622
Wnt5b	0.00436253	0.0017055	1.14e-05
Ngef	0.00432877	0.0168277	0.000194039
Cth	0.00426028	0.049898	0.00100038
Khdrbs3	0.00424948	0.000117657	4.05e-07
Fam84a	0.00423428	0.0159214	0.000179287
Ccdc120	0.00420985	0.00136954	8.58e-06
D630045J12Rik	0.00419251	0.00413673	3.37e-05
L3hypdh	0.00412059	6.96e-06	1.54e-08
P3h2	0.00406597	1.94e-05	5.22e-08
Sema4f	0.00402534	0.0275848	0.000391955
Fam229b	0.0039418	5.23e-06	1.09e-08
Zfp449	0.00394082	0.000904821	5.15e-06
Hs3st6	0.00391557	0.0010742	6.33e-06
Mir155hg	0.00388755	0.000617336	3.19e-06
Pcdhb12	0.00376951	0.0267041	0.000377962
Mecom	0.00376083	0.014986	0.0001663
Col5a3	0.00373257	0.00282451	2.13e-05
2610528A11Rik	0.00372439	0.00608184	5.38e-05
Lmntd2	0.00368304	0.00199797	1.42e-05
Tmem246	0.003642	0.00564324	4.95e-05
Fgf11	0.00361925	0.000747555	3.94e-06
Pdzrn3	0.00359332	0.000107389	3.61e-07
Fam171b	0.0035895	0.049898	0.00100119
Tmem170	0.00358531	3.12e-06	5.37e-09
Dlg5	0.00358094	0.0293278	0.000426329
Efs	0.00342532	0.0145484	0.000159657
Ubash3a	0.00338756	0.0287057	0.000413759
Tm6sf2	0.00336797	0.000124816	4.5e-07
Gata5	0.00336725	0.0267041	0.000378347
Csf2	0.00334048	0.0234168	0.000306865
Gm19510	0.00331848	0.00884829	8.41e-05
Dzip1l	0.00324438	0.0267041	0.000377725
Nkd2	0.00322309	0.00811039	7.54e-05
Crlf1	0.00318645	0.00104341	6.11e-06
Fgd5	0.00318026	0.0296749	0.00043259
Sycp2	0.00316928	2.42e-06	3.86e-09
Ccr8	0.00315555	0.0104281	0.000104191
Rtkn2	0.00313347	0.0260301	0.000361045
Sdk1	0.00307048	0.000739995	3.85e-06
Pde9a	0.00305175	0.0217081	0.000274673
Zfp93	0.00304229	1.7e-07	1.81e-10
C1qtnf3	0.00302857	0.0247542	0.000331462
F630042J09Rik	0.00302782	0.000498813	2.35e-06
Ntrk1	0.00299508	0.0241506	0.000322391
Iqgap3	0.00294359	4.04e-36	3.3e-40
Nes	0.00285226	0.000518287	2.48e-06
Slc4a4	0.00282065	0.0207497	0.000254484
Rd3	0.0027403	0.037866	0.000626984
Noxred1	0.00269203	8.58e-06	2.04e-08
Srpx2	0.00269125	0.000488916	2.26e-06
Zik1	0.00263367	2.74e-06	4.59e-09
Xpnpep2	0.00259806	0.000281832	1.18e-06
Igdcc4	0.00253401	0.0219254	0.000281912
Prkcq	0.00250282	3.46e-06	6.1e-09
Zfpm2	0.00249642	0.000290188	1.22e-06
Recql4	0.00246612	3.33e-11	2.05e-14
Plekha7	0.00245881	0.0111758	0.000113078
4931408C20Rik	0.00245236	0.0166012	0.000188982
Sardh	0.00244331	1.7e-07	1.76e-10
Zfp819	0.00240611	1.32e-05	3.29e-08
Atp13a4	0.00231516	0.00451286	3.71e-05
Tmeff1	0.00229325	8.08e-06	1.89e-08
Esrp2	0.0022799	0.000780252	4.19e-06
Rasl12	0.00227621	0.00178965	1.22e-05
Prex2	0.00225328	0.0117804	0.000121562
Nudt12	0.00219768	1.81e-15	7.4e-19
Obsl1	0.00216795	0.0331009	0.000509232
Dclk2	0.00210374	6.43e-23	1.58e-26
Itih4	0.00210272	0.0360848	0.000588091
Aif1l	0.00209214	2.02e-05	5.55e-08
Vsig4	0.00203656	0.0218175	0.000276951
Col12a1	0.00201039	0.0471291	0.000924403
Nox4	0.00199773	0.0317347	0.000474312
Boc	0.00199373	0.000185788	7.38e-07
Pde1a	0.00193407	0.00558965	4.88e-05
Bace2	0.00190197	0.000416639	1.88e-06
Epha7	0.00186879	0.0279636	0.000398609
Cd5l	0.00184745	0.00266567	1.94e-05
AI464131	0.00184561	0.000409549	1.83e-06
Vstm4	0.00184548	7.33e-05	2.34e-07
Mrvi1	0.00183247	0.00277034	2.06e-05
Krba1	0.00177555	5.23e-06	1.05e-08
Glb1l2	0.00174717	0.0367318	0.000601642
Trabd2b	0.00167704	9.75e-05	3.2e-07
St8sia1	0.00167449	0.000246535	1.02e-06
Heyl	0.00165101	6.99e-06	1.58e-08
Kif5c	0.00163478	4.17e-05	1.23e-07
Armcx6	0.00162235	0.000353161	1.52e-06
Chic1	0.00158148	0.000145568	5.48e-07
Hmcn1	0.00157232	0.000593614	3e-06
Pcsk6	0.00154543	0.000136051	4.99e-07
Pik3r3	0.00149147	5.08e-06	9.98e-09
Pcdhb9	0.00137469	0.0402796	0.000698586
Arhgap28	0.0013168	1.51e-05	3.89e-08
Gtse1	0.00125901	2.03e-20	7.49e-24
Mpp7	0.00123937	8.88e-08	8e-11
Ip6k3	0.00123496	0.0214994	0.000267631
Bbs10	0.00109941	1.35e-06	1.99e-09
Egfr	0.000971627	1.16e-05	2.81e-08
Ptx3	0.000953473	0.000364284	1.58e-06
Ssc5d	0.00093968	2.74e-06	4.59e-09
Slc6a19	0.000939407	0.0185938	0.000219381
Exoc3l	0.000874088	0.000165886	6.45e-07
Lrrn4	0.000765934	6.34e-09	4.67e-12
Pcx	0.000439273	2.29e-24	4.69e-28
Ddo	728.023	0.129262	0.00438796
Slc28a3	626.337	0.18972	0.00847546
Rnf152	624.099	0.153992	0.0060016
Gck	595.029	0.258266	0.0151653
Msc	584.457	0.15943	0.00634562
Fras1	497.703	0.0798051	0.00199995
Aldh3a1	480.299	0.233416	0.0125119
Sectm1b	478.447	0.208441	0.0101111
Enox1	477.861	0.154718	0.0060567
Ano2	475.357	0.0911685	0.00244525
Acsm1	468.258	0.231246	0.0123019
Shc3	454.325	0.102737	0.00293643
Shroom2	445.398	0.171188	0.00718651
Cd19	442.324	0.275292	0.0170218
Zfp786	397.9	0.248909	0.0141494
Timd2	387.032	0.244278	0.0136
Iqca	386.369	0.234137	0.012598
Txndc2	380.61	0.299555	0.0199327
Iqch	380.459	0.20435	0.00965155
Tmc7	356.68	0.376267	0.0300601
Cfap74	349.501	0.113075	0.00347268
Ntrk3	335.04	0.176999	0.00760297
Trh	325.45	0.381474	0.0308509
Tc2n	322.045	0.140804	0.00513723
AI118078	322.016	0.228785	0.0119244
Sncg	317.166	0.133581	0.00463854
Cacna2d3	315.622	0.307583	0.0209707
Smad9	312.355	0.295483	0.0193927
Col11a1	298.139	0.356575	0.0273214
Dsg2	288.26	0.265374	0.0158653
Chst5	286.451	0.382005	0.0309451
Ogdhl	285.184	0.146757	0.00545762
Saxo2	283.937	0.0590822	0.00125212
Robo4	276.463	0.213994	0.0106029
Shroom4	276.452	0.130602	0.00448113
Tgfa	274.721	0.23862	0.0130151
1700007K13Rik	269.901	0.153992	0.0059952
Zfp536	267.003	0.396782	0.0332332
Dach2	263.577	0.277892	0.0175354
Vstm5	253.507	0.310151	0.0211966
Nme5	250.799	0.12688	0.00420319
Actl7a	247.467	0.316369	0.0219061
Otoa	246.093	0.405505	0.0346944
Olfr222	241.353	0.398777	0.0336056
Tssk5	240.958	0.390336	0.0323566
Rgs22	230.928	0.328607	0.0234986
Lactbl1	227.942	0.378233	0.030297
8430426J06Rik	225.434	0.228785	0.012043
Hmgcll1	224.464	0.178346	0.00769003
Frzb	224.405	0.449134	0.0423
2310069B03Rik	217.318	0.298116	0.0197515
Fank1	215.739	0.396974	0.0333322
Ppara	213.592	0.278982	0.017709
Fam178b	210.088	0.155468	0.0060988
Rassf10	209.224	0.467702	0.0464427
P2rx6	206.181	0.0587963	0.00123992
Pcdhga3	205.283	0.470576	0.0470139
Platr10	199.025	0.203497	0.00955078
Gpr173	198.717	0.405594	0.034861
Pcdhga5	197.641	0.358702	0.0277461
Tmem125	193.151	0.327334	0.0233628
2310030G06Rik	192.005	0.0773018	0.00192078
Gpr45	188.744	0.228785	0.0120447
Adamts12	187.547	0.432036	0.0392708
Kng2	185.376	0.451414	0.0427365
Gm5082	183.242	0.266915	0.0160745
E130114P18Rik	183.214	0.408042	0.035272
Ksr2	182.714	0.243455	0.0134483
Lrriq1	182.458	0.468651	0.0465561
Bhlha15	179.653	0.270888	0.016439
Lrp2	179.193	0.390089	0.0322505
Slc26a8	178.023	0.370869	0.0292487
Slc30a2	174.625	0.128474	0.00432183
D630041G03Rik	173.685	0.232781	0.0124583
Gm9926	173.502	0.22326	0.0113819
Cr2	172.962	0.225106	0.0116051
Pthlh	170.269	0.166246	0.00682791
Drc1	169.11	0.263337	0.0156141
Adgrv1	168.18	0.0610881	0.00130576
Nek11	166.201	0.20728	0.00999859
Lincred1	165.9	0.428556	0.0386683
Chil6	165.866	0.427596	0.0384536
Gm16432	165.364	0.082906	0.00210821
Tcam1	163.338	0.147552	0.00553448
9330159F19Rik	157.191	0.441214	0.0409039
1700029J07Rik	155.142	0.0930335	0.0025067
1700011B04Rik	146.791	0.49319	0.0520479
Wnt7b	145.158	0.184734	0.00808653
Ppp1r36	144.757	0.458637	0.0444157
Gsc	144.206	0.313841	0.0215773
Gm20756	144.18	0.454574	0.0437244
Lrch2	142.013	0.450434	0.0425724
Nudt11	140.219	0.473606	0.047669
Pkhd1l1	133.425	0.246937	0.0139637
Pitpnm3	132.726	0.422917	0.0378739
Mapk15	131.546	0.206304	0.00990519
Muc13	129.784	0.356458	0.0272806
Greb1	129.636	0.10536	0.00305937
Tinag	129.001	0.471263	0.0472247
Rasl10b	126.84	0.303494	0.0203564
Rnf32	125.588	0.180558	0.00782238
Syt17	125.306	0.321612	0.022691
Map6d1	123.265	0.247548	0.0140292
Dynlrb2	122.341	0.273331	0.016839
Actl9	120.326	0.486224	0.0503069
Fsip1	119.093	0.488317	0.0508692
Treml1	118.617	0.0652622	0.00145221
1810065E05Rik	115.987	0.502049	0.0539747
Dsc1	113.82	0.498529	0.0532293
Arhgap40	113.037	0.514512	0.0569269
Dtx1	111.63	0.413632	0.0362125
Phyhipl	111.563	0.478766	0.0487225
Cuzd1	111.501	0.545282	0.0653999
Pitpnm2os1	111.061	0.532608	0.0612627
Spag11a	109.482	0.508442	0.055618
Efna3	107.832	0.550976	0.0673971
Car12	107.314	0.511356	0.0563559
Cacng5	105.145	0.519119	0.0578831
Armc4	105.145	0.519135	0.0579201
C030013G03Rik	104.494	0.477111	0.0483755
Spo11	104.011	0.493089	0.0519519
Gm5124	101.028	0.461778	0.0451361
1700040L02Rik	99.5835	0.40534	0.0346567
Hist1h4j	97.3937	0.187728	0.00827065
Negr1	96.745	0.456773	0.0441043
Izumo1r	94.9455	0.514341	0.0568659
9630028B13Rik	94.8538	0.407987	0.0352505
Prph	94.2005	0.128064	0.00428175
Klk13	93.9111	0.13831	0.00494997
1700110C19Rik	92.2124	0.217561	0.0109354
S100a7a	90.4357	0.501852	0.0539233
Tulp1	89.9649	0.541231	0.0638328
Tmem59l	88.9031	0.528843	0.0602191
Col9a2	87.631	0.196898	0.00899653
Igsf5	86.1257	0.331133	0.0239322
Acox2	85.8027	0.0652929	0.00146515
Kcnh7	85.6536	0.407987	0.0352339
Pax3	85.6259	0.557368	0.0691089
Helt	84.3696	0.540072	0.0633817
Hhipl2	82.8674	0.535852	0.0620528
A330102I10Rik	81.3197	0.262558	0.0155142
1700057G04Rik	81.2884	0.568219	0.0720599
Tmem121	80.0458	0.37256	0.0294494
Arhgdig	75.774	0.169525	0.00710144
Gldn	75.6131	0.31978	0.022313
Cacna2d2	75.4473	0.434976	0.0396348
Rorb	74.7825	0.579247	0.0763085
6430573F11Rik	74.7803	0.591271	0.0808545
4930558C23Rik	72.1163	0.615512	0.0880886
Jakmip3	71.9884	0.452819	0.0430179
3300002P13Rik	70.801	0.54514	0.065115
Crct1	69.5956	0.189664	0.00843937
Slc29a4	68.757	0.532464	0.0611704
Fam228a	68.2867	0.539718	0.0631
Acsbg1	66.1826	0.277538	0.0174524
Sec14l5	66.1163	0.550697	0.0672896
Gm14436	64.5555	0.152824	0.00588869
Nxf7	64.2089	0.133414	0.00462722
Elavl3	63.2305	0.578893	0.0760745
Inhbe	61.7094	0.591038	0.0807864
4930487H11Rik	61.2576	0.16343	0.00661188
St18	59.481	0.273016	0.0167693
Rbm20	59.0969	0.616731	0.0884148
Mirlet7a-1	59.0899	0.610111	0.0863165
Oaz3	59.0717	0.324331	0.0230157
Mir6362	58.8392	0.440291	0.0406558
4833427G06Rik	58.6855	0.603777	0.0845511
Armc2	57.4915	0.353293	0.0268367
9230104L09Rik	57.4586	0.488507	0.0509091
BC030870	57.1743	0.610028	0.0862547
Dixdc1	57.0816	0.203696	0.00957548
5830418P13Rik	56.0371	0.342229	0.0252522
2810433D01Rik	55.6955	0.58257	0.0779816
Ccdc160	55.2608	0.652348	0.10128
Gm29685	54.159	0.613222	0.0873294
A330048O09Rik	53.0954	0.635299	0.0955771
Hes3	52.6456	0.621324	0.0899341
Ptchd3	51.1357	0.625242	0.0913909
Nyap1	50.7891	0.473443	0.0476332
Lef1	50.3638	0.432072	0.0393131
Gm19395	49.5961	0.663342	0.104549
5730457N03Rik	49.3857	0.671891	0.108219
Wnt3	49.3337	0.528843	0.0601957
1700013F07Rik	48.208	0.550985	0.0675279
1700011H14Rik	48.1155	0.634101	0.0946207
Gm4956	47.9527	0.486055	0.0501361
Pom121l2	46.6063	0.636414	0.0959734
Mmp20	46.5892	0.658875	0.103306
1700020A23Rik	46.5793	0.668391	0.106642
Rhbdl2	45.9761	0.498165	0.0531191
Borg	45.4617	0.679154	0.111638
Npas2	44.4834	0.384184	0.0312809
9230105E05Rik	44.2409	0.267158	0.0161032
Cfap69	43.7644	0.503662	0.0545788
4930471C04Rik	43.5704	0.666259	0.105735
Gm10790	42.8958	0.557423	0.0691387
Shh	42.2518	0.673713	0.109049
Plch1	42.0751	0.655176	0.101867
Cpne7	41.3498	0.716102	0.127028
Fbxo16	40.6551	0.578694	0.0759713
2610528J11Rik	40.5291	0.696723	0.119086
Dnah7b	40.2894	0.205275	0.00975058
Slc38a8	40.0834	0.67832	0.111327
Lhx1os	40.0834	0.678588	0.111398
D430036J16Rik	39.1076	0.615512	0.0880883
Rdh18-ps	37.9778	0.408252	0.0353402
Mir181a-2	37.9168	0.673977	0.109399
1700112J05Rik	37.9145	0.689743	0.115235
Ace2	37.9098	0.717826	0.128169
Clec12b	37.6288	0.592951	0.0813225
Atcayos	37.557	0.659878	0.103625
Gm11981	37.5429	0.673713	0.109017
Gsdma2	37.5427	0.673713	0.109069
Mir7222	37.5427	0.673713	0.109085
Slc46a2	36.3206	0.138145	0.00491098
Tbx1	36.3054	0.289991	0.0187319
Lalba	36.0921	0.624106	0.090873
Serp2	36.0175	0.481388	0.049147
Gm10373	35.9995	0.713355	0.12587
Zc2hc1b	35.7524	0.658238	0.102879
F13b	35.7459	0.695907	0.11843
Fam183b	35.6498	0.105791	0.00311332
1700112J16Rik	34.9651	0.396974	0.0333288
Arrdc5	34.5246	0.682974	0.113089
Phlda2	34.4783	0.731136	0.133976
Pcyt1b	33.8923	0.454574	0.0437131
Ppp1r27	33.6188	0.244278	0.0135208
4930563F08Rik	33.5857	0.655593	0.102093
Prickle4	33.474	0.396974	0.0333255
Cmya5	33.4371	0.662705	0.104403
Nts	33.4104	0.427596	0.038468
Ccdc65	33.2152	0.44771	0.0419002
Gm20125	33.0136	0.69308	0.116097
Neil2	32.8254	0.0897965	0.0023665
Btg1-ps2	32.4635	0.326567	0.023239
Gm15645	32.2064	0.189664	0.00844967
Cdkl5	32.0169	0.0960448	0.0026532
Fermt1	31.5031	0.696723	0.119022
Mir6403	31.4242	0.62642	0.0918273
Mir5627	31.4084	0.714805	0.126572
Bpifc	31.2543	0.614987	0.0876611
Ifnl2	31.1225	0.754324	0.148134
Moxd1	30.6496	0.731242	0.134232
Actl10	30.3426	0.468793	0.0466662
2010308F09Rik	30.0267	0.673713	0.109175
Rax	29.9788	0.717418	0.128055
Rab3c	29.9741	0.723226	0.130187
Dapl1	29.8836	0.724432	0.131047
Slc5a2	29.5568	0.535256	0.0618328
Gm13271	29.5285	0.421611	0.0375844
9430041J12Rik	29.4524	0.488889	0.0511096
4930519G04Rik	29.3467	0.534651	0.0616999
Sbspon	29.317	0.258266	0.0151594
Glt28d2	29.2496	0.668391	0.106873
Pou6f2	29.2401	0.722121	0.129659
Gm20735	28.5536	0.546224	0.0656247
Ttc9b	28.4833	0.711648	0.124994
1600002D24Rik	27.1868	0.56033	0.0700728
Slc2a5	27.1296	0.479659	0.0488871
Adm2	27.117	0.525351	0.0594396
9230117E06Rik	27.0758	0.70676	0.122936
Slc6a11	27.0714	0.732072	0.13451
Gm10516	27.0465	0.596254	0.0821198
Slc26a4	26.6501	0.744663	0.143804
Gys2	26.4729	0.569809	0.0726798
Mir20a	26.2426	0.266915	0.0160565
Hrc	26.1311	0.486224	0.0504084
Apol7c	25.9228	0.522333	0.058721
Cyp2d26	25.8456	0.819226	0.183892
Gm4566	25.4714	0.718569	0.128596
Dlg2	25.3945	0.7558	0.148844
Piwil4	25.2205	0.403785	0.0343914
Scgb3a2	25.0421	0.542595	0.0645444
Cpxcr1	24.903	0.741405	0.138593
Tas2r144	24.903	0.741405	0.138634
Pax4	24.903	0.741405	0.138653
H1foo	24.5468	0.407077	0.03509
Gm1564	24.4049	0.512609	0.0565484
Tac4	24.1455	0.589733	0.0800767
4930440I19Rik	24.1063	0.616269	0.088298
Alox8	23.5973	0.557	0.0689928
Gm5712	23.1692	0.624206	0.0909433
Mir6999	23.0554	0.574683	0.0743151
Nhlh1	22.7342	0.746647	0.144714
Olfr406	22.7341	0.746647	0.144768
Defb4	22.7341	0.746692	0.144892
Pglyrp3	22.7281	0.786217	0.163827
Hoxc10	22.446	0.741405	0.138936
Gm4951	22.4365	0.201709	0.00943253
Igsf9b	22.4068	0.79613	0.16926
Kif27	22.1606	0.463149	0.0456303
9430065F17Rik	22.0032	0.624577	0.0910706
Dnaic2	21.8903	0.535806	0.0620168
Mir7026	21.8194	0.421259	0.0374495
Gnat1	21.1313	0.863077	0.208268
Wnt9b	20.8955	0.785308	0.162749
1810010D01Rik	20.7519	0.744519	0.142201
Dnah11	20.6529	0.425484	0.0382258
Agbl4	20.5652	0.761529	0.151645
Gm11346	20.1289	0.0685033	0.00156525
Vpreb3	19.7989	0.597959	0.0825123
Sh2d4a	19.7362	0.405505	0.0347415
Ak7	19.679	0.634282	0.0951513
Gm8817	19.6138	0.748434	0.145693
Atp1b4	19.6048	0.676607	0.110768
Mir350	19.5735	0.652271	0.101223
Grin3a	19.5438	0.60357	0.0842976
Nipal4	19.53	0.680934	0.112444
Rims2	18.7851	0.667741	0.106296
1700021N21Rik	18.6389	0.870407	0.213625
Piezo2	18.463	0.50621	0.0552621
Mir93	18.4335	0.607564	0.0854834
Gm11468	18.4184	0.501514	0.0538459
Slc44a5	18.4092	0.714418	0.126291
1700012C14Rik	18.4016	0.746647	0.144531
Vmn2r30	18.4003	0.754197	0.148023
Gm7271	18.3956	0.784556	0.161626
Fat2	18.3956	0.784556	0.161632
Mir763	18.3956	0.784556	0.161659
Gabrb1	18.2817	0.890747	0.226732
Mirlet7d	18.277	0.421948	0.0376662
Gm11715	18.1479	0.64998	0.100394
Gm4952	17.917	0.766147	0.153851
Kcnmb3	17.903	0.405505	0.0347704
Tmem239	17.8978	0.784908	0.162567
4933408B17Rik	17.8685	0.25801	0.0151292
Syna	17.8681	0.62642	0.0918164
Palm3	17.5432	0.84853	0.200331
1600029O15Rik	17.47	0.471446	0.0473936
Mir378a	17.1002	0.514341	0.0568618
Foxj1	17.0588	0.503948	0.0547133
Mansc4	16.9648	0.567216	0.0716035
Mir8094	16.847	0.60756	0.085458
Slc6a14	16.728	0.647336	0.09927
Klhdc8a	16.6614	0.114148	0.003529
Gm16938	16.3084	0.906335	0.239324
Atp8a2	16.2895	0.135934	0.00478698
Mir5129	16.2661	0.619666	0.0892161
Mir764	16.2484	0.694093	0.117468
1700081H04Rik	16.2265	0.798175	0.170896
AV064505	16.2265	0.798175	0.170924
Prss38	16.2265	0.798175	0.170953
Slc6a19os	16.2265	0.798175	0.171002
Stoml3	16.0972	0.890999	0.227506
Abca13	15.826	0.449045	0.0422364
2210414B05Rik	15.6333	0.890099	0.226333
Shank3	15.182	0.639589	0.0972138
Syce1l	15.0629	0.843283	0.196761
Capn9	15.0602	0.358116	0.0275965
Tex26	14.9721	0.912311	0.244041
Snord34	14.9329	0.410965	0.0357434
Cyp3a13	14.9279	0.622293	0.090378
Mir466d	14.8915	0.7963	0.16976
Ankrd36	14.8679	0.916297	0.250827
Fam124a	14.7898	0.854754	0.203565
Tnni1	14.7454	0.855924	0.204445
Nwd2	14.6855	0.736924	0.136906
Plekhh1	14.2852	0.213994	0.0105524
Gm11978	14.1871	0.794896	0.168682
Meig1	14.1671	0.312281	0.0213986
Rab11fip4os1	14.083	0.480598	0.0490025
BC048609	14.0796	0.712359	0.125256
Myoc	14.0795	0.712534	0.125479
Mir7001	14.0725	0.742637	0.140311
Sox11	14.0596	0.803542	0.174456
Wnt3a	14.0567	0.819226	0.183883
Mgat5b	14.0567	0.819226	0.183896
Ceacam3	14.0567	0.819226	0.184029
Gm853	14.0567	0.819226	0.184067
Myo16	14.0551	0.827843	0.189393
Smtnl1	14.0518	0.851075	0.201685
Mroh5	14.0515	0.853568	0.202758
Cnksr2	14.0507	0.857613	0.205685
Hspb7	13.9294	0.758813	0.150177
Zfp612	13.8631	0.794212	0.168339
Mir6546	13.6593	0.836494	0.193598
Mir6908	13.5109	0.72713	0.132349
Cfap70	13.3933	0.928182	0.257919
Mir669c	13.3909	0.8034	0.17381
Rasef	13.2972	0.457641	0.0442256
Cyp46a1	13.1948	0.648798	0.0999189
Pcdhgb7	13.0483	0.58372	0.0783042
Plek2	12.6129	0.550371	0.0671592
Sprr1a	12.6106	0.833846	0.192371
Gm5468	12.5844	0.799097	0.171495
Ank3	12.5358	0.819226	0.184002
Parm1	12.4801	0.697895	0.119696
Kcne2	12.3745	0.75966	0.150899
Cfap52	12.3171	0.932132	0.261727
Nfe2l3	12.2552	0.613222	0.0873262
Serpina3k	12.2105	0.816505	0.181094
Foxe3	12.0228	0.716418	0.127277
1700108F19Rik	12.0086	0.741405	0.139438
Slc4a10	11.9742	0.931127	0.261091
Olfr373	11.9671	0.761478	0.151541
Lsamp	11.9218	0.68166	0.112768
Itga2	11.9082	0.316999	0.0220281
Rxfp2	11.8929	0.812393	0.179205
Fam155a	11.8923	0.816295	0.180805
Unc13c	11.8866	0.848484	0.199844
Dux	11.8866	0.848484	0.199904
Lhx5	11.8866	0.848484	0.199945
Prame	11.8866	0.848484	0.19999
Myh2	11.8865	0.848484	0.200026
Mir7220	11.8865	0.848484	0.200033
Tfap2e	11.8845	0.861757	0.207582
Ssxb5	11.8657	0.829538	0.190222
Lrrc31	11.8503	0.844685	0.197703
Rgsl1	11.8459	0.893831	0.229074
Ly6g6c	11.8267	0.864789	0.210168
Tyro3	11.8064	0.773263	0.156553
Klk1b24	11.7407	0.703204	0.12153
Rsph14	11.6598	0.9897	0.310684
Snord53	11.5575	0.684448	0.113511
Mir7035	11.5564	0.575453	0.0745128
Mir128-1	11.5193	0.601108	0.0834428
Cxcl17	11.4137	0.317497	0.0221017
Ccdc68	11.4059	0.241833	0.0132201
4930447N08Rik	11.3608	0.946291	0.273052
Gm4827	11.261	0.972822	0.294823
Mir143hg	11.2594	0.948766	0.276328
4930412C18Rik	11.2276	0.483726	0.0497551
Gpx2	11.2169	0.558335	0.0694785
Sox8	11.113	0.988837	0.309677
Lrrc74b	11.0805	0.864808	0.210209
D630039A03Rik	11.0792	0.466225	0.0462005
Gal3st2	11.0505	0.947467	0.273816
Wfdc10	11.0491	0.0944833	0.00258058
Gm10046	10.8883	0.951763	0.279662
Pnmal2	10.7901	0.958247	0.285702
Vmn2r25	10.7802	0.685831	0.114087
Ckmt1	10.7464	0.819413	0.184265
Mir3473c	10.7127	0.747524	0.145311
Mir3109	10.6959	0.7558	0.148946
Mrgpra2a	10.687	0.549634	0.0668446
Gcnt3	10.6203	0.766147	0.153757
2610027K06Rik	10.5415	0.741405	0.139501
Alpk3	10.5407	0.67832	0.111255
Mgam	10.458	0.584179	0.078548
Prrg4	10.4507	0.81726	0.182212
Cps1	10.4504	0.900783	0.234575
Zfp354b	10.3772	0.902079	0.237183
Amph	10.3419	0.837454	0.194207
Slc4a9	10.3076	0.890747	0.226788
Plekha4	10.2908	0.551696	0.0678183
3830432H09Rik	10.2795	0.799924	0.17177
1700026D11Rik	10.2192	0.789626	0.165108
Gm19990	10.2122	1	0.334005
Nos2	10.1891	0.848403	0.199203
Klrb1a	10.1543	0.372606	0.0294777
Tmem150c	10.1107	0.748543	0.145913
Eya4	10.0761	0.621149	0.0895935
Mir3076	10.0706	0.74447	0.141154
A230103J11Rik	10.0413	0.775205	0.157574
Sln	9.91297	0.755541	0.148689
Aldh3b2	9.82117	0.551542	0.0677658
A630023A22Rik	9.74261	0.74447	0.141268
Aadat	9.74261	0.74447	0.141268
D030025P21Rik	9.74261	0.74447	0.141268
Sntg2	9.73641	0.773523	0.15669
Mir106b	9.73626	0.773929	0.157087
Sstr3	9.71811	0.868742	0.212303
Slc25a41	9.71493	0.886555	0.22442
4632428C04Rik	9.6949	0.481597	0.0492423
Rgs9	9.67108	0.528843	0.0602449
4430402I18Rik	9.51996	0.543844	0.0647598
Mamstr	9.46415	0.765014	0.153204
2810442N19Rik	9.44818	1	0.36037
Dnajb3	9.38718	0.621552	0.0900498
Adam4	9.38545	0.744519	0.142693
Rgs6	9.33348	0.947669	0.275427
Gm13154	9.29342	0.667741	0.106419
Gm15663	9.22654	0.77092	0.155725
1700011I03Rik	9.2009	1	0.337205
2010009K17Rik	9.19387	1	0.341949
Jchain	9.16134	0.501514	0.0538244
Mir7240	9.14733	0.719419	0.128824
Gm21859	9.12678	0.621324	0.0899439
Ces2e	9.12143	0.973782	0.295699
2310007B03Rik	9.09309	0.823118	0.185885
Zfp37	9.02927	0.634733	0.0954107
Scarna6	8.98887	0.787244	0.164277
Slc25a2	8.89462	0.579753	0.0767443
Mir6946	8.88071	0.84853	0.200484
Mir7053	8.87782	0.851075	0.201655
A730008H23Rik	8.85028	0.870407	0.213549
Gm13283	8.84959	0.740503	0.138028
Serpinb9f	8.84219	0.875807	0.217307
Mir7091	8.83717	0.766147	0.153807
Plcd4	8.82866	0.634282	0.0950756
Lca5l	8.7935	0.510976	0.0561591
Dok6	8.74656	0.827843	0.189494
Fpr3	8.70484	0.648798	0.0999193
9430083A17Rik	8.6797	0.498398	0.0531644
Mro	8.67863	1	0.327267
4930529C04Rik	8.653	0.735976	0.135804
Fam65c	8.57784	0.744646	0.1435
Myl4	8.57556	0.549634	0.0664646
Zic2	8.51919	0.744646	0.143579
Fez1	8.47105	0.744519	0.142629
Cdcp1	8.44012	0.72354	0.130373
Klk1b3	8.3621	0.786217	0.163925
Zc3h12b	8.30914	0.922499	0.255033
Faim2	8.26925	0.890747	0.226916
Nyx	8.26087	0.986801	0.30706
Nags	8.25979	0.633834	0.0944104
Meiob	8.20422	0.76214	0.151985
Zfr2	8.16253	0.528843	0.0601909
Pnldc1	8.13702	0.742637	0.140259
Snord88a	8.09679	0.448885	0.0421295
Amt	8.09473	0.930086	0.259221
Dzip1	8.03559	0.876421	0.217762
Snord12	8.01181	0.4651	0.0459177
Gm10389	7.97645	0.816295	0.180784
Mir7227	7.96842	0.955406	0.281751
Ephb6	7.87548	0.60357	0.0841829
Mettl7a2	7.8648	0.460837	0.0448278
1810013A23Rik	7.81445	1	0.335729
Mir6945	7.81396	0.696708	0.118938
Npy1r	7.76753	0.89959	0.232948
Slc44a4	7.76715	0.580225	0.0773535
9530003J23Rik	7.66039	0.696616	0.118762
Mir7089	7.64262	0.750712	0.14675
Lrrc19	7.6113	0.76036	0.151132
Car8	7.60854	0.592951	0.0813004
Mir342	7.56812	0.773661	0.156876
1600014K23Rik	7.56324	0.807674	0.176835
Fbll1	7.56322	0.807674	0.176881
Gm7616	7.56322	0.807674	0.176881
Gm884	7.56322	0.807674	0.176881
Iqsec3	7.56322	0.807674	0.176881
BC051537	7.55729	0.846386	0.198244
Eppk1	7.55677	0.848484	0.200126
Tspyl5	7.55548	0.855924	0.204773
Cd163l1	7.54928	0.892764	0.22819
Mei1	7.54466	0.914358	0.247301
Dpp6	7.54462	0.914427	0.247508
Il25	7.54292	0.922499	0.255054
Thsd7b	7.54196	0.930392	0.259413
BC051628	7.54167	0.931127	0.260807
Ttc34	7.54086	0.936524	0.264609
Ccl27a	7.53846	0.815284	0.180377
C2cd4b	7.53784	1	0.33709
Cep126	7.52341	0.798082	0.170497
Mir687	7.51687	0.808969	0.177783
1700031M16Rik	7.50878	0.803542	0.174181
2310005A03Rik	7.50878	0.803542	0.174181
Mir6976	7.50878	0.803542	0.174181
Ncmap	7.41363	0.826348	0.187886
Gm960	7.3963	0.491638	0.0515776
Mir7038	7.372	0.876421	0.217919
Tmem255a	7.36689	0.88379	0.222494
Mir6407	7.3548	0.887937	0.225027
Mir8091	7.34572	0.914132	0.247058
Mir7081	7.33776	0.899517	0.232553
Irx3	7.30863	0.634282	0.0951206
Ccdc36	7.27771	0.935111	0.263917
4833422C13Rik	7.25487	0.950711	0.278401
Mir702	7.20987	0.769203	0.155315
H2-T22	7.20663	0.746692	0.144945
Cbln3	7.20616	0.947669	0.27446
Mir721	7.18989	0.914427	0.24772
Gm5577	7.16319	1	0.318982
Plch2	7.09667	0.902772	0.23754
Dscaml1	7.06526	0.7636	0.152516
EU599041	7.01629	0.818166	0.183192
Crtam	7.00666	0.581059	0.0775074
C230035I16Rik	7.00535	0.884878	0.223131
Gm17644	7.0049	0.832881	0.191978
Adtrp	7.00383	0.736924	0.136538
Itgad	6.98886	0.264713	0.0157499
Kndc1	6.96779	0.890747	0.227241
Fbxo27	6.96418	0.650356	0.100505
Tmem8b	6.96209	0.589131	0.0799128
Actl7b	6.91515	0.849897	0.201294
Gsg1l	6.90291	0.848484	0.199517
Mir6959	6.90115	0.84846	0.199267
Klk1b4	6.89505	0.846642	0.198408
Mir6359	6.89505	0.846642	0.198408
Mir7041	6.89505	0.846642	0.198408
Prok2	6.86299	0.900117	0.233245
Fhdc1	6.83055	0.736924	0.136643
Gpr162	6.8032	0.70676	0.123083
A330049N07Rik	6.78045	0.441214	0.0408775
9330179D12Rik	6.70665	0.263043	0.0155751
Fitm1	6.69787	0.789838	0.165638
Cd160	6.68428	0.848715	0.200806
Bik	6.61664	0.657451	0.102536
Zfp85os	6.60701	0.779779	0.159685
Atp1b2	6.56344	0.854576	0.203198
Scarletltr	6.54768	0.703789	0.121984
Gm10451	6.5383	0.788851	0.164676
Ebf1	6.50906	0.784556	0.161504
Syt12	6.47964	0.842233	0.196306
Clca3a2	6.47226	0.84846	0.199401
Lix1	6.46868	0.119902	0.00384103
Cpt1b	6.46664	0.945643	0.272396
Gm6086	6.4518	0.744519	0.14152
Spdef	6.4395	1	0.400476
Mboat4	6.4302	1	0.36921
Klhl3	6.39188	0.912114	0.242048
Sh3gl3	6.38333	0.930865	0.26032
Gabbr2	6.32714	0.930865	0.260249
Tex101	6.22914	0.900783	0.234583
Slc6a20a	6.22544	0.948766	0.276344
Ermap	6.21566	0.571486	0.0734571
Mir7030	6.19898	0.679925	0.111872
Rbpjl	6.19089	0.626394	0.0915991
Crabp2	6.15433	0.984806	0.305511
A730085K08Rik	6.15214	0.626881	0.0923084
A730090N16Rik	6.14959	0.95092	0.278686
Stfa2l1	6.11234	0.0652622	0.00145841
Olfr372	6.11097	0.8034	0.173796
4930415F15Rik	6.11093	0.422579	0.0377615
A930001A20Rik	6.10884	0.874923	0.216644
Fam19a3	6.09295	0.801949	0.172905
Pla2r1	6.08884	0.7963	0.169582
St6galnac3	6.02276	0.958247	0.285443
Snord99	6.01048	0.914859	0.249546
Gm4925	6.01006	0.861154	0.207205
Snord4a	5.99978	0.488268	0.0508442
Snord92	5.99395	0.84853	0.20024
Ccdc141	5.97632	0.834714	0.192913
Gm5475	5.9578	1	0.409088
Adcy6	5.95528	0.680268	0.112111
Mir466f-2	5.95118	0.868742	0.212097
Oxct2a	5.95118	0.868742	0.212097
Pax8	5.95118	0.868742	0.212097
Pde10a	5.93035	0.750712	0.14662
Mir6994	5.91296	0.88626	0.224023
Il17rd	5.91001	0.808536	0.177261
Cacng4	5.90923	1	0.41936
Gm14288	5.90688	0.775205	0.15757
4930593A02Rik	5.90163	0.808576	0.177462
Rdh9	5.90065	0.609272	0.0859465
Hus1b	5.89334	1	0.407665
Mir7007	5.87902	0.937452	0.265639
Mir706	5.87676	0.945643	0.271919
Dnah1	5.86111	0.444697	0.0414633
Mir6353	5.86004	0.590329	0.0802425
Slc2a13	5.7986	1	0.344347
Prob1	5.77858	0.954103	0.28114
Cd55b	5.77602	0.789172	0.16482
Creb3l4	5.74466	0.149699	0.00565179
Igf2	5.74306	1	0.396268
Gm11110	5.74009	0.803663	0.174548
A930024E05Rik	5.72008	0.915051	0.249849
1700016K19Rik	5.71575	1	0.400452
Gm15401	5.7076	0.848403	0.199177
Gm28042	5.69598	0.945643	0.272575
Mirlet7f-1	5.68138	0.937042	0.264815
Chn1	5.61304	0.88307	0.222205
Dthd1	5.57448	1	0.346896
Wif1	5.5743	1	0.367248
Dnase1l2	5.56102	0.688334	0.114915
Olfr390	5.55497	0.899517	0.232754
2810410L24Rik	5.52178	1	0.422161
Tdrd5	5.49168	1	0.352836
Srgap1	5.47016	0.56781	0.0718904
Mir7012	5.46571	0.84347	0.19694
Rassf6	5.41717	0.0901523	0.00238846
Serpinb1c	5.41334	0.81726	0.182316
Nptxr	5.41252	0.580134	0.077211
Gfra1	5.41136	1	0.370265
Plxna4	5.39771	0.222754	0.0113313
Mkrn3	5.38931	0.863115	0.208348
Galnt16	5.38502	1	0.378113
Gm8234	5.38022	0.878094	0.218693
Cntnap4	5.37945	0.900783	0.236375
Klk7	5.37944	0.900783	0.236404
Serpinb9d	5.37944	0.900783	0.236414
1700034G24Rik	5.37944	0.900783	0.236454
2210416O15Rik	5.37944	0.900783	0.236454
Eras	5.37944	0.900783	0.236454
Fam19a1	5.37944	0.900783	0.236454
Fezf2	5.37944	0.900783	0.236454
Gh	5.37944	0.900783	0.236454
Gm5114	5.37944	0.900783	0.236454
Hcrtr2	5.37944	0.900783	0.236454
Klf17	5.37944	0.900783	0.236454
Krtap10-4	5.37944	0.900783	0.236454
Lingo4	5.37944	0.900783	0.236454
Nr5a1	5.37944	0.900783	0.236454
Olfr348	5.37944	0.900783	0.236454
Pcdhb6	5.37944	0.900783	0.236454
Prph2	5.37944	0.900783	0.236454
Rhox2g	5.37944	0.900783	0.236454
Rn4.5s	5.37944	0.900783	0.236454
Serpina1f	5.37944	0.900783	0.236454
Tectb	5.37944	0.900783	0.236454
Tmem74b	5.37944	0.900783	0.236454
Yipf7	5.37944	0.900783	0.236454
Mir25	5.37892	0.858728	0.206199
Gli2	5.37831	0.912969	0.246028
Frs3os	5.37739	0.919105	0.252508
Mir193a	5.37616	0.930865	0.260334
Lct	5.37601	0.931127	0.261226
1700028K03Rik	5.3751	0.938518	0.266669
Mir6954	5.37426	0.945048	0.271545
Syngr3	5.37365	0.947669	0.275036
Dusp27	5.3732	0.949936	0.277584
Dmbt1	5.36933	0.978112	0.29954
Fmo3	5.36858	0.983584	0.303901
5830428M24Rik	5.34309	0.304045	0.0204431
Barhl1	5.31017	1	0.369469
Calr4	5.30931	1	0.370136
5031434O11Rik	5.27612	0.356575	0.0273334
Notch3	5.27272	0.277538	0.0174334
Gm20752	5.26643	0.736716	0.136187
Rptoros	5.2603	0.536193	0.0622356
Ntf5	5.25577	1	0.35698
Snord88c	5.24612	0.848715	0.200709
1110032F04Rik	5.22958	0.94124	0.26889
Mns1	5.21039	0.65262	0.101363
Glra1	5.19303	0.949936	0.277372
Atad3aos	5.17331	0.67714	0.110883
Cort	5.16887	0.827843	0.189371
4930570G19Rik	5.13775	0.710377	0.124471
Snora15	5.12546	0.784556	0.161495
Bmp8a	5.11826	0.747072	0.145156
Clic6	5.11136	0.843283	0.196862
Ccdc176	5.10922	0.803542	0.174432
Fam110c	5.10654	0.843237	0.196678
Ttyh1	5.09436	1	0.359314
Rhobtb1	5.0878	0.253379	0.0146398
1110046J04Rik	5.07379	0.612855	0.0870216
1500004A13Rik	5.07362	0.686054	0.114304
Chac1	5.06835	0.104574	0.00301462
E030019B13Rik	5.06787	0.949936	0.277469
Phtf1os	5.06492	0.62265	0.0904941
Serpinf2	5.05086	1	0.367909
Flrt2	5.04227	0.32644	0.0232054
Rab15	5.04013	0.837029	0.193893
8430430B14Rik	5.03804	1	0.493546
Pls1	5.01128	1	0.385511
Ms4a2	4.98405	0.839127	0.194998
Stfa1	4.96997	0.878094	0.218608
Pcdhb3	4.96965	1	0.422981
2010005H15Rik	4.94822	0.864072	0.208933
Arhgap42	4.93302	0.899517	0.232732
B020004J07Rik	4.9105	0.890099	0.226317
Mir6943	4.90661	0.892929	0.228305
Vmn1r21	4.89828	1	0.414428
Gm5886	4.86306	0.920604	0.253815
1700001C19Rik	4.84247	0.94124	0.268527
Kank2	4.84232	0.493571	0.0521644
Rtp3	4.83506	1	0.388763
Prrg3	4.80767	1	0.375877
Gm13286	4.80341	0.978815	0.300856
Dnali1	4.78584	0.998495	0.316218
Tctex1d1	4.76015	1	0.44335
Ttll7	4.74912	0.696723	0.119127
C330013J21Rik	4.72768	0.786217	0.163664
Lrrc3	4.72524	0.506672	0.0553955
Cldn7	4.71245	0.228785	0.0120665
Syne4	4.69823	0.646801	0.0987783
Gimap9	4.688	0.621324	0.0899289
Sobp	4.67965	0.0855803	0.00219724
S1pr5	4.67136	0.555024	0.0685734
Zcchc18	4.66788	0.951748	0.279511
Nrn1l	4.66707	0.832653	0.191755
Tnnc1	4.66607	1	0.38968
6330549D23Rik	4.66438	0.525351	0.0594599
Myadml2	4.65126	1	0.499998
Clip3	4.6451	0.986801	0.306891
Cd59a	4.64361	0.298116	0.0197509
C130083M11Rik	4.62714	1	0.360907
Snora23	4.61545	0.944986	0.27145
Ikzf3	4.61514	0.699212	0.12011
4930414N06Rik	4.60622	1	0.337838
Khdc3	4.59598	0.983742	0.304309
Fam184a	4.59472	1	0.460408
Colq	4.58943	0.87283	0.215232
Zmynd10	4.58923	0.784556	0.161344
Gm3435	4.58129	0.196898	0.00899263
9130024F11Rik	4.57722	0.958247	0.285379
Cldnd2	4.57676	0.819226	0.183994
Snora52	4.56547	0.495331	0.0524113
Nkx2-3	4.55605	1	0.515469
Spns2	4.54648	0.153992	0.00600935
C530005A16Rik	4.52713	0.668391	0.106853
Samd3	4.52604	1	0.505568
Gm5820	4.49931	1	0.345122
Prss21	4.49877	1	0.428823
U90926	4.49627	0.941608	0.269343
Mettl21b	4.48858	0.974333	0.296224
Cntnap1	4.48467	0.978815	0.300946
Gls2	4.46724	0.791167	0.166488
Serinc2	4.45922	0.958247	0.284019
Pcdhb10	4.45115	1	0.462736
Pdlim3	4.44258	0.947669	0.274687
Cysltr2	4.44172	1	0.339891
Bco1	4.43467	1	0.391821
Asah2	4.42542	0.791081	0.166438
Gm16386	4.4126	0.540311	0.06348
Proser2	4.41105	0.575453	0.07445
A630020A06	4.40689	1	0.402557
Cpm	4.39365	0.795759	0.169051
Mir7655	4.3889	1	0.452846
Zfp791	4.38412	0.691433	0.11563
Fabp1	4.3836	0.0804675	0.00203075
Chmp4c	4.38314	0.900783	0.234103
Rhd	4.38151	0.793909	0.168041
Mir18	4.38131	0.65526	0.101963
Lmtk3	4.37157	0.945643	0.272538
Snord61	4.37144	0.945643	0.272585
2610100L16Rik	4.37132	0.945643	0.272628
H2-Q8	4.37132	0.945643	0.272628
Ms4a5	4.37132	0.945643	0.272628
Pcp4	4.37132	0.945643	0.272628
Sycp1-ps1	4.37132	0.945643	0.272628
Cdh16	4.37127	0.945643	0.272645
Cfap57	4.35731	0.949936	0.277677
Mir568	4.35018	0.955811	0.282035
Il4	4.34942	0.512403	0.0565047
Aunip	4.34616	0.646801	0.0988725
Art3	4.34107	0.848134	0.199036
Bok	4.32145	0.0937101	0.00253644
Vps37d	4.3143	0.941552	0.269144
Msx1	4.30694	1	0.404342
Tsku	4.30595	0.744519	0.141686
Psapl1	4.30502	1	0.515851
Sfn	4.30464	0.579753	0.0767932
1700008O03Rik	4.30134	0.864194	0.209153
Fam212b	4.28235	0.742486	0.140161
Mir320	4.27124	1	0.319841
6030443J06Rik	4.263	0.94333	0.270588
Ranbp3l	4.26122	0.957559	0.282982
Mir704	4.25903	0.902055	0.237127
Tmem231	4.24354	0.202182	0.00946291
1700001C02Rik	4.2427	1	0.330639
Mira	4.23354	1	0.532169
Celf3	4.23196	0.729558	0.133508
Rsf1os1	4.22915	1	0.382158
Krt1	4.22682	0.568696	0.0722833
Lamc2	4.22083	0.536193	0.0622194
Gm5483	4.21502	0.105204	0.00304822
1810062G17Rik	4.2128	0.925761	0.256714
Mir7671	4.20989	1	0.485583
Zhx2	4.20009	0.115417	0.00359529
Mmp16	4.19637	1	0.508343
Cd3d	4.19557	0.330881	0.0239005
Mir302a	4.19428	1	0.465009
Fam25c	4.1919	1	0.498564
Sema7a	4.18227	0.16245	0.00653899
Mir6998	4.18124	1	0.45319
Chek1	4.17846	0.179992	0.00779048
Npy	4.17136	0.621552	0.0900418
Atp4a	4.16889	0.827843	0.189353
Mir26b	4.16653	0.906059	0.239087
Cyp11a1	4.16599	0.898787	0.231828
Mir26a-1	4.14998	0.986926	0.307207
4930563E22Rik	4.14714	0.925761	0.256663
Klhl13	4.14208	0.597987	0.0825793
Gm13807	4.12917	0.995111	0.313997
Pcdh10	4.12645	1	0.430938
Jakmip1	4.11136	0.647336	0.0992574
Slc9a2	4.09294	0.29182	0.0189837
Sh3tc2	4.09289	1	0.331943
Slc18b1	4.09131	0.451609	0.0428845
Tmem229a	4.05362	0.586667	0.0793497
Artn	4.05152	1	0.444876
Olfr1509	4.04486	1	0.522321
Krt18	4.04	0.0706562	0.00163793
Pifo	4.03758	1	0.502446
Rapsn	4.0355	0.945643	0.271984
Frmd5	4.03397	1	0.390792
Gm13375	4.03296	0.617492	0.0886896
Acss3	4.02989	1	0.390427
Shisa3	4.02631	1	0.477257
Sag	4.02319	0.726225	0.131794
Hspb9	4.01946	0.912114	0.242403
Pitx2	4.0175	1	0.509174
4921504A21Rik	4.01435	1	0.376266
Cc2d2a	4.00342	0.886555	0.224425
Magee2	4.00327	0.989838	0.310995
Dlec1	3.99764	0.868	0.211624
Gm16702	3.9948	1	0.368813
Otor	3.99228	1	0.367915
Aox4	3.99224	1	0.367902
Col17a1	3.98504	0.937839	0.265941
Mmp15	3.98266	0.816759	0.181709
9030404E10Rik	3.9807	1	0.437981
S100a14	3.97878	0.975072	0.296788
Gm12522	3.9783	1	0.334026
Paqr6	3.97813	1	0.318535
Morc4	3.97698	1	0.436236
Zfp57	3.97517	1	0.366825
Neurl1a	3.94454	0.453656	0.0435247
Slc27a5	3.94446	1	0.501016
Gm30505	3.94379	1	0.379829
Cldn4	3.93812	0.35163	0.02659
Mroh2a	3.93253	0.94124	0.268814
Klc3	3.92603	1	0.340014
Cldn19	3.9167	1	0.346289
Bnipl	3.91358	0.666038	0.105291
4921511C10Rik	3.89528	0.79613	0.169247
Fasl	3.89352	1	0.448633
Gabra3	3.88948	1	0.386905
Gdpd2	3.87119	1	0.425885
Gm11201	3.87075	0.549634	0.0668146
Gipc3	3.86959	1	0.42396
5430427M07Rik	3.86646	0.941608	0.269497
Park2	3.8655	0.162152	0.00650132
Slc35d3	3.8596	1	0.487043
Unc45b	3.85776	1	0.422501
Ctxn1	3.8508	0.612644	0.0869447
Lat	3.84153	0.611639	0.0866914
Rin1	3.82603	0.565879	0.0711374
Efcab5	3.80323	1	0.453889
4932412D23Rik	3.79902	1	0.325798
A230077H06Rik	3.79902	1	0.325798
B020031M17Rik	3.79902	1	0.325798
Gm10731	3.79902	1	0.325798
Slc7a14	3.79886	1	0.325777
4921509C19Rik	3.79869	1	0.325756
Cfap46	3.79865	1	0.325751
Mir7578	3.79856	1	0.418945
Snora47	3.79847	1	0.325727
Lama5	3.79658	0.678877	0.111474
Il22	3.79143	1	0.324833
Prr15	3.78458	0.958699	0.286695
Ehf	3.77866	1	0.445591
Tac1	3.77341	1	0.392998
Gm15760	3.7702	0.414565	0.0363765
Lhx1	3.76512	0.959317	0.286998
Tph2	3.74621	1	0.535324
Rnase2b	3.74104	1	0.563419
Prrt1	3.74031	0.301894	0.0201791
Samd12	3.73804	1	0.487729
Lurap1l	3.73571	0.754188	0.14799
Calm4	3.73454	1	0.324999
Bcl6b	3.72398	1	0.375682
Tspan1	3.72269	0.937301	0.265212
1700007J10Rik	3.72142	0.872751	0.21507
Pdk4	3.71733	0.360312	0.0279739
Cd8a	3.71466	0.818166	0.183134
Mkln1os	3.71416	0.741405	0.139434
Fkbp14	3.70558	0.74447	0.141263
Ky	3.70317	0.962157	0.289029
Fam174b	3.69943	0.621324	0.0899637
Lmod2	3.6993	1	0.50791
9830147E19Rik	3.68554	0.615512	0.0878009
Mir466i	3.68432	0.912311	0.245422
Kcnk1	3.68173	0.939504	0.267105
Cct6b	3.68108	0.933721	0.262938
Adgrg3	3.67876	0.434976	0.0396375
Slc9b2	3.66976	0.993221	0.313124
Sds	3.65455	0.908935	0.240512
Pla2g3	3.65069	0.825276	0.187352
Rnf165	3.6458	1	0.578757
Gareml	3.64328	1	0.540526
Ccr3	3.64172	0.638498	0.0967904
Scn3a	3.61875	1	0.423691
Gm9573	3.61592	1	0.489626
Zfp9	3.6142	0.946695	0.273424
Mir326	3.59984	0.937042	0.264873
Mfsd2b	3.59676	0.7963	0.169834
Susd2	3.59584	1	0.367958
Gm3604	3.58772	0.469371	0.0468007
Stat4	3.57861	0.130602	0.00448156
Cntd1	3.57577	0.408167	0.0352995
Thy1	3.57508	0.75961	0.150776
Eno4	3.57276	0.973699	0.295521
Scgb3a1	3.55133	1	0.504066
Gm14420	3.54218	0.20435	0.00965699
Rapgefl1	3.54023	0.786217	0.163783
Tcf24	3.53063	0.748563	0.145967
Gm9958	3.5304	0.817611	0.182766
Snord87	3.52818	0.92094	0.254134
Notum	3.52707	1	0.50262
Pnma1	3.52196	1	0.351812
Fmo1	3.52122	0.748434	0.145771
Mir301b	3.52071	1	0.364379
Tmem163	3.51858	0.807674	0.176504
Zfp652os	3.50977	0.69367	0.11722
Enpp5	3.49701	0.488268	0.0508384
Adrb1	3.49323	0.0960448	0.00265961
Ear6	3.49251	0.983584	0.304147
A530088E08Rik	3.48764	0.584495	0.0787779
Irx1	3.48047	1	0.35576
Nr1i3	3.47643	1	0.378774
Tcap	3.47577	1	0.369152
Btbd11	3.46699	1	0.382602
Serpinc1	3.46096	0.657785	0.10269
Iqck	3.45786	0.965586	0.290534
Mir669n	3.45456	0.958247	0.284402
Cyp1b1	3.45374	0.462543	0.0454158
Triqk	3.45062	0.81779	0.182873
Snord118	3.4387	0.737107	0.137032
Gm5141	3.43729	0.541231	0.0638146
Anks6	3.43206	0.879306	0.219746
Gm19466	3.42614	1	0.418699
Vmn2r26	3.42159	0.39751	0.0334656
D730005E14Rik	3.42146	0.826349	0.188184
Plcd3	3.4172	0.900783	0.234207
Alms1	3.41403	0.621149	0.0896969
R74862	3.40127	0.881	0.221071
Gm16617	3.40099	0.749169	0.146238
Lag3	3.38698	0.911385	0.241533
Sync	3.38305	0.984074	0.304851
Chrna7	3.37992	1	0.540291
Ccdc13	3.37976	1	0.565995
Mir8095	3.37676	0.930086	0.259248
Ptprr	3.36995	1	0.576747
Ablim2	3.36275	0.0817872	0.00207306
Apoc4	3.36007	0.878945	0.219331
Rgma	3.35944	1	0.352908
Car11	3.35387	0.893257	0.228508
Mpp4	3.35111	1	0.433142
2018-03-04	3.34697	0.244806	0.0137334
Hspb2	3.34327	1	0.460203
Capn12	3.3427	0.893868	0.229131
Snora61	3.33839	1	0.348336
Pou5f2	3.33632	0.610567	0.0864293
Eva1c	3.33452	1	0.376155
1700020N01Rik	3.33063	0.72424	0.130577
D6Ertd527e	3.32901	1	0.403115
Glt8d2	3.32871	0.778883	0.159081
4930481A15Rik	3.3285	1	0.333729
Gulp1	3.32676	1	0.421055
1700048O20Rik	3.32588	1	0.325223
Adra2a	3.31335	0.958247	0.286305
1700018L02Rik	3.31229	0.865694	0.210672
Gm14403	3.30902	0.632748	0.0941569
Snord71	3.30428	1	0.321853
Cpb1	3.30408	1	0.563744
Ifit1bl2	3.29583	0.634282	0.0948767
Apc2	3.28594	0.884535	0.222791
C230037L18Rik	3.27022	0.615633	0.0881312
Tmem44	3.26581	0.950635	0.278305
Gm19345	3.2574	0.775203	0.15751
Vwa3a	3.25715	1	0.497592
Rnft2	3.25496	0.784815	0.162084
Dnaaf1	3.24963	1	0.509494
Ccdc39	3.24787	1	0.320436
Sit1	3.23404	1	0.380538
B3gnt6	3.23091	0.941552	0.269113
Serpina3m	3.23046	0.879306	0.219972
Dnal1	3.22714	1	0.472429
Scarna2	3.22692	0.869073	0.212709
Rsc1a1	3.22646	1	0.392152
1700101I11Rik	3.22523	0.885954	0.223765
Ltbp2	3.22397	0.819226	0.183818
Mir7663	3.22311	0.793319	0.167721
Hsf5	3.21822	1	0.422069
Stk36	3.21765	1	0.320401
Tnfsf4	3.21392	1	0.431484
Slit1	3.21269	1	0.519868
Cldn23	3.20456	1	0.324836
Phox2a	3.20363	1	0.565979
Zfp14	3.19994	0.634282	0.0950955
Mir212	3.19873	0.913299	0.246439
Thnsl2	3.19812	0.800435	0.17224
Fhl2	3.19533	0.243275	0.0134028
Gm12718	3.19012	1	0.378351
Dyrk4	3.19012	1	0.378398
Mir1982	3.19009	1	0.372363
Cwh43	3.19003	1	0.382818
Nphs2	3.18994	1	0.385473
Dlgap3	3.18974	1	0.389894
Trim67	3.18964	1	0.363758
Mir3110	3.18953	1	0.393455
Klhdc7b	3.18952	1	0.393697
Acvr1c	3.18947	1	0.394395
Mei4	3.1894	1	0.395533
Nlrp5-ps	3.18936	1	0.396159
Krt75	3.18936	1	0.396199
Slc22a1	3.18927	1	0.397468
2900092D14Rik	3.1891	1	0.358839
4930578E11Rik	3.1891	1	0.358839
4931408D14Rik	3.1891	1	0.358839
5430419D17Rik	3.1891	1	0.358839
6330410L21Rik	3.1891	1	0.358839
Alk	3.1891	1	0.358839
Ccdc33	3.1891	1	0.358839
Ces1f	3.1891	1	0.358839
Cyp2d9	3.1891	1	0.358839
Cyp2g1	3.1891	1	0.358839
D030040B21Rik	3.1891	1	0.358839
Eef1a2	3.1891	1	0.358839
Elavl2	3.1891	1	0.358839
Emx2os	3.1891	1	0.358839
Fcgbp	3.1891	1	0.358839
Gm10408	3.1891	1	0.358839
Gm11538	3.1891	1	0.358839
Gm12530	3.1891	1	0.358839
Gm13119	3.1891	1	0.358839
Gm20877	3.1891	1	0.358839
Gm7361	3.1891	1	0.358839
Gm9376	3.1891	1	0.358839
Hhla1	3.1891	1	0.358839
Il20	3.1891	1	0.358839
LOC100505025	3.1891	1	0.358839
Mir297-1	3.1891	1	0.358839
Mir367	3.1891	1	0.358839
Mir680-3	3.1891	1	0.358839
Mir6961	3.1891	1	0.358839
Ntng1	3.1891	1	0.358839
Olfr1502	3.1891	1	0.358839
Olig3	3.1891	1	0.358839
Onecut2	3.1891	1	0.358839
Onecut3	3.1891	1	0.358839
Pabpc4l	3.1891	1	0.358839
2018-09-14	3.1891	1	0.358839
Serpina3b	3.1891	1	0.358839
Serpina3j	3.1891	1	0.358839
Spta1	3.1891	1	0.358839
Srrm4	3.1891	1	0.358839
Lypd4	3.18909	1	0.358814
Ccdc108	3.18909	1	0.358812
Adad2	3.18909	1	0.358812
Zfp488	3.18909	1	0.358812
Ces4a	3.18909	1	0.399909
Nhlh2	3.18909	1	0.35881
Ndst3	3.18909	1	0.35881
Cyp4f40	3.18909	1	0.358809
Col26a1	3.18909	1	0.358808
Cdh12	3.18909	1	0.358784
Olfr685	3.18909	1	0.358784
Gm9899	3.18909	1	0.358784
Arhgap20os	3.18909	1	0.358783
D630045M09Rik	3.18909	1	0.358782
Klrc2	3.18909	1	0.358779
Psmb11	3.18908	1	0.358755
1700028I16Rik	3.18908	1	0.358753
Trp73	3.18883	1	0.403246
Megf10	3.18882	1	0.403414
Cpn2	3.18861	1	0.406032
Rims1	3.18852	1	0.406999
Speer4c	3.18764	1	0.351048
Ptprn2	3.18742	1	0.41918
Mir7037	3.18622	1	0.346087
Sctr	3.18402	1	0.34054
Plscr2	3.18248	0.961588	0.288583
Lin28a	3.18229	1	0.337203
Mir6919	3.18012	1	0.333749
Gm2381	3.17972	1	0.333176
Ceacam10	3.17914	0.69308	0.116407
Upp2	3.17838	0.711981	0.12516
A530099J19Rik	3.17769	0.647851	0.0994551
Fam221b	3.17741	1	0.330219
1700010I14Rik	3.17643	0.297524	0.0196673
Mrgprx2	3.1669	1	0.320857
Mir3960	3.16205	0.963027	0.289502
Nup62cl	3.15982	1	0.634981
Mcpt4	3.14572	0.9897	0.310443
Coro6	3.14436	0.502201	0.054102
Cacnb2	3.13659	0.919105	0.252526
Lrr1	3.13505	0.282219	0.0180454
Gm4890	3.13145	0.60215	0.083658
Spin4	3.12639	1	0.390562
E230016M11Rik	3.12559	0.375623	0.0299248
Cacna1s	3.12388	0.879306	0.219638
Lrfn3	3.11667	1	0.442362
Rnf223	3.11497	1	0.387759
Epha10	3.11135	1	0.409879
D830031N03Rik	3.10938	0.892794	0.228234
Acss2os	3.10707	0.958247	0.285638
Chst7	3.09507	0.839127	0.194884
Svep1	3.08837	0.848715	0.200624
Ccdc62	3.08563	0.504674	0.0549291
Ces2c	3.07989	0.65071	0.100694
Eci3	3.07459	0.784908	0.162568
Itgb8	3.07297	0.863677	0.208725
Vstm2a	3.07072	0.131741	0.00453145
Bambi-ps1	3.06465	0.978054	0.298583
Adam1a	3.06292	0.989185	0.310056
Dock3	3.06219	0.986487	0.306469
Gm2518	3.06145	0.864789	0.210126
Odf3b	3.05492	1	0.574854
Kctd14	3.05226	0.857613	0.205586
Mir17	3.05072	0.805431	0.175278
Katnal2	3.04995	1	0.463732
Sh3bgr	3.04972	0.84398	0.197301
Ear10	3.04892	0.425084	0.038155
Cd6	3.04637	1	0.392036
Ttc30a2	3.04126	0.789838	0.16572
Flrt1	3.03733	1	0.539816
Pcdhga4	3.0353	1	0.555157
Eva1a	3.03177	1	0.430797
Pdgfb	3.02951	0.139284	0.00500763
Snord38a	3.02789	0.986801	0.306972
Nkapl	3.02037	0.502228	0.0542459
Gdf10	3.0168	0.553527	0.0682988
Cldn3	3.01501	0.559895	0.0699038
Wdr63	3.01468	1	0.344507
Il18r1	3.01461	0.914859	0.249681
BC117090	3.01198	0.872493	0.214899
Tmem52b	3.00975	0.898812	0.232018
Adamts1	3.00461	0.297524	0.0196316
Tmem252	3.00292	1	0.319761
Ms4a4d	2.98795	0.668528	0.107094
Mir3094	2.98767	1	0.555625
Epb4.1l4b	2.98525	1	0.483352
Zfp248	2.97802	0.832881	0.191915
9130019P16Rik	2.97663	1	0.591467
Gm10390	2.97534	1	0.406904
Ckmt2	2.97122	1	0.642559
Mycl	2.97078	0.582131	0.0777499
Zfp30	2.9673	0.807674	0.176658
Ifitm10	2.96626	0.900117	0.233385
D330045A20Rik	2.96545	0.329134	0.0236636
Gm10778	2.95843	0.592496	0.0811798
Stra8	2.95762	1	0.38887
Pnpla5	2.95255	0.931478	0.261429
Nxpe4	2.94297	0.686054	0.114299
Pdgfc	2.93627	0.0862524	0.00222862
Glrp1	2.92939	0.912311	0.243226
Sh2d5	2.92338	1	0.352747
Gm1045	2.91977	1	0.396949
Jpx	2.91558	0.633834	0.0944381
Zfp647	2.90222	1	0.358453
Clec2f	2.90213	1	0.513789
Exph5	2.9018	1	0.594311
5430421N21Rik	2.90169	1	0.432312
4921507L20Rik	2.9003	1	0.319846
Gm5113	2.89881	0.914427	0.248601
Ska2	2.89879	0.724505	0.131159
Itga10	2.89134	1	0.512222
Ptgdr2	2.88699	0.931127	0.261251
Snora33	2.88641	0.915696	0.250115
Il1f9	2.88167	0.172482	0.00727033
Sema6a	2.88163	1	0.430502
Gpbar1	2.88103	0.649063	0.100067
Mst1	2.87917	1	0.429475
Mxd3	2.87886	0.213994	0.010573
Klf15	2.87563	1	0.331712
C6	2.87117	1	0.514339
Snord1b	2.86699	1	0.484964
Stag3	2.85794	0.0650748	0.00143361
Gm10825	2.85665	1	0.422481
1700024P16Rik	2.85641	1	0.460577
Efhb	2.84878	1	0.416148
5730507C01Rik	2.84429	0.0722705	0.00173418
Als2cr12	2.84359	1	0.401095
Wfdc2	2.84332	0.741919	0.139766
Mybl1	2.84147	1	0.387229
4930455C13Rik	2.84135	0.878094	0.218884
Zfp185	2.83795	1	0.522062
Sbk2	2.83423	0.128741	0.00434919
Rad51b	2.83399	0.408518	0.0353968
1700030C10Rik	2.83302	0.707376	0.123723
Pof1b	2.82942	1	0.580383
Lad1	2.82901	0.947669	0.274474
Prkcz	2.81907	0.577899	0.0756361
Afp	2.81905	0.189336	0.00840427
Arl9	2.8093	1	0.516504
Arhgef19	2.80843	1	0.474774
Tepp	2.80783	1	0.559589
Traip	2.80462	0.717826	0.128188
Rhpn1	2.80084	1	0.635152
Plvap	2.79753	0.321602	0.0225367
Plxnb3	2.79597	0.0941744	0.00256829
Agbl3	2.78993	0.44771	0.0419524
Ccdc173	2.78902	0.55124	0.0676268
2310034G01Rik	2.78878	0.842169	0.196222
F2	2.7885	1	0.372583
Cmah	2.78668	0.296729	0.0195381
Cmbl	2.78512	0.576317	0.0747865
Tyw3	2.78475	0.305109	0.0206503
Gm16982	2.78423	0.924087	0.255911
Dgkeos	2.77758	1	0.58892
1700011L22Rik	2.77491	1	0.619601
Prox1	2.76653	0.805764	0.1754
Gucy1b3	2.76398	1	0.377715
2200002D01Rik	2.76368	0.683301	0.113235
Ndn	2.7634	0.72713	0.132252
Cuedc1	2.76259	0.785403	0.163212
Pla2g4d	2.76147	1	0.383458
Thegl	2.75536	0.861166	0.207263
Ptprh	2.7551	1	0.386207
Tmem30b	2.75508	0.978815	0.300454
6230400D17Rik	2.75199	0.754166	0.147893
Klrd1	2.7508	0.577727	0.0754846
Wfdc1	2.7479	1	0.40601
Gpr21	2.74782	1	0.41183
Heph	2.74746	1	0.597519
Akr1b3	2.74714	1	0.389753
4930512M02Rik	2.74708	1	0.38978
H2-M10.5	2.74707	1	0.389784
Serpina1c	2.74707	1	0.389785
Serpina1e	2.74707	1	0.389785
Slc22a14	2.74707	1	0.389785
Ifnz	2.74707	1	0.389786
Shank2	2.74706	1	0.389788
Gm10649	2.747	1	0.389816
4921517D22Rik	2.747	1	0.389818
Oas1h	2.747	1	0.389818
Lce1d	2.74699	1	0.38982
AY512931	2.74699	1	0.38982
Atp6v1b1	2.74692	1	0.389853
Chrdl2	2.74692	1	0.389853
Fgb	2.74692	1	0.389853
Fgf5	2.74692	1	0.389853
Gm4792	2.74692	1	0.389853
Gm7244	2.74692	1	0.389853
Kcnj5	2.74692	1	0.389853
Klk1b22	2.74692	1	0.389853
Mir6929	2.74692	1	0.389853
Mir6991	2.74692	1	0.389853
Mup6	2.74692	1	0.389853
Olfr474	2.74692	1	0.389853
Olfr74	2.74692	1	0.389853
Oxgr1	2.74692	1	0.389853
Panx3	2.74692	1	0.389853
2018-09-12	2.74692	1	0.389853
Speer5-ps1	2.74692	1	0.389853
AU018091	2.74627	1	0.390151
Kiss1r	2.74617	0.944322	0.271047
4930562C15Rik	2.74412	0.832903	0.192017
Mfsd6l	2.74042	0.634179	0.0946975
Mal2	2.73672	0.808576	0.177601
Ccnb1ip1	2.73418	1	0.39581
Pclo	2.7316	1	0.397063
Mrgpre	2.73143	0.663798	0.104747
Gm13051	2.7305	1	0.397601
Tmtc1	2.72989	1	0.3425
Fam107a	2.72529	1	0.400189
Gm5134	2.72304	1	0.430909
Etl4	2.71954	1	0.524556
A330040F15Rik	2.71931	0.947669	0.274055
Spx	2.71922	1	0.406769
Snora21	2.7177	1	0.400613
Tmc4	2.71683	0.502049	0.0539987
1700028E10Rik	2.71416	0.713355	0.125844
Gtf2ird1	2.71167	0.0711583	0.00166088
Gm5129	2.71056	0.890747	0.227057
Fbxl13	2.70995	1	0.435227
Mir6963	2.70915	1	0.468467
Foxd4	2.70837	1	0.409085
Rbm24	2.70639	1	0.657984
Adgb	2.70523	1	0.399253
Cep57l1	2.70443	0.105625	0.00308816
Mir3971	2.70393	1	0.45516
Mir7042	2.70251	1	0.412353
Eya2	2.70241	1	0.518905
H1fx	2.69723	0.912311	0.244244
Snord91a	2.69685	0.918853	0.252221
Ly6g6e	2.69254	1	0.41816
Oip5	2.68194	0.1402	0.0050615
Chrna1	2.67998	1	0.425978
Zfp599	2.67915	0.899517	0.232758
Zfp82	2.67685	0.309241	0.0211208
Gm4841	2.67543	1	0.428953
Il2rb	2.67409	0.634282	0.0950788
Slc10a1	2.67158	0.946291	0.273065
A730020E08Rik	2.67157	1	0.431549
Pvalb	2.67091	1	0.432005
Itgae	2.66786	0.840293	0.195399
Tjp2	2.66683	0.128064	0.00428435
Apol8	2.6662	0.978112	0.299573
Mir7661	2.66139	1	0.530455
Mir6928	2.65912	1	0.555669
Gabbr1	2.65609	0.29182	0.0189453
Clec1a	2.65519	0.634282	0.0948497
Frrs1l	2.64934	1	0.447882
Csgalnact1	2.64763	0.953656	0.280792
Tmigd3	2.645	0.61957	0.0891768
Efhc1	2.64421	0.900783	0.236547
B3gat2	2.64401	1	0.409581
Raver2	2.63478	0.805833	0.175448
Ankle1	2.63423	0.673713	0.108882
Krt86	2.63217	1	0.407593
9530062K07Rik	2.63174	1	0.33274
Fcer2a	2.63046	1	0.43213
Zfp595	2.62875	0.293798	0.0191887
Itgb1bp2	2.62793	1	0.429528
Tnfrsf11b	2.62492	1	0.546557
Gpr88	2.62419	1	0.385598
Cacna2d1	2.62409	1	0.465476
1810012K16Rik	2.62315	1	0.538195
Cytl1	2.62308	0.993221	0.3131
Fam150a	2.62141	1	0.521902
Gimap5	2.61498	1	0.446538
0610039K10Rik	2.61491	0.900783	0.235291
Kcnh3	2.61328	1	0.530907
Aqp5	2.6105	0.783976	0.16093
Mir7211	2.61034	1	0.367448
Prr15l	2.60864	1	0.348926
Mir6972	2.60693	1	0.459156
Spef2	2.60514	0.668391	0.106939
Eri2	2.60206	0.551	0.0675748
Smoc1	2.60181	1	0.586898
Gm6936	2.59519	1	0.674986
Casc4	2.59393	1	0.329634
Neu3	2.59168	1	0.3823
Cd72	2.58486	0.059806	0.00127101
Mir484	2.58153	1	0.539347
Slc35g2	2.58099	1	0.460324
Tbc1d22bos	2.57496	1	0.359667
C9	2.57356	1	0.615368
Enpp2	2.57307	0.794212	0.168365
Jrk	2.56983	0.624577	0.0911508
Gm4532	2.56983	1	0.395365
Ccm2l	2.56964	0.833677	0.192237
Gsdmcl-ps	2.56354	1	0.635119
Myzap	2.562	0.699533	0.120308
Tmeff2	2.56088	1	0.561328
1700049G17Rik	2.56087	0.331278	0.0239563
Tlr12	2.56084	1	0.392673
Creb3l3	2.55922	1	0.318887
Tnfrsf4	2.55276	0.673798	0.109307
Arsj	2.55023	1	0.615003
Ccne2	2.54934	0.286448	0.0184155
4933431G14Rik	2.54874	1	0.584918
Mir7666	2.54846	0.93768	0.265779
Spata45	2.54555	1	0.482062
Kctd4	2.54468	1	0.382409
Cfap45	2.54423	0.72951	0.133469
Ska3	2.54419	0.0562771	0.00116375
Gm6525	2.5441	1	0.448025
Atp1b1	2.54389	0.500975	0.0536956
Thsd4	2.54239	1	0.34935
Wwc1	2.54234	0.748791	0.146048
Amot	2.54223	1	0.460496
Snord15b	2.53721	0.987901	0.308876
H2-Eb2	2.5363	1	0.366722
Zfp580	2.53056	0.625242	0.0913756
Fam169a	2.52934	0.990537	0.311264
Prickle1	2.52527	0.868	0.211583
Mpped2	2.52434	1	0.491874
Kcnj8	2.52318	0.978815	0.300818
Mir1931	2.51847	1	0.526431
Grrp1	2.51826	1	0.511771
Rragd	2.51606	0.765014	0.15319
Ctnnal1	2.51395	0.89959	0.232928
Fam101a	2.5107	1	0.431843
E330013P04Rik	2.51022	1	0.523361
Gm14207	2.50714	1	0.465189
Slco4a1	2.50689	0.277538	0.0173888
Robo3	2.50656	1	0.701513
Tinagl1	2.5039	0.861418	0.207418
Cgn	2.50259	1	0.34901
Lyve1	2.49577	0.462543	0.0454324
Cd46	2.49445	0.949794	0.277109
Fbxl22	2.49436	0.582131	0.077805
Cidec	2.49381	0.152143	0.00583752
Dusp9	2.49303	0.574417	0.0742518
Ctnnd2	2.49137	1	0.459482
Ly6f	2.48865	1	0.557884
1810009A15Rik	2.48629	0.978112	0.299397
Card11	2.48363	0.12582	0.00414618
Klk10	2.48338	1	0.622666
Klhl29	2.48111	1	0.567388
Brca2	2.47834	0.212755	0.0104282
Dbndd1	2.47766	1	0.421925
Mir99ahg	2.4741	0.890099	0.22631
B230217C12Rik	2.4716	0.918853	0.252242
Gbp8	2.46857	0.112771	0.00344591
Ric3	2.46218	0.932964	0.262386
Zfp827	2.46031	1	0.465205
Bcat1	2.45986	1	0.35502
Mccc1os	2.4584	0.995111	0.313941
Pdzd2	2.45815	0.545282	0.0653759
Cidea	2.45719	1	0.576112
Sowahd	2.45447	1	0.565503
Rbpms2	2.45264	1	0.490523
4930579K19Rik	2.4512	1	0.355402
Hspb6	2.44969	0.246607	0.0138749
Phxr4	2.4482	0.579672	0.076693
Rec114	2.44746	0.711648	0.125005
Arhgef4	2.44685	0.228785	0.0119419
D930016D06Rik	2.44397	0.617456	0.0886451
Katnal1	2.44365	0.379732	0.0305448
Unc93a	2.44349	1	0.524216
Angpt4	2.44346	1	0.495712
Rasgef1a	2.43842	0.255658	0.0148249
Mir6979	2.43784	1	0.529623
Gm17455	2.43745	1	0.438504
Abca8b	2.43248	1	0.317863
Tex9	2.43096	0.165977	0.00678681
Mir3061	2.42757	1	0.335455
Egfem1	2.42656	0.516798	0.0573703
Dio2	2.42641	1	0.336068
Cacnb1	2.42266	0.465351	0.0459806
Meox1	2.41793	1	0.339775
Ccdc73	2.41762	0.946695	0.273369
B230217O12Rik	2.41422	1	0.426635
Gm16712	2.41338	0.460366	0.044626
Mia	2.41093	1	0.468422
Snora68	2.40756	0.894093	0.229356
Tbxa2r	2.40512	0.906194	0.239193
Rims3	2.4037	0.232122	0.0123945
5730522E02Rik	2.40283	1	0.496511
Krt222	2.39839	1	0.630673
Spata24	2.39569	0.666038	0.105305
Gm13830	2.39537	1	0.443238
Rltpr	2.39259	0.731242	0.134133
Zfp7	2.39051	0.538697	0.0627793
Hoxa3	2.38758	1	0.571105
Rasgrp3	2.38683	0.965769	0.291181
Nme4	2.38476	0.855848	0.204281
Nacad	2.38391	0.717974	0.12833
Rapgef3	2.38336	1	0.457513
Ephb4	2.38224	0.987901	0.308791
Sox15	2.37414	1	0.66428
Slc13a2	2.3725	1	0.318248
Tlr3	2.37156	0.477679	0.0484897
Kcnj13	2.37104	1	0.490678
Ago1	2.36903	0.126979	0.00421552
Krtap17-1	2.36553	1	0.603172
Per3	2.36468	0.430479	0.039016
Dnah17	2.36424	0.696616	0.118763
Abhd14b	2.35568	0.84398	0.197258
Csprs	2.35463	0.965769	0.291151
Ntrk2	2.34823	0.991005	0.311835
Gng4	2.34721	0.932383	0.262062
Gm10432	2.34688	1	0.441599
Lrrc48	2.34369	1	0.391687
2010016I18Rik	2.34262	0.676607	0.110767
Tmem116	2.3425	0.895471	0.230055
Vipr1	2.33805	1	0.491421
Cacnb3	2.33746	0.823927	0.186169
Clec9a	2.33693	0.835776	0.193398
Syt3	2.33583	0.893257	0.228548
Ttc16	2.32704	1	0.375888
Snora75	2.32654	0.920337	0.253516
Cpne8	2.32531	0.364429	0.0284278
Ccnd1	2.32459	0.36114	0.0280627
Tspan33	2.32424	0.238585	0.0129937
Mrgpra2b	2.32345	0.898991	0.232175
Spata7	2.32012	0.486817	0.0505137
Acaa1b	2.31821	0.112355	0.0034085
Snord35a	2.31797	1	0.324056
Mir5119	2.31576	1	0.642777
Krt79	2.31341	0.138941	0.00498394
Map1a	2.31017	1	0.534928
Icam5	2.30725	0.978112	0.29979
Plxna4os1	2.3059	0.15036	0.0056829
Micu3	2.30587	0.965769	0.290737
Pln	2.30567	0.960697	0.287636
Snord43	2.30376	1	0.389199
BC021614	2.30129	0.951763	0.279701
Smc1b	2.30074	1	0.620291
Tmem47	2.30071	1	0.485162
Pard3	2.29933	1	0.470273
Ppp1r14a	2.29921	0.933681	0.262888
Cd300c	2.29653	0.712866	0.125608
Kcnrg	2.29436	0.990618	0.311411
Thsd1	2.29185	1	0.361437
Slc44a3	2.29077	1	0.580578
Gm3458	2.29077	1	0.693415
Bspry	2.29021	0.83727	0.194052
Snord70	2.28976	1	0.62926
Mmrn1	2.28949	1	0.343939
Vmn2r29	2.28759	1	0.389841
Ncam2	2.28676	1	0.676174
Ppifos	2.28564	0.989544	0.310263
Zc3h8	2.28062	0.374122	0.0296742
6430562O15Rik	2.28012	1	0.580674
2610206C17Rik	2.2786	0.921016	0.254193
Efcab12	2.27476	1	0.4282
Rasd2	2.27403	0.799018	0.171353
Kif4	2.27025	0.300656	0.0200306
Oas1g	2.26837	0.0652622	0.00144688
Nipal1	2.26644	1	0.428787
Echdc2	2.26336	1	0.338512
Kcnj15	2.26256	1	0.5478
Ptgfr	2.26237	1	0.575823
Lamc3	2.26193	1	0.631606
Tbx5	2.26169	1	0.57782
Tmem40	2.25969	1	0.360466
Lims2	2.25816	0.991017	0.311902
Sall2	2.25623	1	0.41435
Ccdc170	2.25597	1	0.674679
1700102H20Rik	2.25483	1	0.424586
Syngr1	2.25482	0.321602	0.0225885
Fam219aos	2.25421	1	0.488441
4933408J17Rik	2.25368	1	0.599343
Mir467c	2.25246	0.807674	0.176465
Ttn	2.2523	1	0.382582
9430076C15Rik	2.25225	0.854754	0.203449
Ccdc171	2.25114	0.549575	0.0662974
Cdkl3	2.24742	0.712448	0.125397
Farp1	2.24617	0.803663	0.174597
Tktl1	2.24319	0.941608	0.269445
Hook1	2.24235	1	0.337228
Nr2f2	2.24106	1	0.371129
3010001F23Rik	2.24085	1	0.733709
Cecr6	2.23806	1	0.469507
1700120C14Rik	2.23715	1	0.38563
Zfp677	2.23679	0.29182	0.0189862
Ttc23	2.23605	0.897725	0.231419
Stap2	2.23509	0.543051	0.0646279
Irak1bp1	2.23183	0.435029	0.0397229
Ccdc66	2.23169	0.151804	0.00581208
Cyp26b1	2.23127	1	0.592249
A430033K04Rik	2.22958	0.462543	0.0454676
4933417D19Rik	2.22722	1	0.320456
Eldr	2.22692	0.855924	0.204523
A230072C01Rik	2.22677	0.646801	0.0988011
Antxr1	2.22522	1	0.430684
2810002D19Rik	2.22293	0.358702	0.0277409
Samd14	2.22195	1	0.39478
Cmtm8	2.21813	0.883454	0.222374
Foxp2	2.21696	1	0.655646
Tdg	2.21642	1	0.400283
Apoa2	2.21129	1	0.516151
Plekhn1	2.21018	0.0941493	0.00256375
Zfp108	2.20933	1	0.439738
Aldh1a1	2.20813	0.880583	0.220914
Sh3rf1	2.20733	0.321602	0.022634
[truncated: 22,422 more rows]
