# Supplementary material for: IL-33-ST2 axis regulates myeloid cell differentiation and activation enabling effective club cell regeneration
Source: Nat Commun. 2020 Sep 22;11:4786. doi: 10.1038/s41467-020-18466-w (PMC7508874; doi:10.1038/s41467-020-18466-w)
Supplement: Supplementary file 13 — Supplementary Data 9 [file 41467_2020_18466_MOESM13_ESM.xlsx]

## Sheet: Supplemental Table 5b
GeneID	Fold_Change	FDR	PValue
Hormad1	1480.26	2.7e-102	1.1e-106
Il22ra2	1069.15	0.000360115	6.18e-06
Zfp820	378.701	0.00983334	0.000339844
6330403A02Rik	339.104	0.0270456	0.00128467
Tcte2	295.219	0.0192135	0.000815084
Ccdc116	201.164	0.0436551	0.00245974
Slc9b2	173.877	0.0399337	0.0021683
G530011O06Rik	141.117	1.53e-05	1.47e-07
Gm5464	92.5945	0.0410317	0.00225648
Fcnb	30.9321	0.000124174	1.73e-06
Gm10789	29.2909	0.0367354	0.00192394
Cryba4	18.983	0.00392111	0.000106453
Fhl2	18.5639	1.78e-06	1.29e-08
Pbld1	15.7923	2.1e-07	1.15e-09
Col23a1	13.0414	0.0468043	0.0026966
Fxyd4	12.6437	0.00128413	2.71e-05
Dnah8	11.9712	0.00319489	8.07e-05
Zbtb16	11.9535	2.59e-06	1.93e-08
Fndc5	11.1624	0.0160634	0.000638982
Mkx	9.3972	1.84e-06	1.34e-08
Ston2	8.53073	1.07e-06	7.39e-09
Adamdec1	8.01142	0.0244654	0.00112304
Rnf125	7.61286	6.21e-11	1.4e-13
Dos	7.61275	0.00828372	0.000272721
Cldn4	7.52483	0.0325249	0.00163017
Pnpla3	7.52111	0.00876918	0.000294807
Ptpn22	7.2119	3.16e-16	2.59e-19
Wnt11	7.15581	5.57e-09	1.99e-11
Il5ra	6.95547	5.32e-05	6.32e-07
Ctse	6.90493	1.32e-17	8.65e-21
Rab37	6.88995	0.00547239	0.000161565
Pde5a	6.8594	0.0437087	0.00246992
Scgb1a1	6.79407	0.00706495	0.000223234
Gfi1b	6.73754	4.31e-09	1.46e-11
Nhsl2	6.51791	1.78e-12	2.48e-15
AW011738	6.4843	4.49e-09	1.56e-11
Lrrc66	6.35149	0.0156376	0.000616002
2018-09-01	6.12249	2.27e-07	1.27e-09
Pak1	6.02576	1.32e-31	1.08e-35
Alox12e	5.98248	0.0275972	0.00132104
Tmem71	5.98191	3.14e-18	1.93e-21
Adgrl4	5.95514	0.0167878	0.000677122
Gm166	5.91298	9.72e-07	6.53e-09
Ldhc	5.91138	0.00251663	6.05e-05
Sytl1	5.86685	0.000615017	1.17e-05
A430078G23Rik	5.76894	0.000200357	3.04e-06
Fam109b	5.64738	3.35e-05	3.68e-07
F5	5.64522	2.49e-15	2.55e-18
Zhx2	5.54792	0.0148732	0.000576147
B3gnt5	5.51786	3.43e-12	5.2e-15
Fam65b	5.47036	3.52e-23	8.65e-27
Hsh2d	5.36383	0.00020626	3.15e-06
Itgb7	5.31721	3.19e-12	4.58e-15
Adgre4	5.31379	8.84e-19	4.34e-22
9830107B12Rik	5.20087	0.000411219	7.21e-06
Map3k6	5.06825	6.27e-08	3e-10
Gm19897	5.02532	0.0260991	0.00122368
Samd11	4.95773	0.00505793	0.000145601
Bank1	4.91925	0.000600602	1.13e-05
Mboat1	4.89328	1.32e-07	6.88e-10
Gfod1	4.8921	3.01e-09	9.72e-12
Retnlg	4.80949	5.68e-05	6.97e-07
Smad3	4.78808	1.04e-05	9.52e-08
Syne1	4.71896	9.01e-20	3.69e-23
Padi4	4.702	0.000696916	1.36e-05
Frat2	4.60833	2.15e-09	6.86e-12
Ipcef1	4.57752	9.02e-07	6.02e-09
Rab44	4.51918	1.92e-25	3.94e-29
Tbc1d10c	4.51594	1.33e-10	3.39e-13
Abcg3	4.5002	0.00853881	0.000284615
Ahr	4.42576	9.31e-31	1.14e-34
Pisd-ps1	4.4192	6.41e-12	1.05e-14
Atp2a3	4.4149	1.48e-14	1.7e-17
Rfx3	4.31085	0.0122029	0.000450078
Etohd2	4.3087	0.0472382	0.0027274
Satb1	4.25463	1.04e-05	9.4e-08
6430531B16Rik	4.25284	2.82e-06	2.14e-08
Tesc	4.13523	0.0212089	0.00092579
Thbs1	4.02653	6.4e-08	3.12e-10
Gbp9	4.0045	6.56e-07	4.11e-09
1700071M16Rik	3.96396	0.000346259	5.8e-06
Unc13d	3.96286	8.33e-09	3.07e-11
Osgin1	3.95924	1.13e-09	3.43e-12
Rasgrp2	3.92052	1.09e-08	4.22e-11
6330407A03Rik	3.91419	0.000323868	5.36e-06
Adam8	3.88985	2.9e-14	3.56e-17
Tacstd2	3.88735	2.92e-05	3.09e-07
Vps37b	3.88232	1.07e-19	4.8e-23
Tspan2	3.87914	0.0279222	0.0013446
Stk26	3.87595	0.000479995	8.71e-06
Limd2	3.84046	8.08e-16	6.95e-19
Nedd4	3.83058	0.00772519	0.00025022
Gapt	3.81564	9.84e-13	1.33e-15
Nlrp12	3.80397	0.00229884	5.42e-05
Gm4759	3.7473	4.25e-06	3.43e-08
Trpm2	3.74016	9.92e-07	6.7e-09
Gm15706	3.73995	0.00810688	0.000266235
Sell	3.72052	2.49e-05	2.58e-07
Pik3ip1	3.71792	0.0133495	0.000508145
1700030J22Rik	3.71754	0.025865	0.00120952
S1pr4	3.71156	0.0197735	0.000846127
Arhgap15	3.68459	2.07e-17	1.44e-20
Cd55	3.67937	0.0352492	0.00180858
Gm19557	3.67689	0.0103962	0.00036398
Krt80	3.66745	2.09e-10	5.73e-13
Fam101b	3.64289	3.24e-05	3.52e-07
Prkcb	3.62127	4.12e-14	5.23e-17
Fem1c	3.62108	5.91e-22	1.7e-25
Ears2	3.58316	1.39e-05	1.32e-07
Lyl1	3.57644	0.0189136	0.000795391
Adgre5	3.57266	1.97e-05	1.96e-07
Erdr1	3.57093	7.9e-05	1.04e-06
Grhl1	3.52445	0.00342636	8.89e-05
Fgd3	3.51939	6.69e-07	4.22e-09
Cd300lb	3.51205	2.73e-20	1e-23
Il1r1	3.49809	0.040753	0.00223485
Arl4c	3.48945	7.78e-07	5e-09
B4galt6	3.4867	2.65e-06	1.99e-08
Kif21b	3.48251	0.000617346	1.18e-05
Stk19	3.46766	1.63e-10	4.33e-13
Ankrd33b	3.4442	0.000565586	1.05e-05
Cela1	3.44268	0.0265085	0.00125373
Hdc	3.43275	5.32e-05	6.38e-07
Gm4285	3.40808	0.0430489	0.00240714
Itga4	3.40665	5.65e-12	9.02e-15
Tiam2	3.40493	0.000348447	5.91e-06
Meis1	3.36542	2.41e-05	2.48e-07
Runx3	3.36498	1.04e-05	9.5e-08
Magef1	3.34453	0.00322664	8.18e-05
Ssc4d	3.33731	0.0361372	0.00186629
Gm20199	3.30336	0.00177626	3.93e-05
Rnase6	3.28321	2.14e-06	1.58e-08
Cnn2	3.27349	8.37e-16	7.56e-19
Hdac10	3.23184	2.35e-05	2.4e-07
Dennd4a	3.19817	3.14e-09	1.03e-11
Tinf2	3.19417	1.67e-16	1.3e-19
Cyp4f18	3.14155	1.8e-08	7.16e-11
Rcsd1	3.13555	0.00565107	0.000167829
Zfp870	3.13173	0.0107733	0.000383003
5830416P10Rik	3.11767	0.0391593	0.00211663
D16Ertd472e	3.11097	1.22e-16	8.96e-20
Rap1gap2	3.10275	3.98e-05	4.51e-07
Sparcl1	3.10065	0.000931322	1.87e-05
Pglyrp1	3.09634	0.000665345	1.29e-05
Hes1	3.09592	0.00510286	0.00014773
Sorl1	3.09065	0.000164156	2.39e-06
Uvssa	3.06975	0.0278355	0.00133671
Zcchc11	3.05871	0.00293848	7.33e-05
0610040J01Rik	3.05275	1.26e-05	1.17e-07
Selm	3.04149	0.00334379	8.56e-05
Fyb	3.01871	0.00331541	8.46e-05
Pgam2	3.01524	0.00508618	0.000146831
Vcl	3.01061	3.7e-09	1.23e-11
Tbc1d8	2.99823	9.93e-06	8.9e-08
Ankrd9	2.99695	6.03e-06	5.16e-08
Stap1	2.96302	4.43e-07	2.58e-09
Snx29	2.95144	0.00018786	2.79e-06
Slc2a3	2.93744	0.0230094	0.00103721
Fam117a	2.92476	0.00656987	0.000203652
Pkd1l2	2.92075	0.0208829	0.000907284
Btbd9	2.91536	1.41e-28	2.31e-32
Tmc8	2.91474	0.000751388	1.47e-05
Pou6f1	2.91156	0.0216888	0.000962724
Acap1	2.88757	1.16e-05	1.07e-07
Thbs3	2.88457	0.00810034	0.000265688
Haao	2.87806	6.38e-08	3.08e-10
Traf3ip3	2.85477	0.00122266	2.56e-05
Lrp4	2.8472	0.0224206	0.00100347
Snora28	2.83761	5.57e-05	6.8e-07
Arap3	2.83366	0.00159146	3.48e-05
P2ry10	2.83071	0.00109891	2.27e-05
Nudt4	2.8069	5.15e-21	1.69e-24
Il1rl1	2.80198	5.92e-06	5.02e-08
Itga8	2.79933	0.042227	0.00233259
Isg20	2.79482	3.19e-08	1.34e-10
Rhov	2.78117	8.94e-06	7.94e-08
Paxbp1	2.76551	2.67e-11	5.35e-14
Cxcl12	2.76434	0.0407483	0.00223256
Fut4	2.76054	2.03e-05	2.03e-07
Rgs18	2.75861	3.44e-05	3.78e-07
Simc1	2.75416	0.000299461	4.86e-06
Map4k2	2.74534	4.72e-11	1.01e-13
A530064D06Rik	2.73505	8.49e-07	5.56e-09
Cd80	2.72353	4.35e-10	1.23e-12
Arrdc3	2.71053	1.06e-11	1.87e-14
Neat1	2.70156	2.84e-08	1.19e-10
Crtc1	2.69402	0.000325625	5.4e-06
Dxo	2.69256	4.8e-10	1.41e-12
Braf	2.67846	6.21e-11	1.4e-13
Vegfa	2.65939	4.31e-09	1.45e-11
Isy1	2.63653	8.06e-11	1.85e-13
Cd7	2.61441	0.0213089	0.000938006
Carns1	2.61425	0.00275209	6.74e-05
Tspan13	2.60176	1.02e-10	2.42e-13
Ddx60	2.59228	0.00273739	6.68e-05
1600010M07Rik	2.59205	2.6e-05	2.75e-07
Sh2d3c	2.58822	0.00011422	1.56e-06
Antxr2	2.58723	2.73e-18	1.56e-21
Cyld	2.58501	1.22e-14	1.35e-17
Arid3b	2.56439	0.000132948	1.87e-06
Il18rap	2.56282	0.00020626	3.15e-06
Tef	2.56108	6.35e-06	5.46e-08
Pde1b	2.55577	0.000239314	3.7e-06
Dhrs9	2.54907	0.00395173	0.000107608
Sgms2	2.54872	1.34e-07	7.04e-10
Cd177	2.54521	0.0486989	0.00283168
Setd4	2.53403	0.0107088	0.000378869
Dusp1	2.49376	1.22e-06	8.51e-09
Pstpip1	2.48253	4.08e-06	3.25e-08
Rgs2	2.47713	1.77e-10	4.78e-13
Pla2g7	2.47445	2.23e-07	1.23e-09
Ankrd13d	2.47243	0.00649461	0.000201053
Zfp704	2.46686	0.00346422	9.04e-05
Fgl2	2.46284	0.00338847	8.77e-05
Pacs1	2.45993	3.31e-12	4.88e-15
Fcho1	2.4573	8.38e-05	1.11e-06
Helz2	2.45708	0.00020626	3.14e-06
Aqp9	2.44946	3.14e-05	3.37e-07
Slc40a1	2.44332	0.020441	0.000884735
AB124611	2.44062	1.96e-08	7.9e-11
Chst15	2.43781	0.00639651	0.000197231
Tgm2	2.43715	8.57e-07	5.65e-09
Ccdc88c	2.42448	0.0160634	0.000639354
Lbr	2.42441	1.17e-11	2.15e-14
Isg15	2.42109	0.00367905	9.85e-05
Dnajb2	2.40409	5.31e-06	4.48e-08
Dgat1	2.39443	8.84e-09	3.29e-11
Palm	2.38268	0.000545736	1e-05
Phf20l1	2.37736	4.1e-13	5.38e-16
Lhfp	2.37652	0.0377175	0.00199855
Stxbp5	2.37621	0.000347847	5.85e-06
Dennd5a	2.36855	1.02e-08	3.87e-11
Parp8	2.36811	4.54e-07	2.66e-09
Dennd3	2.36504	0.000135885	1.93e-06
Dennd1c	2.35963	1.63e-15	1.6e-18
Adgrg5	2.35648	0.00446058	0.00012457
Lilra6	2.35115	7.42e-12	1.25e-14
1700017B05Rik	2.34524	1.84e-11	3.46e-14
Srgn	2.34517	2.59e-05	2.72e-07
Cd37	2.34377	1.5e-10	3.88e-13
Pde2a	2.34193	0.0146205	0.00056516
Sik1	2.33998	0.0361372	0.00187466
Il1r2	2.33844	0.000660181	1.28e-05
Samd9l	2.33811	1.33e-09	4.14e-12
Mmp2	2.32384	0.0213089	0.000935719
Slc16a6	2.30433	3.31e-08	1.41e-10
Ly6c2	2.29645	0.0177525	0.000733478
Unkl	2.29402	0.0177546	0.00073429
Dok2	2.29255	1.11e-06	7.69e-09
Xylt1	2.29101	2.03e-05	2.04e-07
Gas7	2.29021	1.52e-06	1.09e-08
Neurl3	2.28351	6.43e-07	4e-09
Arhgap4	2.28298	6.99e-07	4.46e-09
Slc28a2	2.27798	0.0174606	0.000715698
Sp4	2.27535	0.00392111	0.00010641
Phf21a	2.26854	0.00293848	7.28e-05
Nbeal2	2.26579	0.00396522	0.000108138
Cass4	2.26185	1.2e-05	1.12e-07
Foxred2	2.25312	0.000275223	4.4e-06
Zfp516	2.23667	0.000328401	5.46e-06
Ckap4	2.23513	8.98e-05	1.2e-06
Rarg	2.23148	0.000112443	1.53e-06
Tnrc6b	2.22789	2.58e-05	2.69e-07
Zyx	2.22737	3.05e-07	1.74e-09
Pmm1	2.2216	0.00346422	9.05e-05
Taf7	2.21783	1.04e-06	7.1e-09
Pmaip1	2.21504	5.43e-08	2.45e-10
Lmnb1	2.21099	5.05e-06	4.24e-08
Ndel1	2.20398	3.36e-11	6.87e-14
Sepn1	2.20371	1.96e-08	7.96e-11
Mxd1	2.20352	5.8e-05	7.17e-07
Serpinb8	2.20345	0.0004063	7.08e-06
Tnrc18	2.20317	7.18e-05	9.17e-07
Sp140	2.20076	5.02e-06	4.19e-08
Rrp1b	2.20047	3.84e-12	5.98e-15
Trp53i11	2.19974	0.0201598	0.000866787
Akna	2.19957	1.12e-10	2.7e-13
Matk	2.19698	0.000467851	8.39e-06
4932438A13Rik	2.19583	5.94e-06	5.06e-08
Inpp1	2.1944	0.0110256	0.000394284
Cyfip2	2.19212	0.000301257	4.9e-06
Rnf40	2.18865	6.03e-08	2.77e-10
Kras	2.17084	1e-11	1.72e-14
Sun2	2.16934	0.0389196	0.00209889
Nsmf	2.1609	0.000157015	2.27e-06
H2-T24	2.15864	0.0226566	0.00101774
Icam2	2.15839	0.00291137	7.19e-05
Capn10	2.15494	0.000257404	4.07e-06
2810013P06Rik	2.15443	0.000355434	6.05e-06
Fgd4	2.14896	6.21e-11	1.39e-13
Cirbp	2.14324	2.11e-06	1.55e-08
Cd244	2.13699	3.52e-07	2.02e-09
Gatsl3	2.13669	0.000289209	4.67e-06
Plac8	2.1358	0.0182088	0.000762771
Pitpnc1	2.12523	0.0225084	0.00101016
Preb	2.11792	1.34e-09	4.23e-12
Slc7a11	2.11701	0.000658149	1.27e-05
Rnf167	2.11631	1.16e-10	2.84e-13
Samhd1	2.1095	5.69e-07	3.52e-09
Itgam	2.10899	0.000595394	1.12e-05
Clec12a	2.10479	4.71e-06	3.88e-08
Mboat7	2.10339	4.15e-10	1.16e-12
Galnt6	2.10017	1.71e-06	1.22e-08
Rere	2.09976	0.0190193	0.000800709
Ssbp2	2.09926	1.66e-05	1.63e-07
Lrmp	2.09896	2.17e-14	2.58e-17
Anxa6	2.0973	7.56e-10	2.26e-12
5031425E22Rik	2.09618	0.0116454	0.000422499
Klf3	2.0897	6.53e-09	2.38e-11
Bambi	2.08635	0.00563769	0.000166677
Bod1l	2.08409	6.26e-08	2.95e-10
Aff4	2.07899	1.55e-10	4.07e-13
Whsc1l1	2.07433	4.54e-10	1.32e-12
Casp3	2.07353	0.00201419	4.61e-05
Agrn	2.07187	0.00337295	8.72e-05
Entpd1	2.06428	3.92e-08	1.7e-10
Ssbp3	2.05336	0.00601246	0.000180465
Sfi1	2.05216	0.00108412	2.23e-05
Atp1a3	2.04728	0.0476115	0.0027548
Gpr183	2.04703	0.0329306	0.0016586
Flot1	2.04561	1.35e-06	9.49e-09
Zswim4	2.0377	5.48e-07	3.34e-09
Lpcat2	2.03733	3.86e-11	8.05e-14
Itprip	2.03464	1.28e-10	3.19e-13
Sipa1l2	2.02371	0.00430317	0.000119469
Sh3kbp1	2.02117	4.43e-10	1.27e-12
Arid5a	2.02055	3.44e-06	2.69e-08
Oaz2	2.00821	5.86e-08	2.66e-10
Coro1a	2.00654	0.00011422	1.56e-06
Leng8	2.00476	6.15e-08	2.84e-10
Car4	0.498646	0.0256778	0.00119867
Fuom	0.498077	0.0388308	0.00208775
Ccl3	0.486806	0.00293848	7.29e-05
Jag1	0.485359	0.00711436	0.000225642
Lgals1	0.485212	1.02e-10	2.43e-13
Peo1	0.47904	0.00715541	0.00022737
Aph1a	0.477282	0.000122704	1.7e-06
Hcar2	0.475634	0.0307623	0.00152294
Wfdc17	0.470597	3.44e-05	3.8e-07
Il1b	0.462729	2.02e-05	2.01e-07
Tmem151a	0.457734	0.00188236	4.21e-05
Cyp2ab1	0.455341	0.0149649	0.000583373
Rprd1a	0.454096	0.00695109	0.000217462
Fabp4	0.45382	0.0358922	0.00185039
Fam135a	0.453706	0.0217271	0.000965313
Wfdc21	0.452516	0.0035185	9.31e-05
BC026585	0.44732	0.0289678	0.00141274
Il1a	0.441834	0.0401536	0.00218738
Dusp2	0.4386	0.00794002	0.000258804
Ifit2	0.43775	0.0436949	0.00246378
Acadl	0.428375	9.02e-15	9.61e-18
Tnfaip8	0.426676	8.37e-16	7.88e-19
Creb3l2	0.423145	0.000157788	2.29e-06
Slc9a9	0.417031	0.00424934	0.000117453
Nrg1	0.404375	0.0204019	0.000881373
Tnip3	0.400215	0.00303684	7.61e-05
Flrt3	0.394068	2.38e-06	1.77e-08
Il6	0.371881	0.0420521	0.00231949
Ccl4	0.365595	8.63e-07	5.73e-09
Cd69	0.365191	0.00547239	0.000161402
Chil3	0.349617	0.00111266	2.3e-05
Nfkbiz	0.34676	0.0125258	0.000464186
5031414D18Rik	0.345246	0.014842	0.00057433
2610203C22Rik	0.343939	0.0423273	0.00234333
Cxcl1	0.335694	0.0401536	0.00218846
Tnf	0.30032	0.00886918	0.000299842
Areg	0.288736	0.0108208	0.000385937
Mettl7a1	0.279747	1.19e-05	1.1e-07
Gm13546	0.276695	0.000559605	1.04e-05
Inhba	0.240501	2.19e-11	4.31e-14
Chil4	0.212607	0.000476164	8.6e-06
Creg2	0.191798	0.0495004	0.00288234
Rn45s	0.183166	1.41e-18	7.5e-22
Smarcd1	0.169288	2.3e-08	9.4e-11
Prg4	0.126871	0.0440666	0.00249737
Sftpc	0.114043	0.00877982	0.000295525
Fkbp11	0.0923886	0.0179771	0.000750119
Gm12070	0.0816314	0.00478693	0.00013584
Sftpb	0.075316	0.0193839	0.000823109
Retnla	0.0746707	0.00605542	0.000183242
Chst10	0.0561578	0.0004063	7.09e-06
Golph3l	0.046908	3.78e-08	1.63e-10
Il23a	0.0453574	0.0382055	0.00204161
Cyp26a1	0.0447126	0.00684503	0.000213064
Gpr83	0.0386142	0.0388308	0.00208616
Zfp389	0.0200094	0.0401536	0.00218544
Pspn	0.0178195	0.0280597	0.00135356
Magix	0.0174944	0.0348763	0.00178373
Ppp1r3g	0.0171227	0.0483327	0.0028084
Ccdc7a	0.0168355	0.0212424	0.000928989
Lrguk	0.0142089	0.0363638	0.00189554
Thrb	0.0131775	0.000348447	5.89e-06
Lingo1	0.0129463	0.0467732	0.00268946
Gpr27	0.0107697	0.0469469	0.00270674
Clcn1	0.0106098	0.0357093	0.00183949
4930417O13Rik	0.00996769	0.02351	0.00106565
Tnni3k	0.0099059	0.0175903	0.000724615
Atp4a	0.00938024	0.0274631	0.00131237
B3gnt6	0.00901171	0.0245021	0.00112573
Cpa6	0.00900608	0.0230023	0.00103515
Slc22a13b-ps	0.00894471	0.0261047	0.00122501
Zfp114	0.00887163	0.0430489	0.00240823
2310034G01Rik	0.00859484	0.00297548	7.43e-05
Gdap1	0.00826876	0.0313142	0.0015541
Wdr31	0.00815537	0.0347784	0.00177588
Lgr5	0.00776781	0.0379948	0.00202257
Tdo2	0.00773706	0.0132367	0.000502453
Gyltl1b	0.00748981	0.0377323	0.00200087
Fbxw24	0.00736436	0.0379009	0.00201602
Omd	0.00726293	0.0198138	0.000848706
Grik2	0.00705525	0.0243039	0.00111194
2900041M22Rik	0.00681567	0.0386697	0.00207275
6430571L13Rik	0.00677737	0.0221417	0.000988266
Ccr10	0.00662862	0.0246172	0.00113202
Fbxw15	0.0066101	0.0434099	0.00243941
Cldn9	0.00657003	0.0377175	0.00199635
Mmp17	0.00641748	0.00962647	0.000331512
Rab6b	0.00641428	0.0330053	0.00166506
Sntg1	0.00638854	0.0174067	0.000712062
1700008O03Rik	0.00636389	0.0223974	0.00100151
Chrnb4	0.00626742	0.0132239	0.000501425
Hrh4	0.00609188	0.00842741	0.000278832
Scube1	0.00608756	0.0197219	0.000843112
En2	0.00604139	0.0437087	0.00246646
Elovl2	0.00603784	0.0285991	0.00139008
Gm29811	0.00577362	0.00432387	0.00012022
Ccdc155	0.00570762	0.0107733	0.000383189
Cilp2	0.00546955	0.0426462	0.00236448
Zfp300	0.00532788	0.0499707	0.00293223
9130008F23Rik	0.00522167	0.0174067	0.000709628
Slc2a4	0.00516145	0.00247316	5.92e-05
Dixdc1	0.00510195	0.0240547	0.00109662
Ehd3	0.00508676	0.0191553	0.000810846
Fbxl16	0.00508639	0.00243348	5.81e-05
Gm3704	0.00508448	0.0165347	0.000662173
Fam84a	0.00486909	0.00906296	0.000309138
Fam46d	0.00460939	0.00349932	9.23e-05
Sema5a	0.00459338	0.045414	0.00258675
Trank1	0.00439725	0.0360891	0.00186202
Egfl6	0.0041868	0.0436365	0.00245691
Pcnxl2	0.00409175	0.0194718	0.000830028
Mlxipl	0.00407861	0.00140005	3.01e-05
Piezo2	0.00401091	0.0280597	0.00135467
Arhgap19	0.00399636	5.02e-07	3e-09
Zfp941	0.00393148	0.0373222	0.00196171
9330102E08Rik	0.00375937	0.00097938	1.99e-05
4930550L24Rik	0.00371649	0.01216	0.000447145
Mmp10	0.00369337	0.0237338	0.00107682
Tnfrsf25	0.00362029	0.0213089	0.00093757
Atf7ip2	0.00356506	0.0074387	0.000238504
E130309D14Rik	0.00352289	0.00471076	0.000132907
Vegfc	0.00350558	0.0156724	0.000618012
F830016B08Rik	0.00348432	0.012667	0.000472009
Cd96	0.00334726	0.0372689	0.00195646
Chia1	0.00300442	0.0030677	7.71e-05
Mmrn2	0.00289772	0.0457407	0.0026091
Lypd6	0.00269513	0.00734299	0.000234233
AI854517	0.00259495	0.0407633	0.00223838
B3galt5	0.00257486	0.0328676	0.00165273
Fras1	0.00250554	0.0387227	0.00207718
Cytl1	0.0021795	0.000897099	1.79e-05
Map7	0.00216059	0.000534501	9.78e-06
Hc	0.00196136	0.0336062	0.00170172
Mcpt2	0.00140495	0.00344861	8.97e-05
Gldc	0.00115343	0.000115419	1.58e-06
Slc34a2	0.00040059	6.45e-05	8.06e-07
Jchain	0.000395477	0.000244102	3.81e-06
Crispld1	385.876	0.157094	0.0147668
Cnksr1	353.501	0.096195	0.00715328
Elfn1	351.391	0.206725	0.0232027
BC030499	344.229	0.0803087	0.00548529
Sv2b	327.467	0.0655505	0.00422759
Gm973	307.879	0.108995	0.0085425
Cd163l1	304.092	0.202631	0.0224196
Adamts19	271.51	0.127147	0.0106525
Gria1	268.526	0.109837	0.00862645
Prom2	267.837	0.121885	0.0100519
Ly6g6e	266.821	0.182486	0.0188232
Ano5	256.799	0.214256	0.0245922
Slc6a1	236.329	0.26396	0.0338991
Pip5kl1	231.934	0.154237	0.0142891
Thsd7a	223.415	0.224777	0.026361
Dazl	220.655	0.284079	0.0382013
Kcnmb1	220.617	0.190472	0.0202943
Fam216b	211.644	0.231861	0.0277045
Pcdhb16	199.37	0.262154	0.0334603
Cfap69	197.932	0.175121	0.0176835
Prkaa2	197.493	0.156679	0.0146901
Ap3b2	195.619	0.296441	0.0416196
Ppara	192.516	0.186886	0.0195755
Wdr72	187.128	0.250718	0.0311491
Slc28a3	186.433	0.193139	0.0207977
Fbn2	178.916	0.273838	0.0358151
Tmem117	178.172	0.31834	0.0474548
Oas1e	178.163	0.29278	0.0406542
Cfap74	176.769	0.097889	0.00737144
Gm9573	174.912	0.210167	0.023907
Myh13	174.872	0.258529	0.0326874
Trpc6	174.87	0.26099	0.0332263
Nlrp4f	174.862	0.271537	0.0353361
Klhdc7b	173.348	0.265838	0.0342693
D6Ertd474e	164.307	0.285791	0.0385486
Slc19a3	162.582	0.311032	0.0453554
1700018A04Rik	161.945	0.155779	0.0145247
Nek11	160.804	0.127159	0.0106625
Pcdhb21	158.525	0.277286	0.0365726
Stk32a	157.319	0.133611	0.0114949
Rasl10b	156.216	0.17495	0.0176508
Npffr2	153.895	0.330881	0.0506338
Pdia2	153.795	0.1397	0.0122705
4933440M02Rik	151.103	0.302899	0.0433176
Krt75	151.098	0.28983	0.0398406
Nlrp5-ps	151.098	0.28983	0.0397988
Hoxd10	150.434	0.137241	0.0119619
Atcay	150.372	0.259798	0.0330001
Slain1os	148.389	0.138664	0.0121284
Oit1	148.308	0.287297	0.0390812
Klhl32	147.694	0.309364	0.044872
4931429I11Rik	147.693	0.30863	0.0445981
Stmnd1	147.271	0.137241	0.0119496
Pcdhga9	145.208	0.150834	0.0138598
Syt13	144.923	0.309598	0.0449632
Pik3c2g	142.984	0.157897	0.0148848
6330403K07Rik	139.392	0.338036	0.0526828
Sox21	138.091	0.299168	0.0422306
D630041G03Rik	136.716	0.163937	0.0158762
Ido2	136.615	0.318331	0.0474239
Kif27	134.255	0.089254	0.00642865
Bhlhe22	133.856	0.188878	0.0199227
Pcdhga3	131.646	0.362497	0.0595676
Gnat1	131.082	0.343961	0.0543189
9130015A21Rik	130.095	0.230561	0.0274342
Crhbp	129.917	0.309505	0.0449156
Lrrc8e	128.872	0.100075	0.00761666
1700003M07Rik	128.863	0.363013	0.059697
Rec8	128.248	0.178569	0.0182006
Adam21	128.036	0.158324	0.0149954
D830026I12Rik	126.462	0.212352	0.0242958
Lrrc74b	125.491	0.222719	0.0260193
Gas2l2	123.744	0.385161	0.0664146
Klk15	122.705	0.19565	0.0212365
Xlr5c	122.004	0.230341	0.0273813
Bglap3	120.439	0.193572	0.0208625
Olfr1508	120	0.344005	0.0543595
Agtr1a	117.233	0.357309	0.0581298
B130024G19Rik	117.23	0.34821	0.0556293
4930453L07Rik	117.23	0.34821	0.055626
Fmn2	115.614	0.32828	0.0500485
Serpinb9g	114.952	0.370926	0.0618819
Gpr61	114.952	0.370687	0.0617482
C730036E19Rik	114.945	0.3461	0.054948
Sh3gl2	113.548	0.365784	0.0604373
Noxa1	112.903	0.145709	0.0130966
BC051665	112.136	0.284582	0.0383389
Rgsl1	111.661	0.278707	0.0369426
Psca	111.526	0.335862	0.0520688
Ephx4	109.386	0.367286	0.0610005
Cyp2c44	108.93	0.387949	0.0671654
Mas1	106.16	0.389577	0.0678909
Lhx6	106.121	0.281889	0.0377914
Hdx	103.831	0.401333	0.0715147
Gm7168	103.35	0.351782	0.056612
Gcnt3	102.94	0.24081	0.0294245
Apoa4	100.615	0.377598	0.0642877
Adcy10	100.383	0.120319	0.00989317
Fgf4	99.9709	0.198088	0.0216249
Gm15816	99.115	0.189964	0.0201547
Aass	97.8456	0.381846	0.0654786
Prss32	97.2204	0.361375	0.05925
H19	97.2133	0.372058	0.0624333
Gm5893	95.3238	0.269665	0.0349379
Slfn14	95.2536	0.273354	0.0356957
Kng2	95.1729	0.371658	0.0621147
Btnl1	95.0789	0.395969	0.0697701
Popdc3	94.0164	0.190414	0.0202726
Slc7a15	92.6559	0.288496	0.0394549
9430065F17Rik	92.4798	0.19565	0.0212032
Foxd4	92.2596	0.247683	0.03067
Rbm20	91.0708	0.402641	0.0719978
Slc25a34	90.0693	0.156938	0.0147356
Kcnt2	89.9254	0.426482	0.0807523
Spata31d1d	89.9161	0.398248	0.0704458
Ltk	88.6412	0.172849	0.0173247
4921507P07Rik	87.1237	0.0647263	0.00414793
4930428O21Rik	86.9737	0.425656	0.0805088
Prss35	86.7804	0.357309	0.0581227
E030013I19Rik	86.7733	0.417682	0.0776494
Tssk3	86.7678	0.401266	0.0714757
Pcdhb15	84.3559	0.414431	0.0764803
Apoh	84.1819	0.129439	0.0110054
Fcamr	84.0013	0.414431	0.0764275
Gm2176	83.98	0.350388	0.0562291
Tram1l1	82.935	0.36019	0.0589968
Adgra1	81.5722	0.412842	0.0757184
Pirt	81.5722	0.412842	0.0757148
Tmem150cos	81.2299	0.41304	0.0759075
Zdhhc11	81.2299	0.41304	0.0758862
A330041J22Rik	81.2215	0.388326	0.0672467
Gm5577	81.193	0.312325	0.0457289
Vsig1	80.8711	0.394965	0.0693667
Grid2	80.8555	0.417682	0.0776035
Fam19a5	80.8464	0.433295	0.0829657
Mansc4	80.7036	0.148921	0.0136231
Ly6g6f	80.267	0.219836	0.0255114
Dok6	79.1843	0.198027	0.0216102
Gm867	78.9207	0.286008	0.0386726
Bcas3os2	78.9102	0.152544	0.0140857
Olfr267	78.8265	0.40079	0.0712595
Tex19.1	78.7976	0.440749	0.0853848
Tmem239	78.4603	0.417352	0.0774856
Cdh15	78.4281	0.327465	0.0498676
Apoa1	78.3189	0.292136	0.0403895
Gm21859	78.2716	0.0960097	0.0071277
4921513I03Rik	76.7832	0.404375	0.0725521
Gm19990	75.6941	0.433795	0.0832129
Luzp2	75.6931	0.430313	0.0820769
Zfp804a	75.692	0.426458	0.0807304
Slc5a5	74.8141	0.312024	0.0456134
Diras1	74.7395	0.409095	0.074114
Rimbp2	73.2294	0.433048	0.0828424
Fam181a	72.9229	0.433565	0.0831231
Krt16	72.9228	0.433295	0.0830537
Cntfr	72.6957	0.412907	0.0757849
Olfr1509	72.6847	0.429959	0.0819161
Kcns3	72.6624	0.468745	0.0963749
Madcam1	71.4157	0.141386	0.0124532
Pdzd7	70.8297	0.227891	0.026911
Ppp3r2	70.6517	0.417682	0.0776266
Tmbim7	70.1415	0.402812	0.0721304
Col28a1	69.0933	0.157362	0.0148085
BB557941	68.6084	0.42227	0.0791324
4930524B15Rik	68.6082	0.422507	0.0792557
Cyp2b13	68.602	0.432939	0.0827399
Mrap2	68.6016	0.433295	0.0829884
Lim2	67.3962	0.292136	0.0403164
Klk1b1	67.391	0.469392	0.0966482
Fkbp6	66.5394	0.469392	0.0966954
Col11a1	64.5521	0.388959	0.0675238
1700060C20Rik	62.4703	0.450632	0.0888344
Gm16938	62.092	0.421164	0.0788059
D430019H16Rik	61.8791	0.299716	0.0423775
Fgf3	61.8439	0.455692	0.0905563
Gcnt4	60.5958	0.264189	0.0340013
Hoxc5	60.4313	0.447848	0.0880622
Slc10a4	60.4142	0.47529	0.0990633
Syndig1	59.3211	0.461196	0.0928224
Dbh	59.1354	0.261148	0.0332571
8430430B14Rik	59.0781	0.472341	0.0979071
Prr19	58.5712	0.254666	0.031931
Hoxd9	58.1028	0.246675	0.0304331
Wnk2	56.5888	0.215548	0.0248109
Ggt6	56.5395	0.466016	0.0952604
Cuzd1	56.538	0.461644	0.0933486
Fam81a	56.3688	0.421057	0.0787424
Try10	56.3576	0.43783	0.0844966
Hoxd3	56.3047	0.466384	0.0954077
Nmbr	56.3047	0.466384	0.0953625
Rgs17	56.0484	0.252867	0.031613
Frrs1l	53.7572	0.470032	0.0969088
Glyatl3	53.5354	0.473926	0.0984491
Efna4	52.3193	0.384757	0.066295
Ms4a18	52.2624	0.461644	0.0934897
Fgf21	52.2624	0.461644	0.0934971
Nme9	52.2521	0.477712	0.0999203
Rgs20	51.9392	0.18408	0.0191007
Trhr2	50.9772	0.481482	0.101673
1700011L22Rik	50.9604	0.433295	0.0830463
Cpvl	50.7662	0.481482	0.101794
Actn2	50.3536	0.31037	0.0452432
Rnf183	50.2194	0.466393	0.0954901
Spata18	50.2194	0.466393	0.0955038
Etnppl	48.196	0.490155	0.105118
Wasf3	48.1958	0.489856	0.104968
Fam25c	48.1797	0.443402	0.0866433
Nkx2-3	48.1644	0.4906	0.105365
Zp1	47.9219	0.312809	0.0459075
Snora20	46.3569	0.256131	0.0322091
Cfap44	46.2336	0.534282	0.12519
Tmem255b	46.2324	0.354489	0.0574533
C9	46.2057	0.383494	0.0660174
Wdr38	46.1857	0.407088	0.073613
4931430N09Rik	46.1323	0.479657	0.100582
Snap25	45.4137	0.496774	0.107447
Eqtn	45.4038	0.466393	0.0956081
Crybb3	45.2269	0.49836	0.107942
Hoxd8	45.2211	0.479311	0.100422
4930573O16Rik	44.3862	0.320561	0.0480901
Abcc2	44.1335	0.423032	0.0795903
A730056A06Rik	44.0876	0.487848	0.104039
Glt1d1	42.9965	0.251567	0.031357
Lrrc6	42.8742	0.3461	0.0549591
Calb2	42.6324	0.504332	0.111353
Mir6395	42.5822	0.381279	0.0652769
C730027H18Rik	42.4573	0.504683	0.111495
Dytn	42.4088	0.379993	0.0649322
Zfhx4	42.0321	0.514168	0.115153
Phex	42.0252	0.524225	0.12027
Smtnl1	42.0229	0.527753	0.122078
Nespas	41.7602	0.289553	0.0396489
Col25a1	41.0421	0.257953	0.0325227
4933406M09Rik	40.9328	0.312918	0.0459876
C1ql2	40.0908	0.169562	0.0168027
Insl5	39.9762	0.539194	0.127926
Pantr1	39.8506	0.513844	0.114926
Ssmem1	39.6931	0.530751	0.123337
Drd2	39.6875	0.514052	0.115062
Cldn11	39.6875	0.513972	0.114997
Phox2a	39.6635	0.445961	0.0873806
Slit1	39.637	0.385658	0.0665635
Arhgef33	39.007	0.259479	0.0329277
A930003A15Rik	38.9911	0.309202	0.0448085
1700034H15Rik	38.5246	0.164236	0.0159197
Mir7240	38.2698	0.231556	0.0276395
4930519F16Rik	37.9671	0.495384	0.106883
Dupd1	37.9601	0.504332	0.111306
Plekhg4	37.5716	0.285888	0.0385734
Cdhr5	37.5625	0.423548	0.0797822
1700030M09Rik	37.0677	0.518692	0.117306
Rtbdn	36.978	0.330881	0.0506463
Ube2ql1	35.3806	0.335387	0.051954
Cdh10	34.2999	0.567384	0.142746
Atp1b4	34.2392	0.414991	0.0767584
Vmn2r89	34.1481	0.531576	0.123659
Rims1	34.1406	0.510232	0.113506
C2cd4a	34.1155	0.28983	0.0398376
D630023F18Rik	34.0325	0.266432	0.0343773
Ppp1r3a	33.9876	0.386734	0.0668539
Ly6g6d	33.9712	0.402641	0.0720009
Nwd2	33.9531	0.419874	0.0783492
Platr21	33.8501	0.557174	0.135499
Mir421	33.364	0.298307	0.0420568
Mir1955	32.7647	0.262583	0.0335474
Mir7014	31.9363	0.136531	0.0118355
A630095N17Rik	31.9096	0.428988	0.0816522
Otor	31.8357	0.520541	0.118406
Apobec2	31.8285	0.119072	0.00968963
Gm19395	31.8168	0.548228	0.131659
Ccl19	31.5057	0.54108	0.128602
3010001F23Rik	31.3914	0.58242	0.149995
Hesx1	31.3357	0.434931	0.0835987
5730403I07Rik	31.3194	0.347059	0.0553111
Xlr5a	31.3135	0.351348	0.0564695
Mir8103	31.2822	0.341893	0.0538051
Hymai	31.2453	0.263192	0.0336574
Muc5b	30.9107	0.466393	0.0956061
4933413J09Rik	30.2421	0.301269	0.0428322
Tctex1d1	29.8286	0.481482	0.101803
Ribc2	29.7879	0.534818	0.125526
Lrrc52	29.7879	0.534818	0.125546
Gad1os	29.7878	0.534818	0.125592
Cbs	29.7589	0.578481	0.147869
Inhbb	29.4412	0.480586	0.101191
Pcdhgc5	29.2586	0.472712	0.0980777
1700016L21Rik	28.7127	0.523164	0.119839
Mroh5	28.6169	0.577536	0.14732
Mir1961	28.6075	0.550099	0.132715
Mab21l1	28.6075	0.550058	0.132666
Dppa4	28.6075	0.550058	0.132608
Akap14	27.9102	0.372058	0.0624532
Cyp2d26	27.7515	0.534719	0.125463
Scgb1c1	27.7456	0.542255	0.129412
Tlx2	27.7456	0.542255	0.129424
4930486F22Rik	27.7456	0.542255	0.12943
Gpr75	27.7225	0.577126	0.146832
Mir5106	27.6486	0.161532	0.0155307
Dpp6	27.1382	0.617149	0.168494
Mir7062	26.5784	0.262826	0.0335987
Has2os	26.4656	0.35963	0.0588313
Mir6920	25.8459	0.412805	0.0755722
Rad51ap2	25.8401	0.567031	0.142513
Ccdc36	25.8391	0.564657	0.14102
2810410L24Rik	25.8215	0.520383	0.118349
Sox15	25.8203	0.517734	0.116962
Mir6899	25.7978	0.407046	0.0735885
Golt1a	25.7031	0.552927	0.133879
Olfr18	25.703	0.553092	0.133941
B4galnt3	25.703	0.55312	0.133971
Tex36	25.7029	0.553169	0.134006
Nutm1	25.6935	0.564345	0.14078
1700124L16Rik	24.6128	0.301029	0.0427365
Pcdhga11	24.4404	0.519399	0.117747
Rbm24	24.3658	0.675452	0.202517
Snord73a	24.3644	0.188878	0.0199234
1700048O20Rik	24.0459	0.273903	0.0358347
Ankrd6	23.9679	0.464822	0.094864
Gm1141	23.813	0.406058	0.0732515
Ly6g5c	23.7597	0.452989	0.0895738
Gm572	23.754	0.458247	0.0916269
8030442B05Rik	23.6623	0.55743	0.137735
Vsx1	23.6622	0.55743	0.137761
A230057D06Rik	23.6478	0.578752	0.148237
Phgr1	23.6428	0.586165	0.152139
Wscd1	23.6228	0.533019	0.124584
Dthd1	23.5811	0.50927	0.113168
Rimbp3	23.4751	0.640316	0.181579
Htr1d	23.1592	0.575937	0.146195
Mannr	23.0725	0.588344	0.153296
Nkx2-5	23.0681	0.576892	0.146697
Olfr32	23.0681	0.576847	0.146662
Ofcc1	23.0681	0.576784	0.146623
Olfr108	23.068	0.576766	0.146594
Pebp4	23.068	0.576766	0.146576
Xlr5b	23.0679	0.576584	0.146456
Gm16702	23.0652	0.567062	0.142572
Cyyr1	23.0514	0.534282	0.125171
9630028B13Rik	23.0244	0.476723	0.0996353
Npas3	23.0203	0.469	0.096504
Tmc5	22.9774	0.635904	0.17886
Slc2a12	22.9317	0.389577	0.0678757
F12	22.9044	0.334413	0.0516524
Ism2	22.4071	0.443055	0.0863576
Unc5c	22.4009	0.0686668	0.00449043
Bche	22.3233	0.549138	0.132242
Tecrl	22.1703	0.63735	0.179662
Fitm1	21.92	0.324839	0.0491361
Mir6908	21.6472	0.467714	0.0960095
Tmem235	21.6181	0.571656	0.144525
Tbc1d21	21.6181	0.571656	0.14457
Oog4	21.613	0.578724	0.148184
Dppa3	21.5993	0.597668	0.158623
Cyp2w1	21.589	0.615915	0.167372
AA388235	21.1202	0.449852	0.0886022
Nav3	20.8057	0.51424	0.115247
Myoz3	20.3789	0.59494	0.156968
Sebox	20.3765	0.58893	0.153617
A530065N20Rik	20.3739	0.582565	0.15012
C430002N11Rik	20.2994	0.595059	0.157103
AW549542	20.2994	0.595059	0.157102
H2-M10.4	20.235	0.367286	0.0609169
Mir342	20.1978	0.350404	0.0562604
Aox2	20.1291	0.33521	0.0518858
Kremen2	19.706	0.735872	0.237537
Fam227b	19.6777	0.476433	0.0995551
Mir133c	19.6542	0.498624	0.108643
Cntn3	19.5911	0.56426	0.140736
Cfap221	19.5869	0.569394	0.143415
Avp	19.5843	0.572936	0.145087
Glycam1	19.5747	0.585255	0.151631
Gm4371	19.5746	0.585255	0.1517
A730036I17Rik	19.5745	0.585494	0.15181
Gp2	19.5604	0.261722	0.0333623
Ffar3	19.5506	0.620416	0.170315
Nr1i2	19.0503	0.693962	0.212442
Tecta	19.0295	0.602472	0.161491
Lkaaear1	18.9442	0.485913	0.103406
Ptcra	18.8022	0.42227	0.079142
Muc4	18.6995	0.601022	0.160616
Dreh	18.5134	0.718599	0.227753
Best2	18.3109	0.716344	0.226598
Gm996	18.0618	0.587332	0.152909
Ankrd53	17.999	0.293759	0.0408984
B930018H19Rik	17.8076	0.376613	0.0637686
Gdpd4	17.7131	0.578697	0.148092
Serpina3c	17.7078	0.383498	0.0660337
Mir6932	17.5819	0.417295	0.0774578
1700018B08Rik	17.5642	0.559984	0.13892
D630024D03Rik	17.5617	0.538882	0.127587
A530050N04Rik	17.5583	0.6634	0.196322
Blk	17.5504	0.519991	0.118154
Cnfn	17.5371	0.592073	0.155722
Mir146	17.5302	0.601022	0.160602
Unc79	17.5301	0.601022	0.160635
Dppa1	17.5301	0.601022	0.16069
Cntn6	17.5301	0.601022	0.160693
Wdr95	17.5298	0.617074	0.168084
Rps6ka6	17.5224	0.7091	0.221656
Plb1	17.5173	0.620438	0.170347
Ccdc153	17.5104	0.631751	0.175936
Lmo3	17.5092	0.633767	0.177017
Mir669e	17.5027	0.463919	0.0943989
Akap6	17.502	0.642137	0.183272
Saa1	17.4917	0.656961	0.192974
Klhl31	17.4876	0.524415	0.120446
5430431A17Rik	17.3486	0.216225	0.0249596
4921507L20Rik	17.2977	0.182102	0.0187463
4930444P10Rik	17.2734	0.570097	0.143779
Nrxn1	17.1392	0.39714	0.0700902
Pld6	17.1054	0.240209	0.0292874
4930590J08Rik	17.0774	0.31271	0.045846
4930502E09Rik	16.814	0.406552	0.0734207
E130218I03Rik	16.6629	0.280839	0.0374437
Fign	16.6233	0.743255	0.24278
Gadl1	16.2631	0.689036	0.209693
Spag8	15.7622	0.193323	0.0208277
Myh15	15.6483	0.523164	0.119811
Gal3st1	15.6215	0.172849	0.0173366
Gm12718	15.5668	0.534699	0.125353
Lypd3	15.5115	0.622587	0.171303
Gm6787	15.5006	0.220332	0.0256141
Mir652	15.4864	0.620611	0.170445
Tmem132c	15.4815	0.377598	0.0642743
Pde4c	15.4446	0.288306	0.0393192
4833411C07Rik	15.4223	0.726907	0.232291
Skida1	15.3083	0.457211	0.0911202
4930544D05Rik	15.1998	0.622641	0.17143
Fam229a	15.1226	0.475501	0.0991798
Sox8	15.0885	0.762997	0.258759
Pcdhgb8	15.056	0.442441	0.0860832
Wisp3	15.0279	0.602218	0.161384
Osbp2	14.9212	0.412411	0.0753354
Trp73	14.9009	0.748598	0.2486
Mir6898	14.8889	0.45445	0.0900117
Mir5110	14.8612	0.465082	0.0949551
Glod5	14.8172	0.642809	0.183621
Ttr	14.7651	0.650502	0.189362
Gm9961	14.7621	0.644607	0.184547
Mir7077	14.7618	0.643605	0.184139
Kcnk4	14.7525	0.6212	0.170683
4930522O17Rik	14.7514	0.618223	0.169319
Esr2	14.7505	0.617074	0.168066
Amelx	14.7395	0.504764	0.111594
Gm38431	14.7388	0.589409	0.154008
Krt4	14.7339	0.13616	0.0117811
Mir6919	14.5723	0.369499	0.0615201
Matn1	14.5148	0.533784	0.124982
Rfpl4	14.3834	0.667546	0.198227
Pglyrp4	14.2414	0.615096	0.166845
Atxn7l1os2	14.1644	0.0692246	0.0045409
Mir6953	13.9519	0.352321	0.0567989
Rph3al	13.9251	0.291521	0.0401452
2010010A06Rik	13.877	0.582956	0.150332
4930486L24Rik	13.7909	0.516188	0.115927
Timp4	13.7907	0.471912	0.0977603
Tcerg1l	13.7483	0.555897	0.134848
Homer2	13.5888	0.372074	0.0625775
Atp2c2	13.475	0.428978	0.081629
Adam18	13.4691	0.608828	0.164342
1700001C02Rik	13.457	0.62381	0.172037
Galr3	13.4558	0.625312	0.172837
8430423G03Rik	13.4407	0.642809	0.183539
Gm15217	13.4406	0.642809	0.183598
Sdr16c5	13.4405	0.642809	0.183656
6430562O15Rik	13.3371	0.529147	0.122693
Ect2l	13.2953	0.806257	0.287606
Pydc3	13.294	0.199583	0.0219026
9230116L04Rik	13.2451	0.365344	0.0603047
Hgd	13.1763	0.789854	0.274985
Slc34a1	13.1579	0.530047	0.122978
Fhod3	13.0903	0.288376	0.0393492
Prdm16	12.9506	0.434037	0.0833913
Mir704	12.8546	0.400983	0.0714088
Pln	12.8003	0.0657404	0.0042449
2610028H24Rik	12.7511	0.685443	0.207758
Trim9	12.7477	0.739146	0.239657
Mir7667	12.6778	0.563413	0.140294
Pcdhb8	12.676	0.80855	0.289735
Efcab8	12.6609	0.686165	0.208313
Dsc2	12.6375	0.617149	0.168543
Sec1	12.5597	0.745664	0.244178
4833427F10Rik	12.5368	0.532148	0.124114
Nr2e1	12.2414	0.45357	0.089756
Fam92b	12.2202	0.441089	0.0854869
Eomes	12.1647	0.512591	0.11431
9430041J12Rik	12.1551	0.54239	0.129484
Camk2b	12.1299	0.466393	0.0954535
Slc45a1	12.1178	0.560948	0.139402
Gm10373	12.0458	0.702341	0.217481
Gm5535	12.0439	0.697538	0.21432
Kif16bos	12.0338	0.668567	0.198842
Dlx4	12.0282	0.654282	0.191184
1700039E15Rik	11.9984	0.693049	0.211993
4631405J19Rik	11.9877	0.661615	0.195307
Dnah7b	11.9679	0.277107	0.0365149
Agtr1b	11.9602	0.604936	0.162672
Mir1b	11.9592	0.602936	0.161687
Slc15a5	11.9522	0.591452	0.155187
Gucy1a2	11.9441	0.527001	0.121688
Nptx1	11.9292	0.517267	0.116697
Mir7025	11.9245	0.527211	0.121855
Ephb3	11.9239	0.498386	0.108322
Vstm2b	11.9048	0.527701	0.122023
Slc46a2	11.9027	0.272019	0.0354323
Rassf10	11.8065	0.820746	0.301531
Mir7063	11.798	0.412805	0.0755399
4930447F24Rik	11.774	0.536011	0.12651
Mir687	11.5984	0.501215	0.109844
Mir6909	11.5041	0.562052	0.139794
Vsig2	11.4736	0.587332	0.152791
Plin4	11.4126	0.647784	0.186753
Mir30b	11.4095	0.649415	0.188807
Kndc1	11.4094	0.7091	0.22168
1700017G19Rik	11.4087	0.315072	0.046459
Olfr78	11.3961	0.668042	0.198435
Halr1	11.3956	0.668567	0.198852
Kiss1	11.3955	0.668567	0.198878
0610039H22Rik	11.3923	0.673021	0.201332
Nap1l5	11.3196	0.287225	0.0390245
Ttn	11.3191	0.171483	0.0170914
1700030F04Rik	11.3075	0.533782	0.124872
Igfals	11.2954	0.7365	0.23792
Ccdc158	11.277	0.567203	0.142655
Mark1	11.2151	0.843776	0.318839
Fam184b	11.2106	0.46442	0.0947032
Gm16523	11.1531	0.739146	0.239933
2610507I01Rik	11.1383	0.330086	0.050457
Slc2a13	11.1159	0.695162	0.213066
Pbx4	11.1124	0.716344	0.226579
Obscn	11.0512	0.518923	0.117468
Ptgdr2	11.0099	0.190024	0.0201688
Dcbld1	10.9815	0.514212	0.115219
Mir17	10.9785	0.136992	0.0119117
A730020E08Rik	10.9241	0.79204	0.276446
Tcap	10.8466	0.489174	0.104681
C130060C02Rik	10.843	0.524504	0.120661
Trim58	10.8111	0.851501	0.324703
Cr2	10.7061	0.615287	0.16707
Olfr1258	10.6522	0.823687	0.303524
Erich2	10.6225	0.824651	0.30485
Zf12	10.6063	0.496851	0.107504
Cecr6	10.5995	0.346369	0.055031
Cnga3	10.5968	0.776138	0.265867
D630039A03Rik	10.5781	0.308112	0.0444613
S1pr5	10.5736	0.187869	0.0197571
6030443J06Rik	10.5294	0.454814	0.0901583
Rbakdn	10.519	0.3461	0.0548475
Mapk15	10.498	0.559681	0.138791
Rsph4a	10.4949	0.716591	0.226794
Tmem178	10.4329	0.530751	0.123315
Mir3971	10.4103	0.493181	0.106193
Heatr9	10.4043	0.806257	0.287433
Barhl1	10.3366	0.729336	0.233814
Ccdc30	10.275	0.417968	0.0777197
3110035E14Rik	10.2694	0.247645	0.0306222
Actc1	10.1814	0.639237	0.180997
Spin2c	10.1749	0.697674	0.214501
Pla2g12b	10.1542	0.656961	0.192983
Mir3474	10.1139	0.523885	0.120096
Plag1	10.0779	0.498386	0.108392
Crct1	10.0506	0.458122	0.0915643
C030034L19Rik	10.0339	0.218563	0.0252598
Mir8095	10.007	0.338857	0.0531305
Erich3	9.98116	0.424233	0.0801006
Ypel4	9.97641	0.424108	0.0800075
Itga2	9.95834	0.240209	0.0293013
Myoz2	9.87668	0.73112	0.234788
Sncaip	9.8047	0.53057	0.123161
4930509E16Rik	9.79654	0.599367	0.159407
5031426D15Rik	9.74179	0.498555	0.108567
Krt17	9.70924	0.647784	0.18626
Txlnb	9.70568	0.500303	0.109249
Mirlet7d	9.65054	0.469392	0.0967193
Prkg2	9.60418	0.54108	0.128603
Trpc1	9.60343	0.234189	0.028232
C1qtnf3	9.59968	0.399866	0.070957
Zfp385b	9.56532	0.875825	0.347368
Cwh43	9.52754	0.753596	0.251991
Dtx1	9.51555	0.778028	0.267014
Gpc6	9.49923	0.519565	0.118016
Cabp1	9.48902	0.577276	0.147081
Frmpd4	9.48902	0.577276	0.147081
Slc51b	9.48902	0.577276	0.147081
Fmr1os	9.48896	0.577276	0.147102
Tox3	9.4455	0.197019	0.0214356
Sertad4	9.39948	0.609839	0.164933
Nsun7	9.39049	0.820369	0.301159
C030013C21Rik	9.3709	0.591766	0.155399
Hoxaas2	9.3637	0.68654	0.208536
4930432J09Rik	9.30741	0.760734	0.25695
Tmem8c	9.27215	0.759728	0.256024
Btbd18	9.25397	0.665916	0.197285
Edn2	9.23001	0.737412	0.238698
Samd12	9.22665	0.775863	0.265727
Gm20139	9.2202	0.711805	0.223472
Rab11fip4os2	9.21953	0.710508	0.222512
Olfr229	9.21849	0.707873	0.221049
Gabrr2	9.2097	0.156679	0.014692
Psors1c2	9.20685	0.873828	0.345827
Gfra1	9.20667	0.757464	0.254432
4930470H14Rik	9.18958	0.647832	0.187683
Mir26a-2	9.17444	0.590242	0.154696
4930521E06Rik	9.17436	0.590242	0.154647
Gabrr3	9.17435	0.590242	0.154647
Syna	9.14989	0.595059	0.157116
Krt85	9.14646	0.591145	0.155018
Vgf	9.14613	0.0786245	0.00534766
Olfr222	9.0899	0.843179	0.318372
Capn13	9.08864	0.465446	0.0950865
Ano7	9.04428	0.424469	0.0801625
Tfap2a	9.03203	0.476433	0.0994921
Tdrd6	9.01065	0.814165	0.294114
Pcdhga4	8.9161	0.791493	0.276187
Ppp1r32	8.90301	0.372739	0.062838
Myom2	8.87509	0.868675	0.341302
Gm5532	8.85609	0.655173	0.191701
Otop1	8.82006	0.765026	0.259915
1810041L15Rik	8.74837	0.570308	0.143892
Gm1045	8.74192	0.522197	0.119094
Rims2	8.71425	0.690334	0.210343
Hhipl1	8.7037	0.615466	0.167185
Dpyd	8.69155	0.335149	0.0518623
Calr4	8.69112	0.770164	0.262546
Cyp17a1	8.64479	0.585494	0.151834
9330188P03Rik	8.63708	0.890235	0.358798
Grhl2	8.63334	0.763181	0.258946
Nptxr	8.56948	0.17756	0.0180097
Susd2	8.56946	0.582469	0.150072
Dnase2b	8.56796	0.653024	0.190605
Mir26a-1	8.56496	0.570513	0.144119
Papolb	8.55695	0.540434	0.128331
Gm8234	8.55636	0.570308	0.143872
Gm6086	8.54256	0.547376	0.131123
D630045J12Rik	8.53284	0.225537	0.0265055
Gm21319	8.53163	0.486141	0.103475
Snord53	8.52457	0.608314	0.164153
Nyap1	8.50159	0.712296	0.223685
Csrp3	8.42062	0.626386	0.17357
Anxa10	8.40513	0.873598	0.345406
D630003M21Rik	8.39436	0.734448	0.236385
Sfrp5	8.38535	0.592149	0.15579
Clca3a1	8.37161	0.56625	0.141904
2018-03-01	8.3179	0.559477	0.138632
Hyal5	8.31645	0.301376	0.0428722
Crabp2	8.29457	0.739146	0.240642
Papln	8.23844	0.435762	0.0839191
Mybpc2	8.21689	0.603154	0.161773
Mapk4	8.20058	0.412229	0.0752514
S100a14	8.14488	0.55743	0.135935
Mettl21c	8.10703	0.421051	0.078724
Mir7031	8.08158	0.400819	0.0712812
Pramel7	8.05785	0.536783	0.126739
Snora35	8.03786	0.672828	0.201206
Masp1	8.03274	0.944117	0.399745
Ptchd4	8.02672	0.496851	0.107504
Dynlrb2	8.00534	0.714787	0.225668
Map6d1	7.99646	0.697538	0.214317
Hus1b	7.99158	0.86669	0.339124
1700024F13Rik	7.98912	0.580365	0.149113
Pde6b	7.97857	0.423032	0.0794859
Tcf23	7.95707	0.680645	0.204748
1700097N02Rik	7.92154	0.338152	0.0527511
1600029I14Rik	7.89901	0.657174	0.193234
Ror2	7.89616	0.641556	0.182652
4933432I03Rik	7.88846	0.25525	0.0320146
Ddo	7.86804	0.739146	0.240314
0610005C13Rik	7.83935	0.423032	0.0796115
Cpb1	7.82809	0.871587	0.343756
Mal	7.82159	0.612177	0.165848
Zmynd12	7.81298	0.762126	0.258094
Olfr372	7.79147	0.488833	0.104488
4632428C04Rik	7.79113	0.410139	0.0745173
Lrrc19	7.76582	0.570339	0.144003
Grrp1	7.75823	0.621754	0.170988
Mir706	7.75597	0.702837	0.217925
Pcyt1b	7.72966	0.665038	0.196971
Tex11	7.69488	0.633782	0.177047
1810006J02Rik	7.69171	0.180524	0.0185039
Prr18	7.68643	0.23745	0.0287799
Cntn4	7.68496	0.582956	0.150443
Gpr88	7.6773	0.433048	0.0828999
A930024E05Rik	7.67664	0.641776	0.182857
Elane	7.66164	0.351674	0.0565602
1700012B09Rik	7.65961	0.362497	0.0595534
Gm12253	7.63073	0.532018	0.123827
Myl2	7.56837	0.708238	0.221221
Slc12a5	7.55032	0.334878	0.0517642
Itgb1bp2	7.54998	0.533784	0.124972
Lrrc16b	7.51867	0.607691	0.1637
Kcnk7	7.51055	0.127937	0.0107605
A330076H08Rik	7.49824	0.773101	0.264464
Miox	7.46307	0.493181	0.106171
Cyp27b1	7.46041	0.914882	0.377323
Sgip1	7.45679	0.236573	0.0286378
4831440E17Rik	7.44419	0.122903	0.010176
Mir1967	7.41871	0.641207	0.182352
Defa22	7.41858	0.641207	0.182403
Doc2b	7.41858	0.641207	0.182403
Gabrr1	7.41858	0.641207	0.182403
Hoxc9	7.41858	0.641207	0.182403
Tnnt2	7.41203	0.63209	0.176212
Gm5820	7.40494	0.648357	0.187995
Car5a	7.39284	0.657174	0.193272
Iglon5	7.38429	0.535372	0.126122
Gpr182	7.37534	0.520125	0.118205
Mir8120	7.36856	0.680796	0.2049
Cryba1	7.3499	0.698073	0.214941
Pls1	7.34496	0.70267	0.217784
Greb1	7.33819	0.519312	0.117663
Gm10768	7.32899	0.718412	0.227576
Tfap2e	7.32062	0.943393	0.399207
Trpc5	7.31413	0.895089	0.361576
Mboat2	7.29663	0.758933	0.255112
Celf5	7.28744	0.762528	0.258443
Shh	7.27502	0.78252	0.269651
4930404I05Rik	7.26565	0.230341	0.0273751
Rdh18-ps	7.25701	0.668567	0.198919
Acsm3	7.22547	0.922638	0.383019
1700029H14Rik	7.19961	0.143207	0.012732
A930016O22Rik	7.17697	0.519399	0.117752
4930415O20Rik	7.17626	0.906528	0.37106
Klhl29	7.16793	0.737088	0.238362
Gm4827	7.14096	0.90674	0.371185
Trim55	7.12563	0.69011	0.210105
Ccdc68	7.11819	0.302651	0.043227
2200002J24Rik	7.08466	0.433867	0.0833055
Opcml	7.06726	0.761302	0.257481
Lzts1	7.03069	0.956595	0.410083
Srcin1	7.02929	0.735157	0.23701
Zfp831	7.00742	0.167433	0.016454
Enox1	6.97057	0.771045	0.263161
Lrrc9	6.96485	0.824651	0.304734
Ccdc141	6.82837	0.612126	0.165809
Iqch	6.81157	0.807656	0.288985
Zfp786	6.77784	0.846809	0.321221
Khdc3	6.76872	0.68654	0.208568
Gm5294	6.76513	0.594776	0.156757
Spire2	6.75935	0.655338	0.191943
Coch	6.75477	0.625832	0.173058
Hoxb7	6.74032	0.872464	0.344419
Mir7087	6.726	0.668503	0.198654
Slc44a4	6.69825	0.471813	0.0977011
Dpf3	6.68621	0.219036	0.0253737
Efhd1	6.68299	0.514356	0.115294
Fndc4	6.66275	0.315148	0.046496
Prps1l1	6.65192	0.718778	0.227986
4933407L21Rik	6.64829	0.748598	0.246456
Adamts7	6.63401	0.669962	0.199801
4930412C18Rik	6.61833	0.500036	0.109155
Ppp2r2c	6.61129	0.96732	0.41868
4930552P12Rik	6.61097	0.635755	0.178743
Pnck	6.58236	0.229847	0.0272567
Pnmal2	6.55601	0.925357	0.385322
Borg	6.5535	0.909267	0.372926
Thsd1	6.54153	0.333689	0.0514996
9430018G01Rik	6.53396	0.867744	0.340297
Cnga1	6.52372	0.751026	0.25037
BC048671	6.49214	0.967027	0.418355
Scn8a	6.48366	0.800562	0.28189
AI414108	6.47636	0.785122	0.271193
Gck	6.47583	0.898668	0.364887
G6pc2	6.4656	0.805432	0.285781
Klhdc7a	6.46165	0.796181	0.279347
1700001C19Rik	6.46162	0.804724	0.285036
Cml3	6.45884	0.789854	0.275015
Mir7679	6.44083	0.726927	0.23235
Snord110	6.43671	0.60921	0.164529
Gm3086	6.42793	0.736253	0.23772
Trim10	6.42685	0.95911	0.411786
Wfdc12	6.42235	0.727095	0.2325
Mir6999	6.41888	0.70949	0.22196
Ern2	6.4128	0.692455	0.211443
Nlrp5	6.4128	0.692455	0.211443
D930032P07Rik	6.41273	0.692455	0.211397
D630045M09Rik	6.40428	0.692715	0.211603
Gm17644	6.40125	0.698984	0.215564
5033428I22Rik	6.39588	0.692813	0.211839
Fut1	6.39588	0.692813	0.211839
Gm14548	6.39588	0.692813	0.211839
Gm4477	6.39588	0.692813	0.211839
Mir501	6.39588	0.692813	0.211839
Mir6900	6.39588	0.692813	0.211839
Serpina1c	6.39583	0.692813	0.211807
Ppp2r2b	6.38203	0.971755	0.42231
Aif1l	6.36893	0.145248	0.0130254
Myo18b	6.36653	0.437025	0.0842748
Mir6910	6.36564	0.647784	0.186835
Maneal	6.36103	0.251567	0.0313478
Elovl3	6.35882	0.734549	0.236448
Mir7035	6.34923	0.638227	0.180301
Reck	6.33674	0.234156	0.0281609
Cidea	6.3208	0.786647	0.272325
Klhl23	6.28833	0.481375	0.101509
Gm5122	6.28259	0.462264	0.093793
Prg3	6.2807	0.319969	0.0479463
Igdcc4	6.28054	0.558366	0.138168
Qrich2	6.26755	0.710171	0.222337
BC049730	6.25949	0.593758	0.156432
1700048M11Rik	6.25901	0.781788	0.269183
Cyp3a13	6.21944	0.713779	0.224939
Nmrk2	6.20293	0.909694	0.373213
5930412G12Rik	6.18207	0.842746	0.317772
Aplnr	6.17918	0.616162	0.167629
Trim42	6.16366	0.825374	0.305227
Snord85	6.15932	0.842315	0.317198
Tcf7l1	6.15347	0.4226	0.0792904
Itga11	6.15148	0.617396	0.168799
4930558J18Rik	6.14714	0.638082	0.180156
Mmrn1	6.14329	0.316686	0.0468486
Gng8	6.13601	0.358706	0.0585605
Ttc25	6.13082	0.458703	0.0918499
Rpgrip1	6.1118	0.413329	0.0760785
Bmp3	6.10471	0.193139	0.0207999
Cpsf4l	6.09643	0.797139	0.280031
Gm10790	6.09612	0.848852	0.322808
Ica1l	6.07839	0.0567447	0.00348308
I730030J21Rik	6.07624	0.224159	0.0262427
Ptpn5	6.06353	0.739146	0.240302
Mir8100	6.04761	0.758864	0.255026
Mir215	6.03923	0.519565	0.117926
Mylk3	6.02352	0.522376	0.119188
Megf10	5.99941	0.967325	0.418732
Apom	5.99873	0.514052	0.115055
Cldn19	5.99406	0.87763	0.348594
Shisa9	5.96702	0.795489	0.278836
Cacna1g	5.93609	0.878296	0.34911
Fam178b	5.9244	0.747371	0.245227
Cd19	5.90968	0.918799	0.380221
Unc5b	5.88608	0.333217	0.0513995
1110028F11Rik	5.88503	0.535051	0.125715
Ltf	5.87562	0.123003	0.0101894
Gm13293	5.86552	0.814755	0.29703
Msi1	5.85962	0.714787	0.225563
Ahsg	5.85952	0.494866	0.106736
Snora23	5.8593	0.684511	0.207363
Mir7045	5.8516	0.714787	0.225696
Mir6959	5.85121	0.716591	0.226762
9430083A17Rik	5.83414	0.488646	0.104364
Sh3bgr	5.82417	0.346918	0.0552319
Axin2	5.79818	0.382581	0.065798
Tril	5.78413	0.808765	0.289922
Zcchc5	5.77603	1	0.449137
Gsg1l	5.75426	0.776967	0.266389
Mpo	5.75258	0.189845	0.0201343
Pm20d2	5.74745	0.810802	0.291503
Sstr2	5.72966	0.221889	0.0258769
Orm2	5.71523	0.472712	0.0980435
Hyal4	5.70694	0.616939	0.16797
Bcl2l15	5.70552	0.18408	0.0190868
Lama2	5.70145	0.33521	0.0518992
Tssk4	5.68888	0.410034	0.0743992
B230208H11Rik	5.68799	0.155382	0.0144687
Mir142b	5.68622	0.120319	0.0098783
Mir339	5.67714	0.28916	0.0395639
1700001P01Rik	5.66827	0.556708	0.135319
Klhl4	5.64795	0.783833	0.270479
Pcdhga8	5.64588	0.751243	0.250527
Hey2	5.6181	0.713618	0.22486
Scd4	5.61505	0.609906	0.164994
Erp27	5.60826	0.330958	0.0506716
Eml5	5.60794	0.0558593	0.00339514
Trim15	5.60236	0.569397	0.143472
Ggn	5.58433	0.902748	0.36818
Gm24148	5.58225	0.521292	0.118663
H2-M10.2	5.57703	0.4906	0.105376
Ngp	5.57419	0.479311	0.100442
Gm3716	5.57084	0.814086	0.294052
Itgb3	5.56239	0.0589257	0.00367344
Cd28	5.5505	0.569397	0.14349
Tac4	5.53056	0.865164	0.337974
Reep1	5.52735	0.698464	0.215184
Spats1	5.51579	0.792644	0.277083
Ugt1a2	5.51566	0.915498	0.377919
Chrne	5.515	0.374653	0.063268
Ccdc63	5.47845	0.387662	0.0670999
Tead1	5.46945	0.597078	0.158163
Cyp26b1	5.46293	0.793332	0.277544
Gm10640	5.45798	0.917179	0.379179
Gm16548	5.45378	0.156609	0.0146727
Slc7a13	5.45244	0.837567	0.313269
Casr	5.44875	0.90236	0.367913
Bcas3os1	5.43612	0.284521	0.038317
Rtkn	5.43557	0.352672	0.056899
D7Ertd143e	5.43361	0.62381	0.172064
4931402G19Rik	5.40821	0.691696	0.210928
Eaf2	5.40623	0.532676	0.124448
Cilp	5.39595	0.450632	0.0888494
Nppa	5.38396	0.472712	0.0980808
Mir6907	5.37318	0.714794	0.225843
AI463170	5.3637	0.602218	0.161399
Serpina11	5.35851	0.285791	0.0385406
Rasl12	5.3403	0.442441	0.0861276
Col6a4	5.33561	0.871259	0.343351
Ccr1l1	5.33353	0.583445	0.15071
Mir6410	5.33346	0.739146	0.24046
Apol11b	5.33343	0.739146	0.240474
Scarna9	5.33342	0.739146	0.240479
B230206H07Rik	5.33335	0.739146	0.240512
4930506A18Rik	5.33325	0.739146	0.24056
Cnpy1	5.33325	0.739146	0.24056
Gm11549	5.33325	0.739146	0.24056
Gm4907	5.33325	0.739146	0.24056
Lhx9	5.33325	0.739146	0.24056
Mir6996	5.33325	0.739146	0.24056
Mir701	5.33325	0.739146	0.24056
Mir7034	5.33325	0.739146	0.24056
Mir7044	5.33325	0.739146	0.24056
Myocd	5.33325	0.739146	0.24056
Oosp1	5.33325	0.739146	0.24056
Gm11944	5.32291	0.625087	0.172749
Amn	5.31653	0.559477	0.138649
Mir6939	5.31263	0.680954	0.205005
Mir6924	5.29862	0.82763	0.306683
Chrna7	5.28595	0.960681	0.412895
Mboat4	5.27099	0.96749	0.418951
Wdr63	5.26801	0.60806	0.164035
2810433D01Rik	5.26779	0.936785	0.393457
Cdcp1	5.26713	0.713336	0.224683
Rab25	5.26099	0.650858	0.189546
4930558K02Rik	5.26099	0.904326	0.369196
1700023F06Rik	5.25891	0.783642	0.27022
Snord90	5.24464	0.814502	0.294711
Gsdmcl-ps	5.24184	0.814731	0.296988
Avpr2	5.23925	0.55743	0.136186
4930445N18Rik	5.23313	0.446946	0.0877123
Syt2	5.22847	0.829887	0.308559
Mir1929	5.22843	0.829887	0.308595
Tspear	5.22786	0.719548	0.228319
Efcab12	5.22595	0.538926	0.127819
Zfp811	5.21713	0.871259	0.343429
Fetub	5.21083	0.873598	0.345316
Camp	5.19415	0.78252	0.269705
Atp8a2	5.18858	0.353832	0.0572888
4933408N05Rik	5.18005	0.550654	0.13295
Fam131b	5.1694	0.809552	0.290459
Wfdc2	5.16007	0.210857	0.024032
Xk	5.15913	0.457828	0.0913328
Sectm1b	5.15843	0.913682	0.376308
Ptpru	5.15406	0.627634	0.174122
Urah	5.15216	0.931525	0.389264
Fez1	5.15076	0.748598	0.248371
C230037L18Rik	5.13914	0.19007	0.0202048
Foxa2	5.13012	0.800254	0.281715
Trcg1	5.12875	0.511912	0.114054
Gm10451	5.11742	0.707053	0.220418
1700011E24Rik	5.11641	0.859181	0.332355
Mir8116	5.09426	0.814502	0.295281
Pde1a	5.0942	0.560887	0.13932
Mir1934	5.09054	0.782556	0.26975
A730020M07Rik	5.07614	1	0.491303
5430402O13Rik	5.05501	0.473515	0.0983056
Rin1	5.05402	0.256042	0.0321874
Pygm	5.04779	0.0809999	0.00554571
Dsg2	5.03097	0.931846	0.389692
Htr2a	5.00721	0.936771	0.393374
Kcnq5	5.0057	0.792087	0.276571
Col11a2	4.9996	0.143233	0.0127561
Mir744	4.99805	0.524112	0.120185
Sgsm1	4.98973	0.849641	0.323734
Capns2	4.98572	0.56368	0.140456
Mir6481	4.98019	0.998077	0.445479
Btg1-ps2	4.97723	0.739613	0.240864
Apc2	4.95881	0.498386	0.108062
Pcdhga7	4.93172	0.951563	0.406632
Ccdc136	4.93024	1	0.464614
Cldn23	4.92637	0.647784	0.18714
2310007B03Rik	4.91985	0.847172	0.321505
Gpx2	4.91651	0.685013	0.207599
Snord52	4.903	0.667546	0.198233
Serp2	4.89974	0.865527	0.338249
AW551984	4.89741	0.860352	0.334297
Hist2h2aa2	4.89228	0.461644	0.0933686
Gm25500	4.88707	0.482425	0.102151
Cyp2t4	4.88598	0.498575	0.1086
Ube2d2b	4.8805	0.830775	0.309299
B230217O12Rik	4.86291	0.623745	0.17197
4921511C10Rik	4.84091	0.523036	0.11968
Cspg5	4.82197	0.889163	0.356783
Tomm6os	4.81968	0.296168	0.0415127
Syt1	4.80371	0.928217	0.387388
A3galt2	4.80252	0.593366	0.156232
Ddc	4.797	0.78024	0.26844
Jam3	4.78396	0.601022	0.160241
1110032F04Rik	4.7839	0.813331	0.29348
Mir325	4.78353	0.489312	0.104751
Tgm3	4.7798	0.82763	0.306739
1700016C15Rik	4.77434	0.810524	0.291107
Grin1	4.76766	1	0.447776
Zfr2	4.76016	0.580365	0.149125
Gjb2	4.75375	0.267866	0.0346171
Klrc1	4.74826	0.94746	0.402984
A230072E10Rik	4.7479	0.583776	0.150862
Dapk2	4.74682	0.498386	0.108408
Gm5127	4.73642	0.929902	0.388281
Dppa2	4.73296	0.814502	0.294848
Ccr3	4.73034	0.316686	0.0468515
Nrn1l	4.71652	0.650815	0.189502
Glp1r	4.71421	0.976063	0.426691
Fam198a	4.71119	0.869505	0.342138
Pcdhga1	4.69441	0.842681	0.317666
Ddx25	4.69286	0.406552	0.0734138
Ccdc34os	4.6912	0.844947	0.320042
Slc1a3	4.68971	0.565802	0.141723
Foxp2	4.68902	0.946902	0.402025
1700047M11Rik	4.68631	0.732707	0.235615
Stox1	4.68526	0.938814	0.395116
Ctrc	4.68355	0.869505	0.342027
Fcrl5	4.6835	0.756096	0.253643
Fbp2	4.6834	0.811655	0.291978
AF529169	4.68082	1	0.492945
Fgfr2	4.67194	0.748422	0.246159
Fendrr	4.67034	0.842958	0.318147
Pik3c2b	4.65269	0.628255	0.1745
Ppapdc1a	4.64915	1	0.494811
1110058D11Rik	4.64829	0.818093	0.29962
Gm10677	4.64593	0.971699	0.422206
Itih3	4.63756	0.791276	0.275963
Adm2	4.61851	0.869818	0.342321
Gm3435	4.61602	0.116989	0.00944689
Bpifa1	4.59839	0.908827	0.372611
Mylk	4.5901	0.148639	0.0135547
Dgki	4.58772	1	0.481413
Ms4a15	4.58388	0.875613	0.34704
Igf2bp1	4.57954	0.970447	0.420885
Lmcd1	4.57938	0.805378	0.285728
Iqcg	4.56923	0.55743	0.137189
Myh11	4.55945	0.641776	0.182874
Itih2	4.55913	0.931846	0.389711
Gm19522	4.53791	0.596165	0.157775
Slco4c1	4.53764	0.111779	0.00885225
4430402I18Rik	4.53319	0.637694	0.179863
Eda2r	4.52758	0.903619	0.368759
Prkcq	4.52539	0.181899	0.018703
Lrrc34	4.51741	0.517174	0.116627
4930455C13Rik	4.50258	0.447904	0.0880916
Stard13	4.49221	0.538926	0.127795
Sln	4.48928	0.844208	0.319624
Dok7	4.48223	1	0.538512
Gm6034	4.47728	0.548228	0.131728
Mir99ahg	4.47633	0.353637	0.0572139
Gm1604b	4.47227	0.655282	0.191867
Evi2b	4.47202	0.550942	0.133164
Mcmdc2	4.45758	0.865878	0.338501
Fam167a	4.45688	0.60806	0.163968
Cd8a	4.4563	0.547155	0.131047
Xlr3c	4.45447	0.500303	0.10931
Pappa2	4.45009	0.951546	0.406548
Glt28d2	4.44159	1	0.47729
Cyp2a5	4.44096	1	0.521763
Tbc1d22bos	4.43233	0.59311	0.15614
Alox15	4.43114	0.189287	0.0199821
Synpo2	4.42936	0.757284	0.254309
Tm6sf2	4.42909	0.304957	0.0438435
Lrrc2	4.4154	0.856776	0.327979
Jph2	4.41319	0.701615	0.217084
Pla2g3	4.40382	0.548007	0.131453
Ascl2	4.395	0.598666	0.159113
Ache	4.39491	0.621548	0.170906
Fam160a1	4.39269	0.994484	0.442245
Drd1	4.39142	0.863469	0.336393
Fam83c	4.38438	1	0.502514
Topaz1	4.38406	1	0.475066
Filip1	4.3825	0.858379	0.329137
Islr	4.36346	0.443955	0.0868236
Rnf43	4.36179	0.725661	0.231418
Gm5544	4.36085	0.535308	0.126084
Mir1904	4.35855	0.629913	0.175192
Slc6a19	4.3554	0.789694	0.274571
4933406I18Rik	4.35372	0.0817825	0.00563278
Tbx1	4.34059	0.760446	0.256609
Mir5135	4.34033	0.635639	0.178659
Ankrd1	4.33071	0.765745	0.260441
Gm15471	4.32984	0.199639	0.021925
Prrt2	4.31931	0.4444	0.0869838
Tet1	4.30352	0.943969	0.399548
Pip5k1b	4.28679	0.519565	0.117952
Apoa2	4.28523	0.748598	0.248602
Susd4	4.28132	0.868675	0.341237
Ppbp	4.27873	0.206964	0.0232719
Phxr4	4.27735	0.0725238	0.00484363
Meox1	4.27498	0.539512	0.128083
Ikzf3	4.26934	0.55743	0.136535
Foxc2	4.26636	0.648588	0.188175
Mir18	4.24806	0.575763	0.146084
Sgcd	4.24693	0.927518	0.38664
Aspa	4.23372	0.230561	0.0274295
Hcn1	4.23263	1	0.510268
2610307P16Rik	4.2316	0.766656	0.26091
Lincenc1	4.22356	0.482967	0.102424
Pcdh19	4.20728	1	0.449912
Smc1b	4.17711	0.952333	0.407201
Pla2g2e	4.17317	0.660918	0.19498
Faim2	4.17146	0.941501	0.397235
Mettl7a2	4.17105	0.609248	0.164585
Angpt4	4.17101	0.808166	0.289384
Mir5618	4.15853	0.961089	0.413346
4932438H23Rik	4.15192	0.372058	0.0624643
Cd79a	4.14643	0.309804	0.0450871
Zmat4	4.14632	1	0.452772
5730460C07Rik	4.14437	1	0.527279
Mir764	4.14298	0.97626	0.427007
Oprd1	4.14007	1	0.450004
Ccdc74a	4.13939	0.67384	0.201647
Capn6	4.1359	0.770264	0.262674
Tnik	4.13205	0.627817	0.174243
Styxl1	4.12619	0.547536	0.131228
Nacad	4.11958	0.166311	0.0162366
Izumo1	4.09994	0.947304	0.402724
Ptprr	4.09319	1	0.522948
Pi15	4.09182	0.647784	0.187338
Celsr2	4.0914	0.596207	0.15781
Sprn	4.0869	1	0.523772
Jakmip1	4.0763	0.479835	0.100812
Krt14	4.07124	0.972644	0.423214
5430427M07Rik	4.06924	0.762061	0.257995
Xlr3b	4.06736	0.206045	0.0230201
Inpp5j	4.06542	0.554334	0.134333
Ntng2	4.06118	0.617113	0.16812
Pp2d1	4.06116	0.309598	0.0449903
Heyl	4.06111	0.335862	0.0520628
D4Ertd617e	4.05964	0.954086	0.408146
Gm3458	4.04913	1	0.533533
D930028M14Rik	4.0483	0.791387	0.276067
Hmgcll1	4.04137	0.913435	0.376043
Cuedc1	4.03495	0.356651	0.0579789
Adrb3	4.03416	1	0.45678
Rtn4r	4.0314	1	0.548019
Galr2	4.02992	0.985131	0.43482
Mep1a	4.02802	1	0.546587
Syngap1	4.02306	0.648588	0.188101
Scgb3a1	4.01947	1	0.466382
Plekha4	4.00929	0.75043	0.250049
Emid1	4.00852	0.538926	0.127778
Grip2	4.00556	0.703238	0.218191
Gm5108	3.98838	1	0.476405
9330111N05Rik	3.9863	1	0.49905
Slc16a9	3.97776	0.388959	0.0675428
Fmo1	3.97469	0.508436	0.112884
Lrrc31	3.9627	1	0.534816
Tspan12	3.96255	0.739146	0.240381
Mir6979	3.96058	0.879207	0.349796
Insm2	3.95874	0.838322	0.31398
Mir140	3.95208	0.827658	0.306972
Myl9	3.95174	0.76189	0.257853
C2cd4b	3.95027	1	0.503315
Lrriq1	3.94998	1	0.534763
Usp13	3.94554	0.712439	0.223875
Fam132b	3.94221	0.189663	0.0200839
Calr3	3.93776	0.63498	0.17772
Hoxa3	3.93086	0.924217	0.384507
Mettl21e	3.92742	1	0.453249
Phlda2	3.92741	1	0.571257
Rmrp	3.91858	0.870475	0.342781
Glis1	3.90856	0.981591	0.43185
Brinp1	3.90418	0.919249	0.380604
Micall2	3.90298	0.457211	0.0910857
Prr29	3.8989	1	0.477222
Tas2r135	3.8912	1	0.488719
Gm11346	3.89064	0.498688	0.108678
Pgm5	3.89027	0.893128	0.360528
Ngf	3.88012	1	0.485875
Hsf5	3.87963	0.859181	0.331094
P2rx1	3.8691	0.0554232	0.00335598
Gm38407	3.86386	0.730254	0.234168
Bmp8a	3.85884	0.713336	0.224652
Scml2	3.84958	0.743341	0.2429
P2rx3	3.8424	0.979583	0.430124
Slc10a1	3.84239	0.564647	0.140971
C030037D09Rik	3.8367	0.812903	0.293106
Fbxl22	3.83249	0.127804	0.0107389
Kcnmb4	3.83032	1	0.452778
Tekt2	3.82629	0.45357	0.0898065
Gm128	3.82496	0.275269	0.0361696
LOC105246506	3.82067	0.617149	0.168208
Mir1931	3.81889	0.90871	0.372511
Gm11201	3.81515	0.392115	0.0686415
Pou5f2	3.81074	0.358706	0.0586004
Fgf10	3.79671	0.647784	0.186504
Nfatc4	3.79087	0.865219	0.338031
Mc1r	3.7869	0.745185	0.243869
Sntg2	3.78657	0.971699	0.422128
Agap2	3.7862	0.0831238	0.00577962
3110021A11Rik	3.78254	0.834252	0.311447
Dbil5	3.77995	0.747933	0.245821
Tspan1	3.77933	0.765026	0.259876
Myo1d	3.77507	0.301054	0.0427691
9030404E10Rik	3.7735	1	0.454685
5730435O14Rik	3.7679	1	0.525868
Awat1	3.76602	0.626261	0.173474
Mir568	3.76123	0.858074	0.32888
Cblc	3.75666	0.927846	0.387111
Pglyrp2	3.7554	0.471642	0.0976464
9630013K17Rik	3.74766	1	0.463838
Snora75	3.74153	0.44935	0.0884495
Bcas1os2	3.73616	0.936785	0.393424
Hist1h2bm	3.73297	0.820746	0.301582
Ddn	3.73202	1	0.585226
Vldlr	3.73159	0.703926	0.218577
6330409D20Rik	3.73029	0.699296	0.215844
Rspo3	3.73013	1	0.534209
E130317F20Rik	3.72646	0.532676	0.124435
Pla2g2d	3.72513	0.340791	0.0536009
Stfa3	3.72196	0.641207	0.182243
Gal3st2	3.71966	1	0.521733
Myl6b	3.71717	0.759182	0.255444
Bend5	3.71566	0.916389	0.378736
Slc22a7	3.71416	0.913842	0.376523
Rorb	3.70979	0.923608	0.38398
Nefl	3.70902	0.922325	0.3827
Ovol1	3.70439	0.578697	0.148104
Prtg	3.703	0.90984	0.373433
Mroh2a	3.70159	0.811894	0.292298
Zscan10	3.70086	0.91877	0.380172
Asmt	3.7007	0.90513	0.370184
Mir7038	3.69959	0.889176	0.358077
Nme5	3.69909	0.904611	0.369452
Mir7042	3.69422	0.882324	0.352387
Cks1brt	3.69228	0.89116	0.359442
Mir7227	3.68961	0.888842	0.356377
Zpbp2	3.68794	0.74609	0.244358
Nags	3.68577	0.787371	0.27346
Des	3.68389	0.606021	0.163038
Psd2	3.68244	0.869004	0.341502
Car14	3.68158	0.868158	0.340784
Ush2a	3.68078	0.867661	0.340119
BC024386	3.67842	0.865527	0.338208
Dnajb7	3.67837	0.702627	0.217713
Wfikkn2	3.6779	0.872464	0.344446
Cyp2f2	3.67692	0.879445	0.350114
Chit1	3.67586	0.863201	0.33621
B230216N24Rik	3.67473	0.596817	0.158045
Drc1	3.67194	0.996797	0.444581
A830082K12Rik	3.67167	0.859596	0.333089
2610035F20Rik	3.67077	0.859181	0.332439
BC018473	3.67077	0.859181	0.332439
CK137956	3.67077	0.859181	0.332439
Gm10440	3.67077	0.859181	0.332439
Gm10471	3.67077	0.859181	0.332439
Gm10636	3.67077	0.859181	0.332439
Igsf1	3.67077	0.859181	0.332439
Myl3	3.67077	0.859181	0.332439
Svs3a	3.67077	0.859181	0.332439
4921517D22Rik	3.67074	0.859181	0.332416
Ndst3	3.67073	0.859181	0.332412
Dear1	3.67069	0.859181	0.332383
G6bos	3.67069	0.859181	0.332381
Gngt1	3.67069	0.859181	0.33238
Gm5886	3.67066	0.859181	0.33236
4930583K01Rik	3.67065	0.859181	0.33235
A730090H04Rik	3.67064	0.859181	0.332343
Klk1b9	3.66799	0.859181	0.330488
Mir19b-1	3.66709	0.859181	0.329874
Mamdc2	3.66693	0.102071	0.00784099
Vpreb3	3.6664	0.96555	0.417138
Csdc2	3.66537	0.961337	0.413925
Mir19a	3.66527	0.722205	0.229653
Gm13286	3.66428	0.856776	0.327995
Hic1	3.66422	0.258476	0.0325992
Akap2	3.66387	0.859181	0.332787
Fam159b	3.66387	0.859181	0.332787
Fam205a1	3.66387	0.859181	0.332787
Gm20767	3.66387	0.859181	0.332787
Krtap1-3	3.66387	0.859181	0.332787
Mir1668	3.66387	0.859181	0.332787
Mir374b	3.66387	0.859181	0.332787
Mir6968	3.66387	0.859181	0.332787
Mir8107	3.66387	0.859181	0.332787
Nlrp4g	3.66387	0.859181	0.332787
Olfr1371	3.66387	0.859181	0.332787
Olfr1381	3.66387	0.859181	0.332787
Olfr1507	3.66387	0.859181	0.332787
Syt6	3.66387	0.859181	0.332787
Wdr17	3.66387	0.859181	0.332787
Xkr7	3.66387	0.859181	0.332787
Oas1h	3.66384	0.859181	0.332764
4930511M06Rik	3.66384	0.859181	0.33276
Hist1h2ao	3.66384	0.859181	0.33276
Mir6941	3.66384	0.859181	0.33276
Mir688	3.66384	0.859181	0.332759
Mir6930	3.66384	0.859181	0.332759
Cfi	3.66383	0.859181	0.332756
T2	3.6638	0.859181	0.332728
Clca3a2	3.66378	0.859181	0.332717
Lmtk3	3.66378	0.859181	0.332714
1700123J17Rik	3.66375	0.859181	0.332693
Alox8	3.66294	0.946902	0.40202
Rtn4rl1	3.66235	0.655282	0.191881
Epha3	3.65672	0.980597	0.431022
Lyzl4	3.65333	0.859181	0.332497
Chga	3.65304	1	0.507405
4930529C04Rik	3.652	0.845706	0.320538
Gm5468	3.65193	1	0.516679
Colq	3.65077	0.661962	0.19549
Ranbp3l	3.64986	0.843959	0.319347
Camkk1	3.64981	0.331392	0.0508861
Sema7a	3.64892	0.125441	0.0104581
Lrrn2	3.6486	1	0.593425
F730043M19Rik	3.64845	0.450632	0.0888239
Slc6a3	3.64723	1	0.560469
Mir29a	3.64659	0.846809	0.321264
Ccdc180	3.64503	0.0564134	0.00343965
Itga2b	3.64501	0.283164	0.0380204
Nxpe4	3.64463	0.370926	0.0619248
Tmie	3.64413	1	0.495243
Mir6972	3.64361	0.824306	0.304056
Mrgprx2	3.63992	0.572713	0.144955
1600029O15Rik	3.63858	0.84188	0.316736
Kcns1	3.63832	1	0.570838
5830454E08Rik	3.63772	0.579104	0.148564
Slc24a1	3.63769	0.0829037	0.00574116
Gm960	3.63741	0.666384	0.197663
Usp50	3.63523	0.756096	0.253743
Bnipl	3.63412	0.544969	0.130323
1700047A11Rik	3.62545	0.48396	0.102773
Iqcf4	3.62457	0.828035	0.307294
Smim6	3.61961	0.414991	0.0767092
Panct2	3.61825	0.496617	0.107393
Mir7663	3.61149	0.56368	0.140457
Atp2b2	3.61093	0.859712	0.333767
Snord66	3.61044	0.821175	0.301841
Gm4763	3.60912	0.820572	0.30137
Slc23a3	3.60824	0.589409	0.154001
Cracr2a	3.60679	0.263319	0.0337044
1600023N17Rik	3.60552	0.860259	0.334226
9530003J23Rik	3.5975	0.817439	0.299013
2700046G09Rik	3.59666	0.936547	0.393242
Tubb2a-ps2	3.59166	0.722005	0.229483
Ms4a4d	3.5914	0.377454	0.0641419
2810429I04Rik	3.58955	0.783833	0.27047
Mir7036	3.58604	0.814502	0.295257
Ush1c	3.58398	1	0.504642
Mir7036b	3.58308	0.425407	0.0803919
Col27a1	3.58297	0.43194	0.082459
Rapgef3	3.58029	0.803769	0.284369
Il4	3.57871	0.386734	0.0668287
B4galt2	3.57344	0.638402	0.180377
Gm16897	3.57287	0.569394	0.143392
Dio2	3.57178	0.625883	0.173222
Fzd9	3.57081	0.559984	0.138935
Fscn2	3.57064	0.655338	0.192032
Rcan2	3.5684	0.823406	0.303353
D830031N03Rik	3.56622	0.63753	0.179784
Dbndd1	3.54691	0.789854	0.274835
Efcc1	3.54647	0.390287	0.0681616
Ppifos	3.54558	0.535308	0.126024
Gm14327	3.54466	0.690548	0.210436
Pigr	3.5391	0.898279	0.364492
Chsy3	3.5313	0.816386	0.298193
Spdya	3.52986	0.41686	0.0773259
Snora2b	3.52548	0.716344	0.226529
Frmd7	3.5252	0.0529014	0.00314969
Snord37	3.51992	0.704759	0.219202
Mir6942	3.51943	0.732621	0.235557
Klk1b27	3.51669	0.3461	0.0549089
Mybphl	3.5164	0.990893	0.439601
Sncg	3.5111	0.963806	0.415462
Macc1	3.51085	1	0.540651
Fam170b	3.51082	0.804942	0.285408
Ret	3.51038	0.974738	0.425083
Slc6a20a	3.50826	0.985987	0.435474
Eps8l3	3.50528	1	0.542096
Galnt16	3.50482	1	0.5029
Mir16-1	3.50393	0.827494	0.306485
1700025N23Rik	3.50338	0.655282	0.19187
Snord69	3.50141	0.463919	0.0944327
Ngef	3.49948	0.738608	0.239236
Syce1	3.49691	0.947523	0.403087
Nts	3.49314	0.934269	0.391486
Sapcd1	3.4888	0.63874	0.180732
Poln	3.48832	0.817774	0.299419
Rhobtb1	3.4837	0.338152	0.0527562
1810012K16Rik	3.48147	0.985446	0.43508
Tmem8b	3.47842	0.743109	0.242703
Tmigd3	3.47809	0.229958	0.0272887
Mir6986	3.46984	0.882324	0.352309
Armc3	3.46285	0.281872	0.0377606
Kcnd1	3.46167	0.68138	0.205256
Scrn1	3.46132	0.94258	0.398076
Megf11	3.4598	0.385637	0.0665406
Duox1	3.45967	1	0.563936
Epb4.1l4b	3.45948	0.980397	0.430862
Angptl1	3.45588	1	0.534689
Snora31	3.45513	0.0558593	0.00339606
Grem1	3.44382	1	0.599755
Gm8979	3.44368	0.697628	0.214412
Fjx1	3.44288	0.895748	0.362062
Olfr1372-ps1	3.44084	1	0.522463
Trim66	3.44053	1	0.478297
Myt1	3.43937	1	0.59258
Peg3	3.43691	0.760446	0.256727
Kcnh2	3.43612	1	0.45864
Snord17	3.4344	0.711048	0.222943
Snord88a	3.42929	0.810614	0.291291
Fam196b	3.42406	0.107977	0.00841409
Spon2	3.42293	0.314332	0.0462469
1700016K19Rik	3.42062	1	0.543572
9530059O14Rik	3.41871	0.769963	0.262256
Henmt1	3.40895	0.950085	0.405142
Wnt7b	3.40825	0.946009	0.401011
4933422A05Rik	3.40684	1	0.536883
Ghrl	3.40296	0.895909	0.362488
Ndrg2	3.40209	0.498833	0.10873
Cxcl17	3.40003	0.70063	0.216516
Mip	3.39909	0.97254	0.423046
Aldh1a7	3.39865	0.964314	0.415918
5330417C22Rik	3.39552	0.96555	0.417289
B3gat2	3.39454	0.817392	0.298895
Ptprm	3.39419	0.55743	0.137688
Ear6	3.39128	0.642995	0.183807
Spats2l	3.39055	0.593066	0.156104
Klf15	3.38529	0.776967	0.266331
Nap1l3	3.38221	0.668567	0.198746
Ntn5	3.38083	1	0.457886
Mir7079	3.37803	0.761302	0.257525
Smarca1	3.37288	0.855498	0.327157
Notch4	3.37286	0.158816	0.0151055
4932443I19Rik	3.37162	1	0.559777
Mir7664	3.36723	0.706963	0.220331
Itk	3.36721	0.647784	0.1863
Col9a3	3.36469	0.557622	0.137893
Fhit	3.36119	0.70063	0.216549
Gata2	3.36114	0.403579	0.0723504
Crygn	3.35884	0.637489	0.179727
Mia	3.35737	0.869488	0.341898
Sgcg	3.35072	1	0.59871
Slc16a2	3.34341	0.760446	0.256741
Tshb	3.3349	1	0.499593
Bspry	3.33464	0.365964	0.0605269
Hk1os	3.33447	0.581615	0.149708
Wisp1	3.32561	0.831427	0.309644
Xkrx	3.32524	0.843179	0.318343
Cldn7	3.32469	0.315951	0.046692
Mir7050	3.32429	0.228179	0.0269656
Unc5cl	3.32331	0.9878	0.437696
Sla2	3.32198	0.128543	0.0108326
Fam13c	3.3119	0.822171	0.302539
1700016G22Rik	3.30327	1	0.603873
Mir5119	3.30145	1	0.523889
1700012L04Rik	3.29984	0.889163	0.357944
Gabrp	3.29417	1	0.562482
Ccser1	3.28944	0.96555	0.417199
Kcne4	3.28652	0.487848	0.104078
Spata25	3.28388	1	0.571323
Got1l1	3.28374	1	0.590376
Arhgef15	3.28309	0.870475	0.342829
Mmp27	3.28212	0.783656	0.270309
Clec11a	3.281	0.141726	0.0125064
Col18a1	3.28024	0.498386	0.108049
Ptprd	3.28013	0.318331	0.0473819
2810459M11Rik	3.27794	0.994484	0.442287
A330023F24Rik	3.27582	0.481482	0.101693
Sema3a	3.27335	1	0.498301
Mir7030	3.26967	0.853268	0.32586
Cnr1	3.26802	1	0.544568
Mir466n	3.26728	0.859181	0.331903
AI606473	3.26472	1	0.52152
Gm5415	3.2631	0.859708	0.333731
Spink10	3.25599	0.771982	0.263829
Ppp1r26	3.25382	0.865164	0.337955
Dner	3.25211	0.372446	0.0627124
Esrp1	3.25196	1	0.488804
Nynrin	3.25132	0.791387	0.276039
Amer2	3.24635	0.828666	0.307802
Btnl10	3.24553	0.869488	0.34192
Gm19466	3.24547	0.995613	0.443523
Mir7028	3.24131	0.811671	0.292017
Eps8l2	3.23959	0.638452	0.180469
Aspn	3.23748	0.622641	0.171395
Tlr11	3.23598	0.70683	0.22026
Lrfn3	3.23065	0.975087	0.425675
Hes5	3.23003	0.75043	0.249981
AI182371	3.22827	0.711971	0.223553
Gm27162	3.22774	0.880649	0.351134
Nbea	3.22657	0.859181	0.330656
Uggt2	3.22296	0.504768	0.111718
Atad3aos	3.22074	0.739146	0.240127
Tead2	3.21832	0.529528	0.122836
Sync	3.21727	0.851055	0.324482
1700028I16Rik	3.21601	0.889163	0.35781
Mir6897	3.21596	0.889163	0.357839
Gm6607	3.21596	0.889163	0.35784
Mir8111	3.21596	0.889163	0.357844
Ifnz	3.21595	0.889163	0.357851
Tacr1	3.21594	0.889163	0.357852
Gm13308	3.2159	0.889163	0.357876
Lypd4	3.21589	0.889163	0.357882
Hist1h4m	3.21589	0.889163	0.357882
1700024B18Rik	3.21584	0.889163	0.357913
4930597A21Rik	3.21584	0.889163	0.357913
C4bp	3.21584	0.889163	0.357913
Gm1995	3.21584	0.889163	0.357913
Gm5132	3.21584	0.889163	0.357913
Odf1	3.21584	0.889163	0.357913
Pdc	3.21584	0.889163	0.357913
Ptprz1	3.21584	0.889163	0.357913
Slc30a8	3.21584	0.889163	0.357913
Tcp10c	3.21584	0.889163	0.357913
Wipf3	3.21584	0.889163	0.357913
Dnah7a	3.21554	0.889176	0.358091
Mir5129	3.21433	0.890235	0.358813
1700020A23Rik	3.20568	1	0.608801
Snord82	3.2029	0.900101	0.365938
Mir15a	3.19948	0.902748	0.368192
Mir7578	3.19944	0.902748	0.368219
Tusc5	3.19495	0.90674	0.371258
H2-M10.3	3.19332	0.790792	0.275697
Mir1982	3.19175	0.90984	0.373492
Hrc	3.1913	0.979179	0.4299
Mir27a	3.18974	0.396977	0.070021
Fsbp	3.18806	0.979588	0.430277
Ptgs2os2	3.18679	0.100802	0.00769814
Ncan	3.18642	0.914882	0.377337
Bmp5	3.18474	0.792332	0.276777
Enpep	3.18265	0.657174	0.193296
Ckmt1	3.18194	1	0.487655
Gdf3	3.1818	0.684511	0.207217
Nqo1	3.17938	0.640249	0.181475
Idi2	3.17805	0.923531	0.38373
Kcnip2	3.17199	0.930484	0.388638
Srpk3	3.17116	0.803746	0.284313
Nexn	3.16941	0.716591	0.226779
Syt15	3.16794	0.984948	0.434511
Ephb4	3.1649	0.63874	0.180759
Mir6381	3.16479	0.938429	0.394839
Pla2g4b	3.16431	0.938882	0.39526
Zfp345	3.16388	0.974082	0.42442
Tmc2	3.1638	0.939338	0.395721
Gli3	3.16059	0.862521	0.335564
Rxfp2	3.15944	0.944117	0.399719
Epb4.1l4a	3.15896	0.914882	0.377377
4930473A02Rik	3.15845	0.598532	0.159014
[truncated: 22,422 more rows]
