# Supplementary material for: IL-33-ST2 axis regulates myeloid cell differentiation and activation enabling effective club cell regeneration
Source: Nat Commun. 2020 Sep 22;11:4786. doi: 10.1038/s41467-020-18466-w (PMC7508874; doi:10.1038/s41467-020-18466-w)
Supplement: Supplementary file 14 — Supplementary Data 10 [file 41467_2020_18466_MOESM14_ESM.xlsx]

## Sheet: Supplemental Table 5c
GeneID	Fold_Change	FDR	PValue
Hormad1	2371.49	1.4e-110	5.73e-115
Pde5a	85.2226	0.0140481	3.61e-05
P3h2	79.727	0.0249191	7.04e-05
G530011O06Rik	33.027	0.0351005	0.000116422
Il1rl1	22.3521	6.08e-38	4.98e-42
Cd79b	12.3739	0.00238988	4.01e-06
Pnpla3	11.5439	0.0084547	1.87e-05
Btla	10.2599	0.00149858	2.39e-06
Il1r1	4.7418	0.0498072	0.000181517
Cela1	4.36967	0.0427917	0.000147189
Cd7	4.27435	0.00147028	2.25e-06
Siglech	4.25672	0.0140369	3.51e-05
Adgrg5	4.05341	8.14e-06	6.33e-09
Smim5	4.03871	0.0335054	0.000105643
Phlda3	4.00376	0.0422859	0.000143718
Pak1	3.9338	1.69e-18	3.45e-22
Pou6f1	3.92609	0.0117484	2.89e-05
Erdr1	3.88782	0.000220173	2.25e-07
Ly6c2	3.21772	0.00252172	4.44e-06
Thbs3	3.07948	0.0351005	0.000116367
Htra3	3.0185	0.00332983	6.14e-06
Gm6682	2.96062	0.024159	6.73e-05
Sigirr	2.61286	0.0256033	7.65e-05
Rnase6	2.54485	0.00878832	2.02e-05
Plac8	2.51988	0.0250141	7.21e-05
Itgb7	2.51592	0.00531417	1.11e-05
Cd209a	2.39919	0.0177181	4.64e-05
Btbd9	2.39448	1.34e-18	2.19e-22
Gas7	2.34803	5.85e-05	5.03e-08
Rab44	2.31718	2.65e-07	1.41e-10
Mcm3	2.27889	6.63e-12	2.17e-15
Prkcb	2.19491	0.000485642	6.16e-07
Tppp3	2.15554	0.0260502	7.89e-05
Galnt6	2.00329	0.000102977	9.28e-08
Flrt3	0.49817	0.00949554	2.26e-05
Klf7	0.487903	0.0051603	1.05e-05
Ptgr2	0.482321	0.0178017	4.74e-05
Nlrp3	0.480859	0.0051603	1.06e-05
Osm	0.443716	3.48e-10	1.43e-13
Ier3	0.438597	2.7e-05	2.21e-08
Tnfaip6	0.428929	0.00458491	9.01e-06
Phlda1	0.428118	0.000376041	4.31e-07
Ccl4	0.425897	0.000532222	7.02e-07
Inhba	0.378203	0.000152279	1.43e-07
Tnfaip8	0.330178	4.19e-26	5.15e-30
Mid1	0.304725	0.0484119	0.000172468
Ptgs2	0.282392	0.0221691	6.08e-05
Ccl24	0.27803	0.00024237	2.68e-07
Plxnb2	0.277989	0.0103075	2.49e-05
Tnf	0.275221	0.0346544	0.000112104
Egr3	0.261487	0.0253924	7.49e-05
Itga9	0.214638	0.0261104	8.02e-05
Mettl7a1	0.179404	7.86e-09	3.54e-12
Slc9a9	0.166333	3.14e-10	1.16e-13
Areg	0.161939	0.000409841	4.87e-07
Il6	0.109109	3.04e-07	1.74e-10
Smarcd1	0.0995019	1.81e-12	4.44e-16
Serpinb2	0.0952238	0.00131958	1.95e-06
Golph3l	0.0609147	3.54e-06	2.61e-09
Retnla	0.045253	0.00851457	1.92e-05
Chst10	0.0113642	2.28e-06	1.59e-09
Smtnl2	0.00999265	0.00252172	4.38e-06
Bmper	0.00456281	0.00949554	2.23e-05
Shisa7	196.77	1	0.0294076
Tspan1	119.9	0.331292	0.00276343
Syna	111.517	0.927505	0.014021
Tlr11	107.206	0.148603	0.000821484
Plekhg4	107.117	0.880338	0.0126193
Dnah7b	100.63	0.266961	0.00188024
Trim66	90.5111	1	0.0283868
Adam21	89.7406	1	0.0204989
Itih3	88.3215	0.79935	0.0108343
Nrap	86.0021	0.996912	0.0170031
St8sia1	85.766	0.129789	0.000660771
Myrip	83.3847	1	0.0299178
Gm5127	81.4078	1	0.0340614
Katnal2	79.6152	1	0.0192439
Dkkl1	76.5883	0.0560603	0.000222671
Acsbg1	74.7449	0.960661	0.0154596
Itga2	72.8225	0.311704	0.00237406
Pglyrp4	71.4453	1	0.0369008
Cyp39a1	68.3603	0.317803	0.00243353
2900011O08Rik	67.7366	1	0.0598707
Col6a4	67.5711	1	0.0359819
A930011G23Rik	67.5429	1	0.0286543
Aox4	67.3267	1	0.0789848
Prss50	66.6463	1	0.0482887
Il17f	63.9049	1	0.0381695
Zfp365	62.7121	1	0.0502553
Olfr713	62.422	1	0.0845069
Tnfrsf13c	62.203	0.321704	0.00250978
Sh3tc2	61.0855	1	0.0197691
1810041L15Rik	60.2083	0.999328	0.0177597
Kctd19	58.721	1	0.0213049
Kcnv2	57.5204	1	0.0883291
Gm14436	55.855	0.671073	0.00767277
B3galt5	55.6645	1	0.0198342
Tacr2	54.5026	1	0.0346754
Lrrc36	53.6534	1	0.0211775
Wnt7a	53.0095	1	0.103295
Nova1	52.9576	1	0.0859841
Fam178b	52.8265	1	0.027068
Fhit	52.059	0.446521	0.0041871
Ucn2	50.6536	1	0.101325
Slc16a8	50.5931	1	0.0338743
Fer1l4	50.5748	1	0.0485943
Kcnk1	50.5409	0.792279	0.0103926
Gprin1	50.1667	1	0.0958573
Cdh10	49.3047	1	0.120753
Actl7b	49.2207	1	0.0325707
Zfp618	48.9265	1	0.0386391
Tff2	48.6254	0.533234	0.00545495
Eya2	48.1351	1	0.0338816
Sec14l4	47.8586	1	0.0377139
Slc2a5	47.6751	1	0.027639
Gpr151	46.7896	1	0.0340606
Tll1	46.6975	1	0.0549884
Kcnip2	46.5763	1	0.0650467
1700024P16Rik	45.3243	1	0.0270449
Fgd1	44.6451	0.933934	0.0143794
Cd209f	44.6353	0.996912	0.0172936
Npr3	44.4767	1	0.0288983
Slc22a29	44.0055	1	0.0434014
Pdxk-ps	43.5037	0.776225	0.00988517
Angptl1	42.9035	1	0.0785422
Gm2176	42.8796	1	0.083197
Cdh9	42.4349	1	0.0371263
Ranbp17	42.0778	1	0.0247126
Cbs	41.821	1	0.126072
Sh3gl2	41.2453	1	0.101805
Gm5535	41.2245	1	0.11573
Chgb	40.943	1	0.0335198
Ctcflos	40.703	0.995651	0.0167158
Pde3a	40.4117	1	0.0761379
Wnt9b	40.3488	1	0.119733
Sspo	40.3045	1	0.0484232
Tm4sf4	39.6285	1	0.0387949
Noxa1	39.1859	1	0.037706
Pcdhga4	37.9561	1	0.0741645
Brinp1	37.6562	1	0.0423143
Dsp	37.2463	1	0.0199571
Gm5089	36.6881	1	0.083783
Sit1	36.5573	1	0.0278115
Pde4c	35.793	1	0.0200644
Gpx2	35.7735	1	0.0217438
D430019H16Rik	35.5728	1	0.0566408
Mpo	35.4951	0.391695	0.00338429
Map7d2	35.4693	1	0.107991
Tdrd1	35.461	1	0.114646
Gm10560	34.9388	1	0.027599
Actn2	34.9357	1	0.0605134
Pcdhb11	34.3127	1	0.123578
Ap3b2	34.1857	1	0.106638
G6pc2	34.168	1	0.117936
Kl	34.1527	1	0.129118
S1pr5	34.0173	0.5651	0.0059701
Ido1	33.9521	1	0.0496451
Ret	33.9457	1	0.0489909
Adrb3	33.8966	1	0.0757413
Cd207	33.7395	0.555469	0.00582286
Capn6	33.6096	1	0.0248905
Abca13	33.322	1	0.0235689
Slc16a12	33.1915	1	0.0418135
Madcam1	33.0498	1	0.0357378
Sidt1	33.0198	1	0.110902
Fcmr	33.0141	1	0.1154
Cd28	32.9774	0.75871	0.00956892
Scn3a	32.4124	1	0.0539316
Dync1i1	31.855	1	0.0967595
C77370	31.8151	1	0.119855
Tmprss7	31.7494	1	0.100397
Grm8	31.6594	1	0.0462021
L3mbtl1	31.6585	1	0.0346598
Gm12238	31.4818	1	0.0355322
I730030J21Rik	31.2074	0.594147	0.00644728
Moxd1	30.8038	1	0.0961113
A230108P19Rik	30.6623	1	0.0659564
Samd12	30.6166	1	0.0853134
Agbl1	30.56	1	0.122477
Tex19.1	30.5478	1	0.133511
Exph5	30.4781	1	0.0992703
Kcne2	30.4743	1	0.0585632
D330050G23Rik	30.4234	1	0.071793
Pak6	30.4133	1	0.0972408
Mansc4	30.0647	1	0.0410873
4833415N18Rik	30.0523	1	0.0495431
Robo1	30.0403	1	0.039824
Pth2r	29.9215	1	0.0505762
D630024D03Rik	29.6172	1	0.0880027
Lama3	29.5634	1	0.0745746
Tmem182	29.3958	1	0.0644787
Gm4956	29.0749	1	0.0649231
Sapcd1	28.7429	0.857374	0.0119016
Ccdc68	28.6066	0.84855	0.0117255
Mir7667	28.5221	1	0.0571635
Rgs4	28.3128	1	0.0432034
Hoxa7	28.1896	1	0.0784232
Gm5820	28.0223	1	0.0574815
Nyx	28.0026	1	0.0995917
Shbg	27.8505	1	0.0629817
Elmod1	27.3008	1	0.118719
Prkag3	27.2231	1	0.0736538
Mtcl1	27.114	1	0.122012
Kremen2	27.0916	1	0.137556
Fam150b	26.8471	1	0.142491
Stxbp5l	26.8416	1	0.140206
Olfr49	26.8415	1	0.140181
1700009C05Rik	26.8413	1	0.140112
Tnni1	26.8376	1	0.0997813
Fsd1	26.7923	1	0.057579
4930452B06Rik	26.6028	1	0.0780992
Cd164l2	26.5264	1	0.0669734
Olfr460	26.256	1	0.0579358
Zfp831	26.1707	0.740458	0.0090052
Gcnt4	25.7713	1	0.070395
A230009B12Rik	25.7125	1	0.0957945
Slc2a2	25.678	1	0.117239
Slc6a1	25.6755	1	0.119069
Mas1	25.6527	1	0.13785
Olfr974	25.638	1	0.152556
Tmem8c	25.6329	1	0.158188
Synpo2l	25.561	1	0.0557986
Klrc1	25.5438	1	0.0920996
Syce1l	25.4908	1	0.102532
Ddc	25.4345	1	0.0467841
Itih2	25.3967	1	0.0804654
Gnb3	25.2314	1	0.0192939
Bpifc	25.2049	1	0.0835268
Nwd1	25.1669	1	0.0488248
4930429F24Rik	25.0289	1	0.0453242
Rnase12	24.9866	1	0.0689608
Gm6307	24.7491	1	0.13341
Zfp366	24.5454	1	0.0384112
Gstm6	24.4505	1	0.0901477
Klk1b5	24.1101	1	0.0214236
1700023F06Rik	23.8805	1	0.0578351
Ccdc30	23.4921	1	0.0375007
Arhgap42	23.4448	1	0.0446434
Vnn1	23.4204	1	0.0490665
B230319C09Rik	23.4148	1	0.0368833
Kcnq5	23.3866	1	0.0562775
Kctd14	23.2494	0.987194	0.0164121
Cyp8b1	23.2433	1	0.11223
Gm16938	23.2136	1	0.133839
Pnmal1	23.2074	1	0.139217
Frrs1l	23.1992	1	0.146739
Chrna10	23.1916	1	0.154264
Lrtm2	23.1489	1	0.170655
Accsl	23.1283	1	0.160705
Akap6	23.1273	1	0.160241
Tgm5	23.1056	1	0.15077
Zic3	23.1056	1	0.15076
Vmn2r19	23.1055	1	0.150734
Slc19a3	23.058	1	0.132971
1700018B08Rik	23.0073	1	0.117515
Gm11978	22.8924	1	0.0916119
Gata4	22.8215	1	0.0799092
Gm13031	22.6177	1	0.115924
Mir26a-1	22.5807	1	0.0497821
Cryba1	22.5678	1	0.0945528
Fgfr2	22.4954	1	0.0478875
Npc1l1	22.4404	1	0.111836
Pcdhb5	22.4248	1	0.120018
Fam163a	22.3927	1	0.139951
D630029K05Rik	22.3927	1	0.139952
Tbx20	22.3926	1	0.140008
Snap91	22.3683	1	0.15881
Robo3	22.353	1	0.172687
Tmprss3	22.0186	1	0.067504
Rasal1	21.756	1	0.057592
Pydc3	21.6324	0.955237	0.0151574
Endou	20.9351	1	0.061703
Nptx1	20.9207	1	0.0653743
Gm1141	20.915	1	0.0966247
Hmgcll1	20.8878	1	0.0750853
B3gnt6	20.8455	1	0.0187991
Lef1	20.7942	1	0.0776546
Mmp16	20.7632	1	0.140621
Megf10	20.7629	1	0.140881
Tigd4	20.7553	1	0.147455
Prf1	20.7465	1	0.0961568
Ovol3	20.739	1	0.0686584
Zkscan2	20.6705	1	0.0646275
1700013H16Rik	20.6454	1	0.102471
Trim50	20.6447	1	0.102811
Cdh15	20.5721	1	0.119222
Spats1	20.4678	1	0.0731107
Sgcd	20.4257	1	0.0857709
Nipal2	20.4101	1	0.0512818
Col25a1	20.2412	1	0.0668152
Fbxo39	20.2055	1	0.0751588
Ano9	20.0871	1	0.117347
C030013G03Rik	20.0612	1	0.131377
Krt6a	20.0342	1	0.148986
Tex24	20.0341	1	0.149028
Gm12253	19.8454	1	0.0378793
BC051665	19.5074	1	0.120974
Platr21	19.3959	1	0.175591
4933424G05Rik	19.3695	1	0.163766
Pcdh20	19.3694	1	0.163738
Adam5	19.3693	1	0.163678
Prr19	19.3586	1	0.0857036
Trh	19.3265	1	0.147307
Spata45	19.316	1	0.0579982
Ace3	19.1153	1	0.0961523
Slc25a31	18.997	1	0.0633412
Rln3	18.9462	1	0.0612378
Trp53cor1	18.9266	1	0.0716896
Otos	18.9063	1	0.0534856
Mc5r	18.4655	1	0.0731854
Prdm5	18.4037	1	0.0944932
Amhr2	18.3825	1	0.104011
1700027J07Rik	18.3703	1	0.110183
Gltpd2	18.3467	1	0.0840059
Nlgn3	18.3397	1	0.128392
Krt24	18.3035	1	0.15681
Nat3	18.3034	1	0.15687
Kcng1	18.2993	1	0.160803
Cdh26	18.2867	1	0.173593
Phlda2	18.2799	1	0.181265
Gm12409	18.1415	1	0.0967002
B930018H19Rik	18.1268	1	0.0632736
Gdf7	17.9441	1	0.10711
Slc5a4b	17.9381	1	0.109715
Slc15a5	17.9179	1	0.115276
Tmem178	17.8927	1	0.0719357
Il23r	17.7359	1	0.12306
Slc35f3	17.7134	1	0.134919
Tuba3a	17.677	1	0.158342
Cyp7b1	17.4322	1	0.0249738
Anks6	17.1885	0.977241	0.0161666
Fgf22	17.0635	1	0.0816589
2010010A06Rik	17.0507	1	0.100891
BC016579	16.7501	1	0.0911559
Akap14	16.7243	1	0.115765
Alox12e	16.7112	0.995651	0.0166901
Casc1	16.4985	0.515434	0.00517102
Lamb3	16.4644	1	0.0687006
Enpp6	16.2473	1	0.135814
Mcpt-ps1	16.1027	1	0.0605571
1810006J02Rik	15.9727	1	0.0309805
Zfp423	15.9347	1	0.111795
Slco5a1	15.9194	1	0.11966
Cacna2d2	15.9089	1	0.125528
Gm6213	15.901	1	0.0915613
Gm10640	15.8986	1	0.131743
Txndc2	15.8784	1	0.145582
Prtg	15.8648	1	0.156262
Spata31d1a	15.8567	1	0.163221
Gm15612	15.8527	1	0.166929
Gm11240	15.8525	1	0.167092
Gpr61	15.8468	1	0.172491
Il25	15.8467	1	0.172585
Actrt3	15.8297	1	0.190867
Ddn	15.8241	1	0.197606
Saa1	15.6804	1	0.202847
Iqcf1	15.6671	1	0.196073
Slc16a11	15.6571	1	0.0715937
Gm19990	15.6385	1	0.182927
4930542D17Rik	15.6326	1	0.0895014
Gm7457	15.6211	1	0.17566
4931423N10Rik	15.603	1	0.168731
Pabpn1l	15.5662	1	0.156052
Kcnc1	15.509	1	0.113138
Wnt7b	15.5054	1	0.0878326
Atp6v0a4	15.4675	1	0.129573
Krt83	15.4279	1	0.128493
Fetub	15.4113	1	0.118018
Slc24a4	15.3767	1	0.134478
Aire	15.3722	1	0.136755
Dlgap3	15.3577	1	0.144691
Slc25a54	15.3203	1	0.169117
Pmp2	15.3202	1	0.169195
Olfr549	15.32	1	0.169335
Krtap12-1	15.32	1	0.169338
Acot12	15.3199	1	0.169411
Alpi	15.3198	1	0.16948
Fgf6	15.3197	1	0.169557
1700029P11Rik	15.3196	1	0.169663
Gm7904	15.2812	1	0.0975978
Ccdc38	15.0005	1	0.0430545
Paqr6	14.5741	1	0.0821307
Cyp2b9	14.5683	1	0.100753
Lax1	14.4946	1	0.0789427
Mir3066	14.4038	1	0.0949172
Scrn1	14.2483	1	0.105145
Hyal4	14.0507	1	0.0503864
Ddx25	13.8504	1	0.0425525
Dnah8	13.798	0.331292	0.00272757
Epx	13.7266	1	0.0383274
Lrguk	13.5985	1	0.0561374
5033403F01Rik	13.5799	1	0.177032
Ascl2	13.5128	1	0.0584615
Dntt	13.5105	1	0.111395
Ces4a	13.4756	1	0.244604
Slc30a3	13.4623	1	0.135048
9030404E10Rik	13.4618	1	0.135337
Gabra1	13.4504	1	0.103489
Slc9a3	13.4366	1	0.151362
Gm5420	13.4231	1	0.106552
Mei4	13.4155	1	0.167355
Lrrc43	13.4083	1	0.173562
Ppp1r17	13.3977	1	0.183392
Pou3f2	13.3976	1	0.183418
Cplx4	13.3976	1	0.183453
Mir6964	13.3976	1	0.183463
Pcdha8	13.3976	1	0.183472
Gckr	13.3976	1	0.183491
Dlx3	13.3975	1	0.183516
Htr5b	13.3975	1	0.183573
4930405J17Rik	13.3975	1	0.183592
1700018F24Rik	13.3974	1	0.183653
Psapl1	13.392	1	0.189078
Rgn	13.3915	1	0.189516
Prm2	13.3873	1	0.194018
A730017C20Rik	13.3815	1	0.200435
Ccdc54	13.3045	1	0.0993911
Myoz2	13.192	1	0.145136
Hesx1	13.1913	1	0.151933
Mir687	13.069	1	0.0995393
Eps8l1	13.0655	1	0.098558
4930452N14Rik	13.0546	1	0.130931
Tssk5	12.9717	1	0.176393
AI593442	12.9601	1	0.184968
Igf2os	12.96	1	0.185033
Olfr992	12.96	1	0.185058
A230056J06Rik	12.9588	1	0.185958
Smok2a	12.942	1	0.199978
Hist1h1t	12.9345	1	0.206776
Aqp12	12.9177	1	0.105491
Pxylp1	12.7743	0.0791039	0.000355462
Mettl7a2	12.6961	1	0.0529481
Zmynd10	12.4803	1	0.0467195
Tlr12	12.3614	1	0.0408125
4930558K02Rik	12.0705	1	0.153496
Mir3473d	12.0584	1	0.104549
Pcsk9	11.9313	1	0.219777
Rspo4	11.9243	1	0.216435
Rhbg	11.923	1	0.215803
Rsph14	11.9176	1	0.213333
Slc5a9	11.9131	1	0.211282
Slc3a1	11.8914	1	0.147445
Cyp46a1	11.8594	1	0.118557
Asmt	11.8401	1	0.183316
Gm15408	11.8396	1	0.183171
Mir221	11.8271	1	0.0743642
Mir7227	11.813	1	0.159858
Cmya5	11.7776	1	0.164996
Ldlrad1	11.7697	1	0.162959
Lkaaear1	11.7195	1	0.151219
Bglap	11.7012	1	0.147386
Itgb2l	11.6352	1	0.135197
Arx	11.5836	1	0.127147
Crisp2	11.5836	1	0.127147
Nps	11.5836	1	0.127147
Rhcg	11.5836	1	0.127147
A730090H04Rik	11.5833	1	0.127105
Fez1	11.4853	1	0.114513
Scn2b	11.3468	1	0.101053
Gm13986	11.281	1	0.0550671
Platr7	11.2516	1	0.0737143
9830166K06Rik	11.2455	1	0.0747967
Apoc4	11.1399	1	0.0716543
Spag8	11.1309	1	0.0573171
Gm1604b	11.1209	1	0.0862127
Ankrd34b	11.1137	1	0.138545
Homer2	11.0871	1	0.0902914
Fat3	11.0814	1	0.0952324
Timp4	11.0711	1	0.121849
Amh	11.063	1	0.099991
Musk	11.0553	1	0.251115
Gja8	11.055	1	0.128655
Mir804	11.055	1	0.128655
Olfr1353	11.055	1	0.128655
Onecut1	11.055	1	0.128655
Scn2a1	11.055	1	0.128655
Tmem145	11.055	1	0.128655
D630003M21Rik	11.0125	1	0.150191
Hoxb7	10.9695	1	0.179481
Mcpt1	10.969	1	0.179899
Enthd1	10.9629	1	0.106403
Glb1l3	10.9508	1	0.195726
4930415O20Rik	10.9379	1	0.20855
1700100L14Rik	10.9367	1	0.209835
Efna3	10.9308	1	0.216285
Abhd11os	10.9294	1	0.117968
Nme9	10.9289	1	0.21842
Pitpnm3	10.8788	1	0.18476
2810429I04Rik	10.7733	1	0.0740556
Csrp3	10.7459	1	0.128747
2010106E10Rik	10.737	1	0.131828
Caps2	10.737	1	0.131828
Erich4	10.737	1	0.131828
Krt12	10.737	1	0.131828
Slc13a2os	10.737	1	0.131828
Slc18a3	10.737	1	0.131828
Tmem211	10.737	1	0.131828
Mlana	10.7185	1	0.138725
Myh13	10.6839	1	0.189371
Gm1647	10.6756	1	0.157473
Ifltd1	10.665	1	0.162827
9430065F17Rik	10.6199	1	0.174805
Pvalb	10.6124	1	0.195098
9130019P16Rik	10.6083	1	0.198153
Tcf15	10.6024	1	0.202646
Gm766	10.5944	1	0.209076
Baiap3	10.5908	1	0.21204
Cyp2b13	10.5854	1	0.216715
Gm7173	10.5824	1	0.21944
Mir702	10.4009	1	0.110492
Ptprk	10.3836	0.701808	0.00816156
Slc6a20a	10.3768	1	0.177325
Mir5135	10.2694	1	0.0940693
Gm6904	10.1748	1	0.0324757
Itgb6	9.98008	1	0.147259
Atp2c2	9.94417	1	0.12925
4930405A10Rik	9.54502	1	0.158748
Olfr164	9.53478	1	0.147803
Ptpn5	9.53183	1	0.144948
Krtdap	9.5276	1	0.14106
Mir181b-2	9.51245	1	0.128811
Myo1a	9.50611	1	0.124344
Mir6907	9.50161	1	0.121382
Mir760	9.49534	1	0.117493
Fhod3	9.48569	1	0.112027
Olfr1372-ps1	9.48468	1	0.195767
Ctnna3	9.46619	1	0.163466
Ttc36	9.37641	1	0.151353
Sh3rf2	9.36648	1	0.137762
Gm4925	9.31935	1	0.135893
Slc9b1	9.30392	1	0.134318
5730416F02Rik	8.98513	1	0.129187
C920006O11Rik	8.858	1	0.169836
Tlr9	8.78739	1	0.0957288
Ptcra	8.78	1	0.173802
Wdr86	8.77836	1	0.0975586
Fam65c	8.77602	1	0.14963
Cacna1e	8.76038	1	0.182118
3110035E14Rik	8.73794	1	0.0431143
Slc9b2	8.71313	1	0.105048
Hgfac	8.62109	1	0.14332
Prg3	8.61085	1	0.0992115
Arl14	8.58396	1	0.160327
1700017N19Rik	8.58098	1	0.161855
Atp6v1g3	8.58098	1	0.161855
Cldn17	8.58098	1	0.161855
2018-03-11	8.58098	1	0.161855
Nkx6-3	8.58098	1	0.161855
Stk32b	8.58098	1	0.161855
Svs2	8.58098	1	0.161855
Tmem54	8.58098	1	0.161855
Uts2	8.58098	1	0.161855
Rho	8.56023	1	0.173341
Olfr56	8.55814	1	0.174583
Eda2r	8.55274	1	0.177873
Tigit	8.5423	1	0.146694
Ppp1r42	8.532	1	0.11339
Gm2115	8.52464	1	0.153927
Gm10677	8.51522	1	0.204604
Slc26a8	8.50661	1	0.211896
Gm14207	8.50135	1	0.136951
Gm4841	8.49897	1	0.21882
Hrh4	8.4967	1	0.0616949
9330111N05Rik	8.49538	1	0.222231
F2rl1	8.49469	1	0.222897
E130114P18Rik	8.49468	1	0.222916
Chil6	8.49298	1	0.224572
Hoxa4	8.49052	1	0.227033
Skint8	8.48935	1	0.228219
1810065E05Rik	8.48429	1	0.233492
Gm12171	8.48075	1	0.237338
Ephx4	8.47938	1	0.238868
Gm4827	8.47854	1	0.239812
Scrt1	8.47669	1	0.241916
Il19	8.47657	1	0.24206
Art5	8.47631	1	0.242355
Arr3	8.47317	1	0.24604
Rassf9	8.46769	1	0.252743
Mir320	8.46658	1	0.148769
Mir3094	8.43293	1	0.206082
Cxcl11	8.41146	1	0.140709
Dio3os	8.40298	1	0.176295
Abca6	8.40167	0.381773	0.00325166
Mir15a	8.39782	1	0.178962
Dytn	8.3882	1	0.269506
Lrrc72	8.3765	1	0.121772
Schip1	8.37364	1	0.157046
Bcas1os2	8.35323	1	0.165081
C230024C17Rik	8.35277	1	0.165271
3930402G23Rik	8.35275	1	0.16528
4933406K04Rik	8.35264	1	0.165327
A730043L09Rik	8.35264	1	0.165327
Asic2	8.35264	1	0.165327
Cplx3	8.35264	1	0.165327
Olfr160	8.35264	1	0.165327
Trp63	8.35264	1	0.165327
Mir7671	8.32847	1	0.22467
Col27a1	8.31934	0.966372	0.0156338
Fam162b	8.29874	1	0.191061
Higd1b	8.29396	1	0.193734
Sprr1a	8.28531	1	0.198762
Klrb1-ps1	8.28179	1	0.20088
Pof1b	8.26866	1	0.209219
Tph2	8.23486	1	0.234331
Tmem132b	8.23027	1	0.238236
E330011O21Rik	8.22235	1	0.245293
Nkg7	8.21915	1	0.092001
Mir6546	8.2153	1	0.251967
Zcchc12	8.21233	1	0.264882
Gm10373	8.2104	1	0.26393
Slc26a4	8.209	1	0.258261
Phgr1	8.20316	1	0.260439
A730020M07Rik	8.20194	1	0.259865
Mep1a	8.20022	1	0.25906
1700039E15Rik	8.19947	1	0.258708
Rax	8.19312	1	0.255804
Cnnm1	8.19227	1	0.255422
Slfnl1	8.18955	1	0.254208
Gdf2	8.18603	1	0.252661
Fam71d	8.18414	1	0.251841
Ebf4	8.12238	1	0.228509
Fbxo16	8.1072	1	0.223643
Btnl10	8.07441	1	0.151902
Tmem151b	8.05652	1	0.209321
Ccdc170	8.02423	1	0.311944
4930573O16Rik	8.00382	1	0.196956
Il31ra	7.993	1	0.114621
Fgf17	7.93687	1	0.122891
Tex11	7.9216	1	0.171669
4933428C19Rik	7.91492	1	0.180359
Cyp2c70	7.91492	1	0.180359
Gm20554	7.91492	1	0.180359
Krt13	7.91492	1	0.180359
Trpc7	7.91492	1	0.180359
Ubd	7.91492	1	0.180359
Nox1	7.91463	1	0.180313
Slc51a	7.87404	1	0.196534
Tdrp	7.79706	1	0.260653
Oc90	7.7436	1	0.22678
A330015K06Rik	7.72718	1	0.156968
Erich3	7.7121	1	0.155019
Fabp12	7.67451	1	0.296468
Prph	7.66904	1	0.11524
9330159F19Rik	7.66187	1	0.337378
Ppp1r27	7.63011	1	0.128156
Rsf1os1	7.60272	1	0.238455
Mrln	7.58409	1	0.144944
Cyp26a1	7.56989	1	0.0487553
Wnt3	7.55103	1	0.268373
Epn3	7.51503	1	0.119201
Hrh2	7.51481	1	0.0357693
Cpa2	7.46659	1	0.254521
Gimap1	7.41499	1	0.118091
Faim2	7.35803	1	0.25439
Ly6i	7.31802	1	0.068438
Msh4	7.29382	1	0.308039
Fhl2	7.25643	0.18783	0.00110755
Txk	7.18063	1	0.0972565
Fam26e	7.18056	1	0.151265
Tmem56	7.15946	1	0.358284
Mamstr	7.13845	1	0.220035
Arl13a	7.1144	1	0.169654
Itga11	7.11329	1	0.152179
Rbfox3	7.08845	1	0.33299
Amelx	7.0776	1	0.249398
Cldn19	7.03109	1	0.23441
Ccdc103	7.02709	1	0.226718
Pcdh10	7.01812	1	0.225242
Myoc	7.01022	1	0.220127
Slc45a1	7.00423	1	0.216455
Nek11	7.00285	1	0.237895
4930443O20Rik	6.9894	1	0.208055
1700066J03Rik	6.97002	1	0.19835
Msmb	6.96994	1	0.198313
A930001A20Rik	6.96984	1	0.198269
F830045P16Rik	6.96811	1	0.356239
Cdh22	6.96498	1	0.196034
Fam186b	6.96068	1	0.327213
Gm4984	6.94424	1	0.332072
Mir6999	6.91194	1	0.210288
Nr2e1	6.90746	1	0.174179
Olfr212	6.89362	1	0.200025
Acsbg2	6.89354	1	0.199984
Nodal	6.87803	1	0.192309
Stfa1	6.86985	1	0.163293
Mir7037	6.85326	1	0.181598
Upb1	6.84408	0.42303	0.00381093
Tspan11	6.84167	1	0.0520203
Gm30505	6.76455	1	0.241139
Cmtm2a	6.76009	1	0.224168
Lrrd1	6.73467	1	0.103779
Mir7090	6.70196	1	0.176884
Gm10865	6.66418	1	0.225415
Tac4	6.64277	1	0.287489
Jph2	6.54673	1	0.160386
Gm19522	6.51852	1	0.0764763
Dusp27	6.51272	1	0.345375
Wdr38	6.47812	1	0.354169
Trim31	6.47219	1	0.224053
Zglp1	6.46384	1	0.0895879
Gpr152	6.42959	1	0.131139
H2-Ob	6.39782	1	0.0514182
Zfp541	6.3947	1	0.173928
Styk1	6.38063	1	0.202838
Mab21l3	6.30202	1	0.182215
Edn2	6.27067	1	0.418522
Serpina11	6.26566	1	0.147329
Ddit4l	6.24607	1	0.223439
Cib3	6.23178	1	0.157199
Zhx2	6.22748	0.0604712	0.000242667
Ncam1	6.22595	1	0.159042
Unc5c	6.21412	1	0.162923
Hotairm1	6.21399	1	0.142465
Mir7014	6.21334	1	0.163186
Gprin3	6.18843	1	0.18614
Dnaaf1	6.18544	1	0.325296
Ngfr	6.17792	1	0.176168
Scarna17	6.17788	1	0.176185
Mir3058	6.17295	1	0.17817
Slc14a1	6.16912	0.975578	0.0159527
Gli3	6.15656	1	0.185137
Art2b	6.13452	1	0.172488
Shank1	6.12094	1	0.202568
Mir19b-1	6.10107	1	0.213989
Tmprss4	6.0985	1	0.215572
Apol11b	6.09489	1	0.217845
1700073E17Rik	6.09484	1	0.217874
Mir8109	6.09484	1	0.217874
Dear1	6.09483	1	0.217879
Map2	6.09483	1	0.217879
Cma2	6.09483	1	0.217881
Gm9899	6.09483	1	0.217883
Mir592	6.09483	1	0.217883
1700015F17Rik	6.09476	1	0.217923
4930402F06Rik	6.09476	1	0.217923
Ascl5	6.09476	1	0.217923
Cacng2	6.09476	1	0.217923
Ceacam12	6.09476	1	0.217923
Cox7b2	6.09476	1	0.217923
D930020B18Rik	6.09476	1	0.217923
Gm10494	6.09476	1	0.217923
Gm11651	6.09476	1	0.217923
Gm13497	6.09476	1	0.217923
Gm595	6.09476	1	0.217923
Ifna13	6.09476	1	0.217923
Kcna4	6.09476	1	0.217923
Kcnd3	6.09476	1	0.217923
Lipm	6.09476	1	0.217923
Mir185	6.09476	1	0.217923
Mir5100	6.09476	1	0.217923
Myt1l	6.09476	1	0.217923
Ntsr1	6.09476	1	0.217923
Olfr1427	6.09476	1	0.217923
Olfr225	6.09476	1	0.217923
Slc13a4	6.09476	1	0.217923
Tmem114	6.09476	1	0.217923
Xirp1	6.09476	1	0.217923
Zdhhc22	6.09476	1	0.217923
Pet117	6.09457	1	0.218046
4930486L24Rik	6.09423	1	0.218261
Mir25	6.09324	1	0.187226
Gsg1l	6.09271	1	0.219238
9530052E02Rik	6.08914	1	0.238991
Asgr1	6.08517	1	0.224232
Adm2	6.08494	1	0.224391
Sox30	6.08401	1	0.225027
Mir16-2	6.0775	1	0.193621
Naip7	6.07401	1	0.232124
Cstad	6.07358	1	0.232437
Tas1r1	6.06979	1	0.292337
Them7	6.05857	1	0.244152
Jakmip1	6.04884	1	0.0591376
Gm17801	6.04158	1	0.259211
Fbxo43	6.04152	1	0.259264
Pla2g4b	6.0331	1	0.267576
Snord90	6.02889	1	0.271975
A730008H23Rik	6.02638	1	0.274685
Cntnap4	6.02396	1	0.219671
Mir6933	6.02395	1	0.219672
2310039L15Rik	6.0239	1	0.219702
1700071K01Rik	6.02388	1	0.219711
Mir7016	6.02381	1	0.219751
1700084J12Rik	6.02305	1	0.278373
Rab11fip4os2	6.02026	1	0.281562
Mir6904	6.01871	1	0.283374
Cnfn	6.01826	1	0.283905
Cyp2b10	6.01719	1	0.0428856
Gldn	6.01688	1	0.271011
Olfr1441	6.0157	1	0.224431
Gm4566	6.01497	1	0.287853
2610035D17Rik	6.0096	1	0.294597
Lgals12	6.00841	1	0.296139
4930471C04Rik	6.00809	1	0.296569
Myo16	6.00748	1	0.297363
Mir3569	6.0023	1	0.232681
Sstr5	5.99913	1	0.331505
Nphs1	5.99677	1	0.201908
Nxph3	5.99102	1	0.2402
Ly6g5c	5.98106	1	0.247332
Nhlrc4	5.97488	1	0.252021
Snord99	5.96421	1	0.255585
4931440J10Rik	5.96157	1	0.217508
Phkg1	5.95718	1	0.219652
Mir5132	5.95346	1	0.221508
A930041C12Rik	5.95329	1	0.221595
Asic4	5.95329	1	0.221595
C2cd4c	5.95329	1	0.221595
Ccdc67	5.95329	1	0.221595
Chat	5.95329	1	0.221595
Gm15319	5.95329	1	0.221595
Gm8884	5.95329	1	0.221595
Gucy2e	5.95329	1	0.221595
Mgat4c	5.95329	1	0.221595
Mir6380	5.95329	1	0.221595
Mir6957	5.95329	1	0.221595
Olfr12	5.95329	1	0.221595
Vmn1r68	5.95329	1	0.221595
1700084C01Rik	5.9504	1	0.384673
Gm17644	5.94553	1	0.22559
Mir7578	5.92781	1	0.235383
Lrrc6	5.9094	1	0.246682
Krt81	5.90505	1	0.249548
AY761185	5.89199	1	0.25864
Mir1b	5.89179	1	0.258783
A630095N17Rik	5.89081	1	0.259501
Ngf	5.88305	1	0.265339
Dlg2	5.87662	1	0.270423
Grin1	5.87143	1	0.274705
Tsnaxip1	5.87084	1	0.24903
Gm6297	5.87014	1	0.0490005
Tll2	5.8649	1	0.280339
Hhipl2	5.85988	1	0.284861
Klhl4	5.85828	1	0.263483
Gabrb1	5.85269	1	0.291673
A530065N20Rik	5.85096	1	0.293365
Ly6g6c	5.77645	1	0.443138
Muc5b	5.76545	1	0.342766
Sncaip	5.7477	1	0.230529
Rasgrp3	5.67403	1	0.0516628
1700034J05Rik	5.61565	1	0.443635
Tex40	5.61337	1	0.246637
Tbxa2r	5.60307	1	0.0349771
1700022I11Rik	5.57255	1	0.407564
Oprd1	5.52999	1	0.368003
Olfr1373	5.43445	1	0.290906
Gm17252	5.35523	1	0.262735
Cux2	5.35186	1	0.306436
Defb22	5.32374	1	0.408912
Tepp	5.32344	1	0.358229
Slc2a10	5.31367	1	0.170913
Fscn2	5.29909	1	0.108112
Asb2	5.27848	1	0.0374809
Amot	5.24918	1	0.211515
Ikzf3	5.24277	1	0.112617
Rfpl4	5.23688	1	0.389232
Gucy1b3	5.2285	1	0.194336
D630041G03Rik	5.20779	1	0.326219
Mir744	5.1215	1	0.126169
4930533B01Rik	5.11729	1	0.218063
Cd8b1	5.11329	1	0.217175
Rdh18-ps	5.10935	1	0.281199
Mirc35hg	5.10852	1	0.37064
Gm10433	5.10578	1	0.212882
Lmo7	5.1022	1	0.105796
Wdr27	5.10112	1	0.308048
Arhgef19	5.06346	1	0.292808
Sh3bgr	5.03142	1	0.0813884
Tead1	5.01205	1	0.207466
Nr1h4	5.01197	1	0.338317
Ambp	5.0061	0.331292	0.00276744
Pcdhb17	4.99964	1	0.358264
Henmt1	4.99467	1	0.29004
Cmtm1	4.9824	1	0.373651
1700001J03Rik	4.98141	1	0.412855
Sgip1	4.98103	1	0.0815041
Irf6	4.96963	1	0.194195
Slc44a3	4.96928	1	0.309377
Apoa1	4.89545	1	0.389135
Actn3	4.88416	1	0.326375
Cnr1	4.86816	1	0.421765
Mir6539	4.85248	1	0.165144
Fam167a	4.83911	1	0.143108
Abca14	4.8307	1	0.318176
Tfap2e	4.81136	1	0.480087
Nap1l5	4.80828	1	0.216167
Lrrc8e	4.802	1	0.29336
Hsf2bp	4.79095	1	0.316501
AI661453	4.78806	1	0.364134
Notch3	4.78623	1	0.0632044
2900026A02Rik	4.78384	1	0.0557538
Gipc2	4.76478	1	0.212011
Bend7	4.7611	1	0.352736
Hipk4	4.73032	1	0.416652
Trpc1	4.69938	1	0.144151
Klk1b27	4.69935	1	0.0230681
Gm16740	4.69614	1	0.127336
4931403E22Rik	4.6957	1	0.431984
Mir199a-1	4.68619	1	0.188634
Gm5134	4.6542	1	0.243769
P2rx3	4.64466	1	0.372322
Pclo	4.64086	1	0.347463
Gm11837	4.62729	1	0.237435
Gpr68	4.61005	1	0.0345316
Mir7212	4.60108	1	0.300033
Gm6277	4.59366	1	0.22944
Matn3	4.57406	1	0.416058
Fam222a	4.57315	1	0.182253
BC030499	4.56777	1	0.344316
Kirrel3	4.55844	1	0.129369
Mir326	4.55313	1	0.19158
Pla2g2d	4.54585	1	0.0294523
Smarca1	4.53916	1	0.276931
Gdf3	4.53192	1	0.157528
Trim38	4.52742	1	0.509428
Nobox	4.52658	1	0.51025
5430421N21Rik	4.52614	1	0.271798
Crygs	4.52411	1	0.480593
Crmp1	4.5217	1	0.360744
1700016C15Rik	4.50973	1	0.310042
Ap1m2	4.50732	1	0.111785
Mgam	4.50183	1	0.259402
Mir181a-2	4.49995	1	0.350778
4930519F16Rik	4.49347	1	0.348058
Celf5	4.49082	1	0.346976
Ociad2	4.4886	1	0.146655
Elavl3	4.48597	1	0.345036
1700003G18Rik	4.48544	1	0.344828
Vmn2r30	4.48196	1	0.343474
Kcnk4	4.48123	1	0.343194
Sost	4.47713	1	0.341639
Gm10046	4.47458	1	0.340694
Tc2n	4.4695	1	0.343333
Lincred1	4.46922	1	0.338744
Gm5084	4.46568	1	0.337487
Spink4	4.45036	1	0.332328
Atcay	4.44369	1	0.330209
Thsd4	4.44278	1	0.15883
Trat1	4.42139	1	0.323641
Jakmip3	4.41804	1	0.322716
Smim22	4.41773	1	0.25289
Npas3	4.41027	1	0.32063
Crybb1	4.40598	1	0.24833
Kcnk10	4.39961	1	0.317897
Cryba4	4.39903	1	0.0348478
Mir6908	4.39869	1	0.317668
Fstl4	4.3954	1	0.316853
Irs1	4.39522	1	0.316809
Ngp	4.38814	1	0.153028
Eppk1	4.38588	1	0.314573
Gm7444	4.37488	1	0.312062
Necab2	4.35592	1	0.308019
Gabre	4.35414	1	0.307657
Foxr1	4.34907	1	0.2939
Atp6v1e2	4.34376	1	0.3056
Cdk3-ps	4.33579	1	0.37515
Gm9159	4.33473	1	0.303887
Gcgr	4.33013	1	0.303037
3632454L22Rik	4.32956	1	0.302934
2900009J06Rik	4.32042	1	0.301302
Adarb2	4.32042	1	0.301302
Ankub1	4.32042	1	0.301302
Asb17	4.32042	1	0.301302
Ccdc175	4.32042	1	0.301302
Erich5	4.32042	1	0.301302
Gm11961	4.32042	1	0.301302
Gm13030	4.32042	1	0.301302
Kank4os	4.32042	1	0.301302
Lrit2	4.32042	1	0.301302
Mir138-2	4.32042	1	0.301302
Mir6997	4.32042	1	0.301302
Olfr1392	4.32042	1	0.301302
Olfr1420	4.32042	1	0.301302
Plac1	4.32042	1	0.301302
Slc6a18	4.32042	1	0.301302
Ugt1a10	4.32042	1	0.301302
Usp17lb	4.32042	1	0.301302
Vmn1r51	4.32042	1	0.301302
Mir361	4.32026	1	0.301273
1700049E15Rik	4.32025	1	0.301271
Gm12709	4.32025	1	0.301271
Satl1	4.32014	1	0.301253
Lingo3	4.32013	1	0.30125
Mir33	4.32013	1	0.30125
Mir1933	4.32009	1	0.301245
Alms1-ps2	4.31999	1	0.301227
Krt85	4.31998	1	0.301225
Gabrr3	4.31998	1	0.301225
Mir7683	4.31994	1	0.301218
Arnt2	4.31902	1	0.351269
Npy1r	4.3185	1	0.380884
Slc22a3	4.3116	1	0.299785
Tex22	4.30137	1	0.281215
1110032F04Rik	4.2937	1	0.325849
Spire2	4.2707	1	0.324344
Bcl11b	4.27004	1	0.29333
Krt76	4.26929	1	0.313067
Mir128-1	4.26768	1	0.307488
E130304I02Rik	4.26716	1	0.29292
Corin	4.26489	1	0.226798
Reep2	4.25081	1	0.179971
Foxd1	4.2301	1	0.3983
Il13	4.22978	1	0.288006
Pla2g4d	4.21716	1	0.324499
Gp1bb	4.20548	1	0.395874
Nav3	4.1907	1	0.407357
Guca2a	4.18648	1	0.283104
Amy1	4.16438	1	0.353282
Unc80	4.14918	1	0.470707
Mir674	4.14419	1	0.373036
Hykk	4.13023	1	0.250946
Cbln3	4.1248	1	0.523367
Mir6953	4.11513	1	0.276493
Gria3	4.11253	1	0.0609388
Steap1	4.07565	1	0.34773
Pou2af1	4.05984	1	0.411728
Slc25a34	4.05792	1	0.354482
Paqr8	4.05449	0.996912	0.0174309
Rnf223	4.0525	1	0.302097
Actc1	4.03675	1	0.3964
Osbpl6	4.03395	1	0.235455
S100a14	4.03133	1	0.301124
Bik	4.02853	1	0.216191
Mir6994	4.02694	1	0.399953
Fkbp6	4.01815	1	0.556423
Efhb	4.01587	1	0.282652
Nptxr	4.01467	1	0.102969
Cox6a2	4.00066	1	0.0368807
Ddr1	3.99234	0.996912	0.0174172
Pax6	3.98137	1	0.219038
Mir6374	3.96533	1	0.190574
Grhl2	3.96217	1	0.451316
Gm5532	3.96204	1	0.389072
Cd96	3.95467	1	0.356433
Snord2	3.95383	1	0.0703298
Csprs	3.94985	1	0.205117
4933433C11Rik	3.9363	1	0.385529
Zfp820	3.93364	1	0.257892
Clstn2	3.91131	1	0.565991
Adam23	3.90861	1	0.128252
Zc3h12b	3.88794	1	0.44625
Prrt2	3.88251	1	0.142365
Zmat4	3.87324	1	0.472744
Nr0b2	3.86891	1	0.425108
Asgr2	3.85772	1	0.219805
Dppa2	3.83217	1	0.346036
Tmem52	3.82136	1	0.445126
Snora75	3.81591	1	0.0943349
B230208H11Rik	3.80156	1	0.0691623
Mkrn2os	3.78386	1	0.390601
Plscr5	3.77997	1	0.273598
4921511I17Rik	3.77479	1	0.299662
Alpk3	3.77359	1	0.33201
Abca4	3.77161	1	0.376725
Camp	3.77035	1	0.368177
Tmc7	3.7522	1	0.526471
Xlr3a	3.74608	1	0.123932
Armc2	3.74604	1	0.400503
Gm10684	3.74579	1	0.396097
5830473C10Rik	3.74332	1	0.24241
Fgf18	3.73284	1	0.19587
Mfsd2a	3.72783	1	0.145044
Actl10	3.72753	1	0.386624
Kcnk3	3.72599	1	0.274361
Msc	3.71789	1	0.448379
Abhd16b	3.70619	1	0.443937
Spic	3.69624	1	0.0650798
Atp2a1	3.69575	1	0.033331
Xlr3c	3.69407	1	0.143631
Lpo	3.68654	1	0.524314
Hoxa5	3.68501	1	0.202054
Nfe2l3	3.68154	1	0.341448
4933422A05Rik	3.66587	1	0.513796
Mzb1	3.66136	1	0.231419
Gnaz	3.65547	1	0.254991
Adcy10	3.6532	1	0.367545
Cyp4a12b	3.65073	1	0.534225
Vwa7	3.64682	1	0.513023
Mir19a	3.64655	1	0.292259
Clec2g	3.64405	1	0.211287
1700097N02Rik	3.64004	1	0.29581
Nxnl2	3.63359	1	0.284668
2700054A10Rik	3.63016	1	0.301497
BC052688	3.62982	1	0.3017
Mir18	3.62787	1	0.286712
Evi2b	3.62679	1	0.287104
Lbx1	3.62278	1	0.305998
Tmem163	3.62194	1	0.174152
Cd55b	3.62014	1	0.289566
Eps8l3	3.61894	1	0.527438
Lin28a	3.61704	1	0.309669
Tmem190	3.61433	1	0.186973
F830002L21Rik	3.6124	1	0.312748
Gm10825	3.60568	1	0.317404
Tgtp1	3.60443	1	0.201674
Ip6k3	3.60371	1	0.318814
1700024F13Rik	3.60075	1	0.320972
Hymai	3.60056	1	0.321113
Mir1955	3.59789	1	0.323112
Kif27	3.59664	1	0.324061
Map3k7cl	3.59517	1	0.295622
Pkd1l2	3.594	0.0791039	0.000356309
Jmjd7	3.59274	1	0.327089
Gm27162	3.59099	1	0.328479
4930570G19Rik	3.58995	1	0.30184
Gm13286	3.58915	1	0.329958
Nts	3.58861	1	0.330399
Pik3c2b	3.5882	1	0.257391
Mir302d	3.58744	1	0.331361
Adgrg7	3.58675	1	0.331935
Zscan10	3.58633	1	0.332282
Fam221b	3.58622	1	0.303495
Treh	3.58549	1	0.332984
Shank3	3.585	1	0.333395
Btnl2	3.58429	1	0.333999
Snora47	3.58317	1	0.33495
1700109K24Rik	3.58317	1	0.334954
Klk14	3.58316	1	0.334958
Mir8096	3.58315	1	0.334968
Agr3	3.58313	1	0.334984
Mgat4d	3.58312	1	0.33499
Mir1264	3.58311	1	0.334999
Gm20556	3.58308	1	0.335025
Rbm46os	3.58308	1	0.335025
Stpg2	3.58308	1	0.335025
Slc7a14	3.58308	1	0.335027
Mir688	3.58308	1	0.335029
Mir6930	3.58308	1	0.335029
Zfp488	3.58307	1	0.335032
Htr1f	3.58307	1	0.335032
Lce1d	3.58307	1	0.335036
1700019N19Rik	3.58304	1	0.335062
1700029J03Rik	3.58304	1	0.335062
1700041C23Rik	3.58304	1	0.335062
9830132P13Rik	3.58304	1	0.335062
Arhgap33os	3.58304	1	0.335062
Art1	3.58304	1	0.335062
Aspdh	3.58304	1	0.335062
Bsx	3.58304	1	0.335062
Cct8l1	3.58304	1	0.335062
Cetn1	3.58304	1	0.335062
Cryga	3.58304	1	0.335062
Cryge	3.58304	1	0.335062
Csn1s2b	3.58304	1	0.335062
Gm14151	3.58304	1	0.335062
Gm19303	3.58304	1	0.335062
Gm9731	3.58304	1	0.335062
Gm9767	3.58304	1	0.335062
Gphb5	3.58304	1	0.335062
Gsdmcl2	3.58304	1	0.335062
Hcrt	3.58304	1	0.335062
Hrasls5	3.58304	1	0.335062
Lrrc4b	3.58304	1	0.335062
Mir15b	3.58304	1	0.335062
Mir5622	3.58304	1	0.335062
Mir673	3.58304	1	0.335062
Mir7040	3.58304	1	0.335062
Olfr860	3.58304	1	0.335062
Pdx1	3.58304	1	0.335062
Slc22a12	3.58304	1	0.335062
Slco1a4	3.58304	1	0.335062
Slco6b1	3.58304	1	0.335062
Tpte	3.58304	1	0.335062
Usp29	3.58304	1	0.335062
Dnah7a	3.58283	1	0.335238
Wnt10a	3.58078	1	0.337019
4933408J17Rik	3.57981	1	0.337872
Nespas	3.57913	1	0.33847
Gucy2g	3.57728	1	0.340125
Pydc4	3.57689	1	0.340486
Mir93	3.57685	1	0.340514
Rapgef4	3.57628	1	0.341034
Vgll3	3.57497	1	0.33443
Cdh6	3.57451	1	0.342666
Slc22a13b-ps	3.56873	1	0.249693
Ism2	3.56693	1	0.349956
Mir202	3.56342	1	0.353516
Gm5415	3.56314	1	0.31455
Gpr25	3.56147	1	0.355556
Cyp7a1	3.55829	1	0.510058
Gm9992	3.55595	1	0.361552
Timd2	3.55567	1	0.361866
Mir6943	3.55495	1	0.318851
Mdfi	3.55439	1	0.363306
Glp1r	3.55174	1	0.366366
Fam179a	3.5485	1	0.322392
Mir194-2	3.54819	1	0.370616
Klk1	3.54683	1	0.0184371
Mir130b	3.54464	1	0.375041
Lmod2	3.54419	1	0.375618
Pkhd1	3.54408	1	0.375757
Bcl2l14	3.54373	1	0.29466
Col2a1	3.54325	1	0.376819
Slc4a10	3.54096	1	0.379826
Gm13283	3.54001	1	0.327279
Prokr2	3.53976	1	0.381442
Arsj	3.53926	1	0.500096
Aqp4	3.53923	1	0.382164
Trpc5	3.53917	1	0.382242
Mir7656	3.53874	1	0.32803
Mylk2	3.53867	1	0.382928
Speer4d	3.53607	1	0.329638
Gm12866	3.53567	1	0.38712
Ppapdc1a	3.53373	1	0.38991
Tmem239	3.53229	1	0.392035
Tmprss9	3.53129	1	0.277617
2010009K17Rik	3.53089	1	0.394137
Pla2g5	3.53006	1	0.395411
Dapl1	3.52979	1	0.395818
Mira	3.52927	1	0.396628
Zap70	3.52717	1	0.379721
Gucy2f	3.52701	1	0.400193
Gm10248	3.52597	1	0.576567
AF366264	3.52532	1	0.336409
Pou1f1	3.52258	1	0.338222
Mir340	3.52257	1	0.338226
Ucma	3.52253	1	0.338257
Mir8093	3.52252	1	0.338261
Gal3st3	3.52252	1	0.338263
Mir8111	3.52252	1	0.338264
Serpinb9d	3.52251	1	0.338269
Rag2	3.52247	1	0.338293
4921533I20Rik	3.52247	1	0.338294
Prr23a3	3.52247	1	0.338297
4930594O21Rik	3.52246	1	0.338298
Ccdc108	3.52246	1	0.3383
Gm3696	3.52246	1	0.3383
1110028F18Rik	3.52242	1	0.338331
1700001J11Rik	3.52242	1	0.338331
1810046K07Rik	3.52242	1	0.338331
4930467E23Rik	3.52242	1	0.338331
4930568D16Rik	3.52242	1	0.338331
9030204H09Rik	3.52242	1	0.338331
9530020I12Rik	3.52242	1	0.338331
Amer3	3.52242	1	0.338331
Apoa5	3.52242	1	0.338331
Crb1	3.52242	1	0.338331
D930007P13Rik	3.52242	1	0.338331
Gabrb2	3.52242	1	0.338331
Gm10745	3.52242	1	0.338331
Gm14858	3.52242	1	0.338331
Gm20745	3.52242	1	0.338331
Gm21119	3.52242	1	0.338331
Gm6260	3.52242	1	0.338331
Gml2	3.52242	1	0.338331
Mir125b-1	3.52242	1	0.338331
Mir144	3.52242	1	0.338331
Mir219a-1	3.52242	1	0.338331
Mir301	3.52242	1	0.338331
Mir3966	3.52242	1	0.338331
Mir6960	3.52242	1	0.338331
Mir7665	3.52242	1	0.338331
Olfr613	3.52242	1	0.338331
Rptn	3.52242	1	0.338331
Slc22a30	3.52242	1	0.338331
Vmn2r118	3.52242	1	0.338331
Wbscr25	3.52242	1	0.338331
Xlr3b	3.52237	1	0.0389748
Gm3435	3.52032	1	0.0305276
Glipr1l1	3.51287	1	0.344928
AV039307	3.51144	1	0.248106
Cecr6	3.50986	1	0.297304
Mir8091	3.50884	1	0.347858
Cnksr1	3.50821	1	0.348323
1700066B17Rik	3.5072	1	0.349077
Gm21859	3.50616	1	0.323083
Tmem200a	3.50376	1	0.348803
Acot3	3.49804	1	0.356175
Adam28	3.49544	1	0.5576
Tmem255b	3.49098	1	0.362029
Gm8817	3.48822	1	0.364408
Cwh43	3.48679	1	0.365665
A930006K02Rik	3.48651	1	0.0949253
E130310I04Rik	3.48252	1	0.36952
Gng13	3.48242	1	0.369611
Tnnt2	3.47912	1	0.385944
Scarna3b	3.47443	1	0.377233
Gm10037	3.47398	1	0.377682
Mapk11	3.47131	1	0.12145
D630045J12Rik	3.46997	1	0.226836
Gm20756	3.46772	1	0.384107
Ppp1r36	3.46695	1	0.384921
Mir669c	3.46615	1	0.385776
Cacng4	3.46265	1	0.389611
Sim2	3.46262	1	0.389641
Spdef	3.45994	1	0.39267
Tdrd5	3.45962	1	0.484462
Samd3	3.45758	1	0.395414
1700030M09Rik	3.45514	1	0.398324
Rab17	3.45414	1	0.399539
Gnat2	3.45338	1	0.400467
1700020A23Rik	3.45291	1	0.401052
Dppa3	3.45256	1	0.401492
2810459M11Rik	3.44972	1	0.429837
Zfp786	3.44741	1	0.5102
Snora74a	3.4444	1	0.505391
Ttyh1	3.43793	1	0.472477
Gpr21	3.43217	1	0.344018
Mboat2	3.42988	1	0.460271
Ncr1	3.40775	1	0.479274
Col17a1	3.40605	1	0.324052
Tsix	3.40484	1	0.368983
F730035M05Rik	3.40175	1	0.413532
Il4	3.40134	1	0.232777
S100g	3.39701	1	0.302847
Tpd52l1	3.39323	1	0.447352
Dusp4	3.37826	1	0.0880903
Mir7674	3.37479	1	0.188251
Ccdc37	3.35618	1	0.36669
Thsd7a	3.35614	1	0.535598
Serpinb1b	3.35193	1	0.32893
Mycl	3.3446	1	0.0637418
Pcdhgb5	3.34387	1	0.54668
Dmc1	3.33826	1	0.440454
Fscn3	3.33381	1	0.409169
Gimap3	3.33208	1	0.339552
Cysltr2	3.31217	1	0.438949
Jag2	3.31087	0.28857	0.00210333
4933413J09Rik	3.30395	1	0.402367
Mir7049	3.3034	1	0.310458
Zfp108	3.29897	1	0.249874
Ccr10	3.29378	1	0.310482
Cd4	3.293	1	0.0784944
Gm13154	3.29141	1	0.320506
Tmtc1	3.29025	1	0.267854
BC037032	3.28728	1	0.046144
Gm5936	3.28377	1	0.192728
Bcas3os2	3.28129	1	0.423558
Zfp457	3.26358	1	0.424352
Sowahd	3.2591	1	0.455193
Fzd9	3.24992	1	0.191097
Vill	3.24819	1	0.410409
Cd6	3.24796	1	0.370897
Fam227a	3.22934	1	0.30122
Mir1929	3.22227	1	0.569632
6330403K07Rik	3.2216	1	0.571788
1700048M11Rik	3.21838	1	0.462761
Ston2	3.2166	0.446521	0.00415402
Hrc	3.21654	1	0.420244
Tulp2	3.2103	1	0.160066
4930544D05Rik	3.20554	1	0.513177
BC049715	3.20379	1	0.356316
Kmo	3.20176	0.265864	0.00185074
Il9r	3.20163	1	0.509481
Ctla4	3.19289	1	0.44629
Cxcr3	3.18532	1	0.0276002
Mustn1	3.18265	1	0.173587
Klrd1	3.18107	1	0.0636551
Hyal5	3.17639	1	0.254436
4930478L05Rik	3.16799	1	0.293342
Krba1	3.16628	1	0.107793
Pfn4	3.16043	1	0.445437
Gdpd2	3.15304	1	0.496885
Bex6	3.15134	1	0.186534
Prrg4	3.14335	1	0.488275
Gm4961	3.13618	1	0.329201
Orm2	3.11321	1	0.270439
Cd160	3.11176	1	0.42839
Pbld2	3.10465	1	0.362174
Mir8094	3.10455	1	0.464236
Vmn2r57	3.09674	1	0.588848
Mir3473c	3.09266	1	0.455864
Dmwd	3.08694	1	0.321367
4930412C18Rik	3.08207	1	0.332592
Cela2a	3.07715	1	0.435136
Mir103-2	3.07663	1	0.509054
Col10a1	3.06777	1	0.206348
6330403A02Rik	3.06508	1	0.392992
Fcnb	3.06019	1	0.0580807
2010109A12Rik	3.05711	1	0.398139
Six4	3.0543	1	0.515465
Efcab5	3.04823	1	0.526825
Spry3	3.04771	1	0.625027
Mest	3.0434	1	0.206392
Ephb4	3.03861	1	0.203583
Sla2	3.03851	1	0.0221316
Mir3470a	3.03193	1	0.319641
Ces2b	3.03167	1	0.581185
1700025F22Rik	3.02983	1	0.356869
Cxcl15	3.02965	1	0.343937
Uchl1	3.02752	1	0.541252
Tsks	3.00781	1	0.51832
Awat1	2.99965	1	0.254637
Cel	2.99078	1	0.434407
Lad1	2.98667	1	0.250402
Snora35	2.98139	1	0.47064
Nrg2	2.97268	1	0.252905
Gnao1	2.97073	1	0.472586
Gm12596	2.96424	1	0.32844
Tcam1	2.95873	1	0.438127
Snord110	2.9587	1	0.40346
Syt8	2.94851	1	0.261782
Fam229a	2.93433	1	0.477892
Colgalt2	2.91499	1	0.315237
Gm11468	2.91498	1	0.41292
Gprasp2	2.91465	1	0.389107
Mir721	2.91393	1	0.517525
Fat4	2.91312	1	0.621459
4933425L06Rik	2.90906	1	0.330065
Ldhc	2.9057	1	0.0815451
Hmcn1	2.89921	1	0.259623
Mpped2	2.89776	1	0.441721
Rsph9	2.89555	1	0.199405
Prss46	2.89318	1	0.409389
Gm5091	2.89164	1	0.513002
1700105P06Rik	2.88974	1	0.418235
Tmod2	2.88614	1	0.388249
4930502E18Rik	2.88265	1	0.229004
Palmd	2.87764	1	0.509504
Fhdc1	2.87293	1	0.39231
4930583P06Rik	2.87009	1	0.290714
Ushbp1	2.86882	1	0.395287
Chst11	2.86731	1	0.0513996
5430402O13Rik	2.86119	1	0.272349
Trim43b	2.85892	1	0.365999
Wnk3	2.8573	1	0.286907
Ccr9	2.85381	1	0.026134
Tmem116	2.84902	1	0.145388
Lefty1	2.84488	1	0.0658793
Mir6966	2.83926	1	0.279373
Mirlet7d	2.83785	1	0.406544
Sytl1	2.83341	0.996912	0.0170967
Mir27a	2.83081	1	0.116682
Scml2	2.82964	1	0.360757
Ptchd4	2.82769	1	0.390258
2010310C07Rik	2.82416	1	0.315961
Cartpt	2.82334	1	0.550423
Lrig1	2.82229	1	0.256616
Zfp936	2.81922	1	0.496726
Snord22	2.819	1	0.167691
Acss2os	2.81556	1	0.336765
Gm20219	2.80695	1	0.204572
Nkain1	2.79236	1	0.504064
E330013P04Rik	2.79165	1	0.48539
Gyltl1b	2.79098	1	0.393308
Nron	2.79063	1	0.500933
Spib	2.79025	1	0.0639496
Mir5103	2.78267	1	0.386755
Gm5544	2.77813	1	0.292978
Rtn4rl2	2.77765	1	0.347194
St6galnac3	2.77709	1	0.529164
Gm9054	2.77579	0.728335	0.00855952
Ankrd61	2.76694	1	0.257554
Svep1	2.7559	1	0.25247
4933432I09Rik	2.75544	1	0.589298
Grhl3	2.75426	1	0.517708
Flt3	2.75195	0.0526482	0.00020265
Brdt	2.75099	1	0.447092
Gm10804	2.75028	1	0.500837
H2-M5	2.74691	1	0.262738
Gm16062	2.74452	1	0.136229
Grip2	2.73646	1	0.364516
Zfp133-ps	2.73475	1	0.383523
Ttc16	2.7294	1	0.291734
4933406J10Rik	2.7286	1	0.485037
Sfrp2	2.72477	1	0.495489
Tekt5	2.71841	1	0.515037
Pcdhga1	2.71779	1	0.50895
Mirlet7f-1	2.70348	1	0.512054
Ppil6	2.70299	1	0.231028
Gm19689	2.6954	1	0.475421
Gm12070	2.69494	1	0.100544
Gdap1	2.69351	1	0.383353
Gm32511	2.6928	1	0.386333
Scrg1	2.68902	1	0.394717
Tcap	2.6885	1	0.471932
Slc36a3	2.68826	1	0.244285
Prss12	2.68558	1	0.270456
Bmp4	2.68528	1	0.151578
Rhd	2.67883	1	0.379882
Pcdhgb7	2.67259	1	0.464707
Sync	2.66048	1	0.413418
Mir704	2.655	1	0.413346
Rab40b	2.6479	1	0.285296
Gm6086	2.64386	1	0.467165
Ifitm10	2.64322	1	0.278536
Spata25	2.63133	1	0.633409
Zfp750	2.62798	1	0.392331
Dlg3	2.62447	1	0.115266
Pde1a	2.61411	1	0.398992
Vwce	2.61192	1	0.548168
Gpr33	2.60434	1	0.295444
9230116L04Rik	2.59798	1	0.455184
Fut2	2.58855	1	0.55779
Zfp575	2.5848	1	0.518282
Arhgap32	2.58278	1	0.463337
Zfp385c	2.58181	1	0.347751
Cd209e	2.57964	1	0.151477
Gm12522	2.57914	1	0.504726
Rasd2	2.57124	1	0.112955
Gm6787	2.56819	1	0.390304
Phyhip	2.56505	1	0.631742
Myl7	2.56489	1	0.406559
Adh7	2.56432	1	0.604434
1700019B03Rik	2.56383	1	0.464877
Stard13	2.56373	1	0.3438
Clhc1	2.56232	1	0.574643
Espnl	2.55952	1	0.647582
Fam83c	2.55718	1	0.658985
Krt77	2.55705	1	0.620208
Xkrx	2.55128	1	0.436826
2810442N19Rik	2.55042	1	0.665969
Gm2027	2.54676	1	0.227827
Gm10432	2.54656	1	0.39915
1700011E24Rik	2.54488	1	0.565648
E030013I19Rik	2.5447	1	0.671447
Morn4	2.54458	1	0.499292
Mir7679	2.54058	1	0.586288
Mir339	2.53701	1	0.254061
Bdkrb2	2.53444	1	0.601324
Klhl29	2.53395	1	0.567116
Cd209c	2.53171	1	0.341047
Odf3b	2.53072	1	0.633436
Prps1l1	2.52967	1	0.540067
Dnah9	2.52708	1	0.416138
Micall2	2.52511	1	0.246473
Agmat	2.52503	1	0.657608
4930433N12Rik	2.52488	1	0.458927
Avpr2	2.52464	1	0.403882
Slc4a8	2.5239	1	0.146414
Hsd17b13	2.52374	1	0.458092
Kcnc3	2.51747	1	0.332702
4930556M19Rik	2.5171	1	0.478087
Robo4	2.51617	1	0.583145
Cnga3	2.5132	1	0.636493
Cldn4	2.51234	1	0.150856
Mir7211	2.51201	1	0.384931
Mir324	2.51121	1	0.329088
Rsph4a	2.50302	1	0.607891
Klhl23	2.4995	1	0.390154
Igsf9b	2.49813	1	0.640525
Pkp3	2.49479	1	0.101208
Mir6385	2.4905	1	0.328565
Rims2	2.48878	1	0.574399
4930558J18Rik	2.48573	1	0.477721
4933400F21Rik	2.48506	1	0.373716
Mettl21c	2.48104	1	0.412595
D630039A03Rik	2.47487	1	0.401056
Fam171a2	2.47463	1	0.559275
Gm10785	2.46744	1	0.191951
Itk	2.46712	1	0.33191
Il12a	2.46183	1	0.195246
Satb1	2.45811	0.384001	0.00328636
Mir6353	2.4563	1	0.393589
Gm19510	2.45429	1	0.408596
Spata21	2.45348	1	0.292574
Lect1	2.4509	1	0.694182
Hist3h2bb-ps	2.44906	1	0.52011
Mrap	2.44768	1	0.179119
Ackr4	2.44702	1	0.520978
D030047H15Rik	2.44662	1	0.432881
Pcdhgb2	2.44521	1	0.552007
Nlrp12	2.44506	0.795796	0.0106884
4930528A17Rik	2.44263	1	0.272051
Cd3g	2.44149	1	0.404665
Dlk2	2.43944	1	0.528203
Ccdc184	2.43759	1	0.536571
Bcl11a	2.43524	1	0.103289
Snora61	2.42434	1	0.476007
Snord32a	2.42061	1	0.390281
Igsf11	2.41718	1	0.650193
Gm21319	2.41603	1	0.459169
Hectd2	2.41598	1	0.374747
Creb3l3	2.41506	1	0.3503
Mir7663	2.41269	1	0.314624
Klf1	2.40878	1	0.401588
Ttll9	2.40847	1	0.658537
Chsy3	2.40818	1	0.472877
Serinc2	2.40396	1	0.522224
Krt8	2.39891	1	0.0421519
Art3	2.3965	1	0.444448
Pigz	2.39171	1	0.232
Hhat	2.39026	1	0.348603
Prdm13	2.39003	1	0.636581
Spns3	2.38901	1	0.0907059
Rgma	2.3871	1	0.518869
Xk	2.38671	1	0.378881
Efhd1	2.38634	1	0.452924
Tcea3	2.38392	1	0.414217
Scg5	2.38325	1	0.553955
Csdc2	2.38236	1	0.581251
Ptchd1	2.38189	1	0.0374611
Meox1	2.38106	1	0.351832
Ncald	2.38004	1	0.37272
Sema5b	2.37874	1	0.576922
Nap1l2	2.37608	1	0.529818
Prdm8	2.37061	1	0.281003
B430010I23Rik	2.36858	1	0.380567
Zp1	2.36492	1	0.611519
Tgfa	2.36211	1	0.620259
Pcsk6	2.35786	1	0.310087
Ecel1	2.35396	1	0.642683
Zcchc18	2.35342	1	0.53791
S1pr3	2.35117	1	0.303116
Tead2	2.34698	1	0.269925
Tnik	2.33969	1	0.430903
Muc6	2.33823	1	0.275518
Esrp1	2.33794	1	0.614125
4833418N02Rik	2.33764	1	0.133025
Gm5129	2.33757	1	0.323451
Unc5cl	2.33369	1	0.580133
Slc25a18	2.33183	1	0.191925
Ctsw	2.32592	1	0.406075
Abhd12b	2.32103	1	0.529266
Sec16b	2.3198	1	0.366883
Plag1	2.31894	1	0.526238
Kcng3	2.31763	1	0.422675
2610507I01Rik	2.31528	1	0.468648
Gm2011	2.31528	1	0.246709
Zdhhc23	2.31311	1	0.0788218
3830432H09Rik	2.31184	1	0.59136
1700025N23Rik	2.30798	1	0.382775
Ak4	2.3065	1	0.513563
Slc7a15	2.3054	1	0.643804
Mir1898	2.30353	1	0.357546
Sh3d19	2.30026	1	0.0739554
Fgfr3	2.29835	1	0.473122
A730017L22Rik	2.29758	1	0.382123
Plbd1	2.29732	0.13472	0.000717152
Tyms-ps	2.2959	1	0.452397
Samd11	2.29568	1	0.0832772
Atp8b5	2.2943	1	0.462034
Nxnl1	2.29137	1	0.346949
Lrrc14b	2.29097	1	0.439086
Wnt11	2.28924	0.595845	0.00650928
Ckm	2.2875	1	0.564992
Ggn	2.2862	1	0.648836
Snora41	2.28522	1	0.349186
Ppp1r3fos	2.28388	1	0.593485
C530005A16Rik	2.28341	1	0.362992
4930451G09Rik	2.28299	1	0.356508
Mslnl	2.28259	1	0.712478
Ccdc63	2.28154	1	0.363767
Mir568	2.28136	1	0.534368
Mmrn1	2.2794	1	0.348178
C1qtnf2	2.2788	1	0.449576
Sntb1	2.27738	1	0.0967939
Mesp2	2.27368	1	0.461113
Slc6a19	2.27334	1	0.531768
Fbxl21	2.27213	1	0.38176
Capn5	2.26959	1	0.223396
Gm10451	2.26903	1	0.522203
3300005D01Rik	2.26448	1	0.194033
Il2rb	2.26259	1	0.195514
Polr3h	2.26174	0.133289	0.000704075
A530088E08Rik	2.25862	1	0.251568
Rec8	2.25746	1	0.618953
A730020E08Rik	2.25441	1	0.66918
Plek2	2.25134	1	0.521672
Cx3cr1	2.25116	0.132754	0.00069258
Epha1	2.25109	1	0.101722
Gm3704	2.25073	1	0.468371
Cfap57	2.24802	1	0.6047
Lgals6	2.24674	1	0.5883
Nhsl2	2.24608	0.204152	0.00125048
Mir3474	2.24549	1	0.568857
Klri2	2.24468	1	0.455644
Gper1	2.244	1	0.209484
E130215H24Rik	2.239	1	0.260578
Antxr1	2.23733	1	0.493157
Gp5	2.23527	1	0.594464
Gpm6b	2.23439	1	0.116562
Gm14137	2.23169	1	0.380067
Gm867	2.22992	1	0.643496
Rbfox1	2.22813	1	0.491239
Trp53i11	2.2266	0.147242	0.000801899
1700064M15Rik	2.22512	1	0.545333
Klrb1f	2.2249	1	0.109883
Gm25500	2.22337	1	0.419817
Evc2	2.21955	1	0.575819
Plin1	2.21778	1	0.216306
Pcdhgb8	2.21361	1	0.57463
Spaca1	2.20576	1	0.576658
1700001G17Rik	2.2045	1	0.471771
Slc6a9	2.2018	1	0.489651
Ly6c1	2.20145	0.364739	0.00307671
Ptprn	2.20134	1	0.450359
Gm17745	2.20048	1	0.405483
Fbxl13	2.1984	1	0.540975
Mcpt8	2.19795	1	0.589711
Asic3	2.19619	1	0.667139
Ppp4r4	2.19605	1	0.607626
Hsh2d	2.19424	1	0.0430475
Sgpp2	2.19334	1	0.479404
Kcnmb3	2.19326	1	0.51275
9330102E08Rik	2.19264	1	0.370229
Sele	2.19089	1	0.23546
Ak5	2.18922	1	0.503935
Gm2087	2.18763	1	0.608554
Atp7b	2.18475	1	0.439825
Slc9a2	2.18412	1	0.178317
Moap1	2.18218	1	0.436584
Ppp1r16b	2.18118	1	0.16757
Tmem253	2.18056	1	0.424874
Ms4a4b	2.17661	1	0.0454695
Mogat1	2.17605	1	0.526322
Ica1l	2.17321	1	0.199562
Ttc23	2.17294	1	0.242658
Scgb1a1	2.17233	1	0.129862
Dpp4	2.17126	0.649222	0.00728418
9430060I03Rik	2.16997	1	0.181139
5730435O14Rik	2.16842	1	0.698601
Prr36	2.16714	1	0.591186
9130221H12Rik	2.16713	1	0.388735
Ephb3	2.16607	1	0.586224
Srpk3	2.16512	1	0.469005
Ltbp2	2.1639	1	0.374873
Adam1a	2.1629	1	0.479944
Clec4g	2.16263	1	0.478888
Folr1	2.16171	1	0.569975
Mesp1	2.16101	1	0.51363
Aard	2.16034	1	0.692635
Pnpla5	2.15487	1	0.417285
B430212C06Rik	2.15358	1	0.115501
Cd40	2.15231	0.997012	0.0174735
Gm10658	2.15129	1	0.423118
Thsd1	2.15006	1	0.409332
Gm10778	2.14552	1	0.213397
Il18rap	2.14506	0.0512191	0.000195053
Il18bp	2.14236	1	0.0702013
Uggt2	2.14207	1	0.297387
Ptpn22	2.13983	0.204152	0.00125395
Gm14403	2.13982	1	0.275061
Myzap	2.13953	1	0.218801
BC025920	2.13729	1	0.428232
Smc1b	2.13672	1	0.650783
Celf3	2.13619	1	0.406269
Slc7a13	2.13505	1	0.635198
Il17re	2.13477	1	0.42354
Myh7b	2.13345	1	0.395705
Plxna4os1	2.12915	0.996912	0.0172717
Ddit4	2.12901	1	0.347051
Ccdc162	2.12894	1	0.488344
Mir325	2.12831	1	0.448773
Lrrc3	2.12505	1	0.334145
Serpinb10	2.1245	1	0.0426879
Snord8	2.12447	1	0.264085
Cyp2d22	2.12125	1	0.418065
Mos	2.11983	1	0.670715
2810454H06Rik	2.11763	1	0.298791
Mir6362	2.11741	1	0.658389
Dcbld1	2.11739	1	0.579807
Hist1h2aa	2.11418	1	0.537036
Acpp	2.11412	1	0.304106
Gm20753	2.11027	1	0.476199
Egf	2.10727	1	0.477391
4933427G17Rik	2.1071	1	0.509766
Ms4a1	2.10695	1	0.634168
Scarna6	2.10689	1	0.647913
Gpr135	2.10637	1	0.497823
Fam198a	2.10532	1	0.637396
Crb3	2.10519	1	0.512922
Slc23a1	2.10444	1	0.267007
1700012B09Rik	2.09703	1	0.544585
4933427E11Rik	2.09525	1	0.662924
Ubap1l	2.09479	1	0.499629
Ccl22	2.0918	0.83163	0.0114081
Ptprcap	2.08859	1	0.0800776
BC094916	2.08716	1	0.370953
Rbp4	2.08702	1	0.26402
Ildr1	2.08688	1	0.123131
4930549C01Rik	2.0845	1	0.723376
Gm960	2.08439	1	0.460201
Pcyt1b	2.08272	1	0.624732
5830428M24Rik	2.08121	1	0.321524
Fcamr	2.07721	1	0.730091
Runx3	2.07602	0.323371	0.00254237
Gna14	2.07556	1	0.535477
Kctd4	2.07028	1	0.502126
Mir511	2.06756	1	0.479198
Kcnab1	2.06587	1	0.310761
Atxn7l1os2	2.06353	1	0.38991
Ednra	2.06253	1	0.245725
Ankrd29	2.06213	1	0.656243
Zfp354b	2.06046	1	0.691682
Pde6g	2.05952	1	0.680887
4933432I03Rik	2.05927	1	0.484885
Myo5b	2.05914	1	0.480455
4930507D05Rik	2.05839	1	0.328894
Gm16907	2.05742	1	0.294447
Lrrc66	2.0571	1	0.164834
Pxdc1	2.0557	1	0.343393
C1s2	2.0555	1	0.350501
Ldhd	2.05342	1	0.291908
Mir3473a	2.05244	1	0.426352
Zfp13	2.05143	1	0.631938
Angptl7	2.05102	1	0.325729
Olfr98	2.05045	1	0.617716
Gm9999	2.04808	1	0.65264
Itga7	2.04614	1	0.642972
Meiob	2.04371	1	0.601821
Stpg1	2.04047	1	0.636056
Tulp1	2.03996	1	0.719545
Gm20199	2.03246	0.927505	0.0140905
Cubn	2.03028	1	0.579654
Gucy2c	2.03027	1	0.313852
Tspyl4	2.02918	1	0.345404
Rab25	2.02904	1	0.568331
Ccdc34os	2.02862	1	0.633518
Zscan2	2.02677	1	0.525075
Fyb	2.02601	0.880338	0.0127027
Gm13483	2.02578	1	0.572962
Arhgef28	2.02524	1	0.552027
Treml4	2.02503	0.110612	0.000521737
H2-Oa	2.02468	1	0.421588
Susd2	2.02258	1	0.613031
Mall	2.0208	1	0.6107
Gm15787	2.01366	1	0.196851
Mir7678	2.01362	1	0.16464
Pcdhgb4	2.01299	1	0.510543
Nynrin	2.0122	1	0.514278
Frs3os	2.01139	1	0.673255
Gm9958	2.01127	1	0.455731
Arhgap44	2.01113	1	0.583512
Gm9961	2.00855	1	0.740397
Cers4	2.00836	1	0.0573092
Egfr	2.00836	1	0.378313
Bcas3os1	2.00721	1	0.379722
Cd209d	2.0072	1	0.20612
Akap3	2.00631	1	0.753434
Ctrc	2.00384	1	0.655999
Idi2	2.00376	1	0.691117
Cryab	2.00231	1	0.0374421
Slamf7	2.00132	1	0.145363
Cks1brt	2.00034	1	0.697742
Phtf1os	2.00007	1	0.451953
Prr29	1.99952	1	0.699341
Sowaha	1.99802	1	0.57384
Bdh2	1.99721	1	0.494093
1700015E13Rik	1.99476	1	0.641537
4933407L21Rik	1.99474	1	0.656684
Pi15	1.99436	1	0.522804
Fcrl5	1.9941	1	0.594389
Kif21a	1.99267	1	0.310078
Arhgef10l	1.99185	0.223612	0.00142707
Rab11fip4	1.99075	1	0.15022
Rhov	1.98849	0.0714554	0.000307228
Pacsin1	1.98761	1	0.273566
Crisp3	1.98707	1	0.724796
Chac2	1.98668	1	0.286819
Cyp4a12a	1.98529	1	0.543246
Cd300e	1.98356	1	0.432585
Gpbar1	1.98292	1	0.300442
Elovl3	1.98172	1	0.643269
Sema4g	1.98062	1	0.563553
Ihh	1.98029	1	0.60225
Per3	1.97971	1	0.0996599
Lrcol1	1.97749	1	0.603505
Faiml	1.97746	1	0.568962
Adra1a	1.97666	1	0.750877
Pdzd3	1.97239	1	0.360838
Colec11	1.97155	1	0.749004
Gm15645	1.97113	1	0.51208
Erp27	1.97088	1	0.429281
Dzank1	1.97071	1	0.477056
Slc22a23	1.96902	1	0.439553
Hs3st2	1.96704	1	0.743503
Tecta	1.96673	1	0.717625
Kif16bos	1.96542	1	0.740784
Kcnj15	1.96319	1	0.618521
Jam3	1.96248	1	0.537102
Hebp2	1.96	1	0.196567
Hnmt	1.95947	1	0.0939665
Olfr700	1.9593	1	0.624834
Slc5a2	1.95867	1	0.67664
Hamp2	1.95806	1	0.639424
Mir7015	1.95602	1	0.686421
Dnah1	1.95586	1	0.42981
Dmkn	1.95559	0.977197	0.0161259
Alx4	1.95557	1	0.700745
Prss57	1.95242	1	0.658456
Gm8013	1.95216	1	0.519812
Hist1h2bp	1.95191	1	0.504598
Gm3086	1.95133	1	0.699563
Ptprg	1.94637	1	0.586802
Zfp174	1.94579	1	0.465967
Barhl1	1.94507	1	0.704718
Chst1	1.94488	1	0.341953
Dact3	1.94291	1	0.424313
Zfp286	1.94219	1	0.528512
Kif17	1.93931	1	0.341956
Pfpl	1.93827	1	0.726086
Cldn7	1.93769	1	0.281537
Mir697	1.93719	1	0.608671
Armc3	1.93684	1	0.267057
Clec12a	1.93553	0.000817006	1.15e-06
Il22	1.93463	1	0.656101
Treml1	1.93263	1	0.537717
Sell	1.93163	0.728335	0.00855882
Adam32	1.93148	1	0.553833
Mir16-1	1.92984	1	0.570463
Apold1	1.92837	1	0.40366
Kcnj14	1.92529	1	0.394889
Garnl3	1.92432	1	0.293566
E030018B13Rik	1.92326	1	0.416844
Dact2	1.92017	1	0.536363
Sfrp5	1.91934	1	0.649327
Apol10b	1.9192	1	0.67319
Creb3l4	1.91917	1	0.280712
Adamts13	1.91801	1	0.61953
Gm13242	1.91695	1	0.452623
Hic1	1.91637	1	0.297825
Ppbp	1.91551	1	0.360576
Slc40a1	1.91359	0.955237	0.0151954
4930565N06Rik	1.91353	1	0.691742
Klrk1	1.91266	1	0.0370321
Slurp1	1.90948	1	0.549964
Mir467c	1.90945	1	0.28573
Awat2	1.9094	1	0.692219
Hfm1	1.90924	1	0.572514
Stfa3	1.9087	1	0.53016
1500015O10Rik	1.90785	1	0.649453
AA543186	1.90777	1	0.510967
Klhdc8a	1.90631	1	0.440026
Mir684-2	1.89893	1	0.580928
Spag4	1.89744	1	0.379015
Mir7042	1.89414	1	0.717374
Gm5141	1.89197	1	0.327351
Alox12	1.89177	1	0.538772
Npm2	1.89051	1	0.6885
A330076H08Rik	1.88992	1	0.711048
Bend6	1.88891	1	0.0881557
Foxe1	1.8877	1	0.707934
Fbxo27	1.88682	1	0.560955
Mir6931	1.88646	1	0.706244
Slc27a5	1.88411	1	0.74725
Inpp5j	1.88365	1	0.49831
Lat	1.8788	1	0.408922
Tktl2	1.87848	1	0.788812
Rgs18	1.87834	0.747867	0.00921385
1700029J07Rik	1.87822	1	0.602703
Mpdz	1.878	1	0.541933
Gm12718	1.87772	1	0.718666
2018-09-01	1.87691	1	0.093208
Ctla2a	1.87687	1	0.373552
AI118078	1.87617	1	0.717182
F630111L10Rik	1.87104	1	0.236497
Ablim1	1.87035	1	0.25894
6720468P15Rik	1.86944	1	0.441162
A930019D19Rik	1.86892	1	0.572217
Ctxn1	1.86829	1	0.451429
Susd3	1.86813	0.436989	0.00402614
Scml4	1.86417	1	0.344737
Cyp4f37	1.86311	1	0.333963
Cyp2e1	1.8627	1	0.683653
Mir6935	1.86054	1	0.356404
Ccnjl	1.85854	1	0.542653
Kcnk7	1.85509	1	0.404502
Calm4	1.8542	1	0.634205
Itga3	1.85375	1	0.425999
Hist1h3f	1.85294	1	0.465648
Slamf8	1.85134	1	0.113472
Cd8a	1.85031	1	0.539235
Fam228b	1.8502	1	0.626019
Ttc25	1.8501	1	0.5534
Hivep2	1.84885	1	0.0600951
Pik3ip1	1.84711	1	0.106487
Ryr3	1.84503	1	0.492362
Ets1	1.84473	1	0.159354
Mir7-1	1.84426	1	0.498779
Ccdc102a	1.844	1	0.243748
Morn3	1.84179	1	0.376983
Tubg2	1.83963	1	0.547122
Acoxl	1.83885	1	0.656846
Pnldc1	1.83813	1	0.647294
Gm14085	1.83697	1	0.240075
4930431P03Rik	1.83453	1	0.513664
9330175E14Rik	1.83449	1	0.400563
4933407K13Rik	1.83395	1	0.167976
1810010D01Rik	1.83301	1	0.735908
Gm10190	1.83295	1	0.727054
Fam184b	1.83256	1	0.647697
P2ry10	1.83117	1	0.0212288
1110017D15Rik	1.83095	1	0.502436
Sv2a	1.83088	1	0.670547
Stap1	1.83048	0.284661	0.00205152
Gpr22	1.83042	1	0.686047
4930513N10Rik	1.82965	1	0.511074
Jph3	1.82844	1	0.500857
Mir7013	1.82548	1	0.699859
Gpat2	1.82433	1	0.486752
Fsd2	1.82423	1	0.0391842
9030025P20Rik	1.82231	1	0.0319209
Tmem52b	1.82197	1	0.506055
Ypel4	1.82166	1	0.646937
Rps4l	1.82146	0.0484119	0.000170526
Fbxo24	1.81938	1	0.336835
1810024B03Rik	1.81795	1	0.525417
Ltf	1.81756	1	0.365364
Glis3	1.81522	1	0.613541
Adam33	1.81392	1	0.484942
Ctrcos	1.81323	1	0.642712
Adgre4	1.81236	0.11281	0.00054047
F420014N23Rik	1.81078	1	0.546416
Klrb1a	1.81016	1	0.529551
Glo1	1.80969	1.83e-06	1.2e-09
Wfdc10	1.80884	1	0.397206
9930012K11Rik	1.80876	1	0.465206
Eno4	1.80758	1	0.618664
Lsamp	1.80733	1	0.686221
[truncated: 22,422 more rows]
