# Supplementary material for: IL-33-ST2 axis regulates myeloid cell differentiation and activation enabling effective club cell regeneration
Source: Nat Commun. 2020 Sep 22;11:4786. doi: 10.1038/s41467-020-18466-w (PMC7508874; doi:10.1038/s41467-020-18466-w)
Supplement: Supplementary file 15 — Supplementary Data 11 [file 41467_2020_18466_MOESM15_ESM.xlsx]

## Sheet: Supplemental Table 5d
Pathway_name	Size	Normalized_enrichment_socre	pvalue	FDR	category
REACTOME_CELL_CYCLE_MITOTIC	300	1.58507	0	0.106398	Cell Cycle
REACTOME_G1_S_SPECIFIC_TRANSCRIPTION	17	1.55073	0.0225989	0.136363	Cell Cycle
REACTOME_ACTIVATION_OF_THE_PRE_REPLICATIVE_COMPLEX	29	1.49025	0.0233236	0.182865	Cell Cycle
REACTOME_REGULATION_OF_MITOTIC_CELL_CYCLE	76	1.6275	0	0.0809367	Cell Cycle
REACTOME_S_PHASE	105	1.80883	0	0.0258888	Cell Cycle
REACTOME_TELOMERE_MAINTENANCE	62	1.44327	0.0305677	0.218733	Cell Cycle
REACTOME_M_G1_TRANSITION	77	1.73389	0	0.0448303	Cell Cycle
REACTOME_SYNTHESIS_OF_DNA	90	1.76903	0	0.0387042	Cell Cycle
REACTOME_MITOTIC_G1_G1_S_PHASES	127	1.65907	0	0.0704434	Cell Cycle
REACTOME_G1_S_TRANSITION	103	1.85122	0	0.0147024	Cell Cycle
REACTOME_P53_INDEPENDENT_G1_S_DNA_DAMAGE_CHECKPOINT	48	1.7428	0	0.0479724	Cell Cycle
REACTOME_APC_C_CDC20_MEDIATED_DEGRADATION_OF_MITOTIC_PROTEINS	65	1.71502	0	0.0504807	Cell Cycle
REACTOME_SCFSKP2_MEDIATED_DEGRADATION_OF_P27_P21	52	1.57942	0.0118577	0.109826	Cell Cycle
REACTOME_CYCLIN_E_ASSOCIATED_EVENTS_DURING_G1_S_TRANSITION_	61	1.64984	0.00384615	0.0744286	Cell Cycle
REACTOME_ASSEMBLY_OF_THE_PRE_REPLICATIVE_COMPLEX	63	1.50042	0.0201613	0.17499	Cell Cycle
REACTOME_EXTENSION_OF_TELOMERES	27	1.61237	0.0157233	0.0875216	Cell Cycle
REACTOME_CDK_MEDIATED_PHOSPHORYLATION_AND_REMOVAL_OF_CDC6	46	1.75187	0	0.0471844	Cell Cycle
REACTOME_ORC1_REMOVAL_FROM_CHROMATIN	65	1.52703	0.00389105	0.146512	Cell Cycle
REACTOME_DNA_STRAND_ELONGATION	30	1.54224	0.0280702	0.137902	Cell Cycle
REACTOME_MITOTIC_PROMETAPHASE	83	1.47064	0.0136364	0.194891	Cell Cycle
REACTOME_P53_DEPENDENT_G1_DNA_DAMAGE_RESPONSE	52	1.65299	0.0120482	0.0739884	Cell Cycle
REACTOME_CELL_CYCLE_CHECKPOINTS	110	1.53698	0.00537634	0.138891	Cell Cycle
REACTOME_APC_C_CDH1_MEDIATED_DEGRADATION_OF_CDC20_AND_OTHER_APC_C_CDH1_TARGETED_PROTEINS_IN_LATE_MITOSIS_EARLY_G1	64	1.70952	0	0.0513986	Cell Cycle
REACTOME_E2F_MEDIATED_REGULATION_OF_DNA_REPLICATION	32	1.62781	0.00634921	0.0826289	Cell Cycle
REACTOME_ACTIVATION_OF_THE_PRE_REPLICATIVE_COMPLEX	29	1.49025	0.0233236	0.182865	Cell Cycle
REACTOME_LAGGING_STRAND_SYNTHESIS	19	1.41587	0.0558824	0.237482	Cell Cycle
REACTOME_CDT1_ASSOCIATION_WITH_THE_CDC6_ORC_ORIGIN_COMPLEX	54	1.69321	0.004	0.0584062	Cell Cycle
REACTOME_CDK_MEDIATED_PHOSPHORYLATION_AND_REMOVAL_OF_CDC6	46	1.75187	0	0.0471844	Cell Cycle
REACTOME_SCFSKP2_MEDIATED_DEGRADATION_OF_P27_P21	52	1.57942	0.0118577	0.109826	Cell Cycle
REACTOME_ORC1_REMOVAL_FROM_CHROMATIN	65	1.52703	0.00389105	0.146512	Cell Cycle
REACTOME_PROCESSIVE_SYNTHESIS_ON_THE_LAGGING_STRAND	15	1.48195	0.0513513	0.186497	Cell Cycle
REACTOME_AUTODEGRADATION_OF_THE_E3_UBIQUITIN_LIGASE_COP1	46	1.74044	0.00369004	0.0470515	Cell Cycle
REACTOME_SCF_BETA_TRCP_MEDIATED_DEGRADATION_OF_EMI1	48	1.70493	0	0.0529759	Cell Cycle
REACTOME_AUTODEGRADATION_OF_CDH1_BY_CDH1_APC_C	56	1.54697	0	0.134914	Cell Cycle
REACTOME_DNA_REPLICATION	184	1.63077	0	0.0839835	Cell Cycle
REACTOME_DNA_STRAND_ELONGATION	30	1.54224	0.0280702	0.137902	Cell Cycle
REACTOME_ORC1_REMOVAL_FROM_CHROMATIN	65	1.52703	0.00389105	0.146512	Cell Cycle
REACTOME_LAGGING_STRAND_SYNTHESIS	19	1.41587	0.0558824	0.237482	Cell Cycle
REACTOME_M_G1_TRANSITION	77	1.73389	0	0.0448303	Cell Cycle
REACTOME_SYNTHESIS_OF_DNA	90	1.76903	0	0.0387042	Cell Cycle
REACTOME_PROCESSIVE_SYNTHESIS_ON_THE_LAGGING_STRAND	15	1.48195	0.0513513	0.186497	Cell Cycle
REACTOME_CDK_MEDIATED_PHOSPHORYLATION_AND_REMOVAL_OF_CDC6	46	1.75187	0	0.0471844	Cell Cycle
REACTOME_ORC1_REMOVAL_FROM_CHROMATIN	65	1.52703	0.00389105	0.146512	Cell Cycle
REACTOME_ACTIVATION_OF_THE_PRE_REPLICATIVE_COMPLEX	29	1.49025	0.0233236	0.182865	Cell Cycle
REACTOME_CDK_MEDIATED_PHOSPHORYLATION_AND_REMOVAL_OF_CDC6	46	1.75187	0	0.0471844	Cell Cycle
REACTOME_ASSEMBLY_OF_THE_PRE_REPLICATIVE_COMPLEX	63	1.50042	0.0201613	0.17499	Cell Cycle
REACTOME_CDT1_ASSOCIATION_WITH_THE_CDC6_ORC_ORIGIN_COMPLEX	54	1.69321	0.004	0.0584062	Cell Cycle
REACTOME_BASE_EXCISION_REPAIR	19	1.46866	0.0463215	0.192306	DNA Repair
REACTOME_RESOLUTION_OF_AP_SITES_VIA_THE_MULTIPLE_NUCLEOTIDE_PATCH_REPLACEMENT_PATHWAY	17	1.45413	0.0550964	0.207536	DNA Repair
REACTOME_RNA_POL_II_TRANSCRIPTION_PRE_INITIATION_AND_PROMOTER_OPENING	38	1.53773	0.0106762	0.140568	Gene expression (Transcription)
REACTOME_MICRORNA_MIRNA_BIOGENESIS	18	1.49462	0.0451807	0.180419	Gene expression (Transcription)
REACTOME_ER_PHAGOSOME_PATHWAY	53	1.64391	0	0.0754332	Immune System
REACTOME_RESPIRATORY_ELECTRON_TRANSPORT_ATP_SYNTHESIS_BY_CHEMIOSMOTIC_COUPLING_AND_HEAT_PRODUCTION_BY_UNCOUPLING_PROTEINS_	77	2.10502	0	0.000659	Metabolism
REACTOME_AMINO_ACID_SYNTHESIS_AND_INTERCONVERSION_TRANSAMINATION	16	1.51674	0.0298103	0.15653	Metabolism
REACTOME_RESPIRATORY_ELECTRON_TRANSPORT	62	2.01971	0	0.000146	Metabolism
REACTOME_TCA_CYCLE_AND_RESPIRATORY_ELECTRON_TRANSPORT	112	1.86204	0	0.0133443	Metabolism
REACTOME_PEPTIDE_CHAIN_ELONGATION	81	2.03629	0	0.00022	Metabolism of proteins
REACTOME_TRANSLATION	138	2.08244	0	0.000439	Metabolism of proteins
REACTOME_MITOCHONDRIAL_PROTEIN_IMPORT	46	1.42412	0.0262172	0.240197	Metabolism of proteins
REACTOME_SRP_DEPENDENT_COTRANSLATIONAL_PROTEIN_TARGETING_TO_MEMBRANE	103	2.12267	0	0.00131849	Metabolism of proteins
REACTOME_CYTOSOLIC_TRNA_AMINOACYLATION	24	1.42331	0.0543807	0.238433	Metabolism of proteins
REACTOME_INCRETIN_SYNTHESIS_SECRETION_AND_INACTIVATION	20	1.47643	0.0458716	0.192022	Metabolism of proteins
REACTOME_ACTIVATION_OF_THE_MRNA_UPON_BINDING_OF_THE_CAP_BINDING_COMPLEX_AND_EIFS_AND_SUBSEQUENT_BINDING_TO_43S	52	1.67627	0	0.0670645	Metabolism of proteins
REACTOME_FORMATION_OF_THE_TERNARY_COMPLEX_AND_SUBSEQUENTLY_THE_43S_COMPLEX	44	1.66838	0.00331126	0.067348	Metabolism of proteins
REACTOME_METABOLISM_OF_RNA	249	1.80239	0	0.0257985	Metabolism of RNA
REACTOME_MRNA_CAPPING	27	1.67284	0.00651466	0.0669906	Metabolism of RNA
REACTOME_METABOLISM_OF_NON_CODING_RNA	47	1.58574	0.00763359	0.107879	Metabolism of RNA
REACTOME_MRNA_SPLICING_MINOR_PATHWAY	41	1.66529	0.00359712	0.0676666	Metabolism of RNA
REACTOME_NONSENSE_MEDIATED_DECAY_ENHANCED_BY_THE_EXON_JUNCTION_COMPLEX	102	1.74824	0	0.0469667	Metabolism of RNA
REACTOME_DESTABILIZATION_OF_MRNA_BY_AUF1_HNRNP_D0	50	1.73343	0	0.0431787	Metabolism of RNA
REACTOME_METABOLISM_OF_MRNA	205	1.68707	0	0.0612661	Metabolism of RNA
