# Supplementary material for: IL-33-ST2 axis regulates myeloid cell differentiation and activation enabling effective club cell regeneration
Source: Nat Commun. 2020 Sep 22;11:4786. doi: 10.1038/s41467-020-18466-w (PMC7508874; doi:10.1038/s41467-020-18466-w)
Supplement: Supplementary file 16 — Supplementary Data 12 [file 41467_2020_18466_MOESM16_ESM.xlsx]

## Sheet: Supplemental Table 5e
Pathway_name	Size	Normalized_enrichment_socre	pvalue	FDR	category
REACTOME_DEPOSITION_OF_NEW_CENPA_CONTAINING_NUCLEOSOMES_AT_THE_CENTROMERE	50	1.72993	0.00224215	0.0410299	Cell Cycle
REACTOME_TELOMERE_MAINTENANCE	62	1.69245	0.00229885	0.0595992	Cell Cycle
REACTOME_PACKAGING_OF_TELOMERE_ENDS	35	1.71706	0	0.042293	Cell Cycle
REACTOME_RNA_POL_I_PROMOTER_OPENING	44	1.6304	0.0108225	0.114605	Cell Cycle
REACTOME_NCAM1_INTERACTIONS	39	1.7527	0	0.0281628	Developmental Biology
REACTOME_NCAM_SIGNALING_FOR_NEURITE_OUT_GROWTH	63	1.62685	0.00480769	0.11487	Developmental Biology
REACTOME_EXTRACELLULAR_MATRIX_ORGANIZATION	79	1.6971	0	0.058568	Extracellular matrix organization
REACTOME_COLLAGEN_FORMATION	53	1.60777	0.00225734	0.139231	Extracellular matrix organization
REACTOME_GLYCOSAMINOGLYCAN_METABOLISM	106	1.56346	0.00238095	0.218352	Metabolism
REACTOME_A_TETRASACCHARIDE_LINKER_SEQUENCE_IS_REQUIRED_FOR_GAG_SYNTHESIS	25	1.55357	0.0148305	0.231725	Metabolism
REACTOME_A_TETRASACCHARIDE_LINKER_SEQUENCE_IS_REQUIRED_FOR_GAG_SYNTHESIS	25	1.55357	0.0148305	0.231725	Metabolism
REACTOME_TRANSLATION	138	1.78369	0	0.0255286	Metabolism of proteins
REACTOME_FORMATION_OF_THE_TERNARY_COMPLEX_AND_SUBSEQUENTLY_THE_43S_COMPLEX	44	1.55425	0.0321101	0.238149	Metabolism of proteins
REACTOME_SRP_DEPENDENT_COTRANSLATIONAL_PROTEIN_TARGETING_TO_MEMBRANE	103	1.80885	0	0.0321859	Metabolism of proteins
REACTOME_PEPTIDE_CHAIN_ELONGATION	81	1.78024	0	0.022172	Metabolism of proteins
REACTOME_ACTIVATION_OF_THE_MRNA_UPON_BINDING_OF_THE_CAP_BINDING_COMPLEX_AND_EIFS_AND_SUBSEQUENT_BINDING_TO_43S	52	1.55142	0.00680272	0.230413	Metabolism of proteins
REACTOME_NONSENSE_MEDIATED_DECAY_ENHANCED_BY_THE_EXON_JUNCTION_COMPLEX	102	1.6827	0.00236407	0.0629379	Metabolism of RNA
REACTOME_GAP_JUNCTION_TRAFFICKING	24	1.65321	0.00677201	0.0969492	Vesicle-mediated transport
REACTOME_GAP_JUNCTION_ASSEMBLY	16	1.63592	0.00843882	0.110376	Vesicle-mediated transport
