# Supplementary material for: IL-33-ST2 axis regulates myeloid cell differentiation and activation enabling effective club cell regeneration
Source: Nat Commun. 2020 Sep 22;11:4786. doi: 10.1038/s41467-020-18466-w (PMC7508874; doi:10.1038/s41467-020-18466-w)
Supplement: Supplementary file 17 — Supplementary Data 13 [file 41467_2020_18466_MOESM17_ESM.xlsx]

## Sheet: Supplemental Table 5f
GeneID	FoldChange	PValue	FDR	Family	type
Il22ra2	1069.15	6.17863e-06	0.000360115	Cytokine receptor	Immune response
Nlrp4f	174.862	0.0353361	0.271537	Pattern recognition receptor	Immune response
Nlrp5-ps	151.098	0.0397988	0.28983	Pattern recognition receptor	Immune response
Ccr10	0.00662863	0.00113202	0.0246172	Cytokine receptor	Immune response
Ccl20	0.0115732	0.0135848	0.148836	Cytokine	Immune response
Il2	0.014206	0.0134363	0.147872	Cytokine	Immune response
Il22ra1	0.0161078	0.0823441	0.431529	Cytokine receptor	Immune response
Ccr4	0.0165853	0.0281723	0.234172	Cytokine receptor	Immune response
Ifng	0.0168681	0.0312993	0.251434	Interferon family	Immune response
Il3	0.0213373	0.0542727	0.343961	Cytokine	Immune response
C9	46.2057	0.0660174	0.383494	Complement component	Immune response
Il17a	0.0238338	0.0944254	0.463919	Cytokine	Immune response
C1ql2	40.0908	0.0168027	0.169562	Complement component	Immune response
C1ql1	0.0301473	0.0469184	0.316757	Complement component	Immune response
Ccl19	31.5057	0.128602	0.54108	Cytokine	Immune response
Il1f6	0.0386753	0.0471804	0.317758	Cytokine	Immune response
Il5	0.043558	0.0384751	0.285506	Cytokine	Immune response
Il23a	0.0453574	0.00204161	0.0382055	Cytokine	Immune response
Clec2f	0.0539457	0.0819621	0.430081	Pattern recognition receptor	Immune response
Nlrp4c	0.0543649	0.0697527	0.395963	Pattern recognition receptor	Immune response
Il31	0.0628911	0.146056	0.575758	Cytokine	Immune response
C1qtnf9	0.0675696	0.141358	0.565383	Complement component	Immune response
Il9	0.0890248	0.108393	0.498386	Cytokine	Immune response
C1qtnf3	9.59968	0.070957	0.399866	Complement component	Immune response
Cd209g	0.1133	0.154356	0.589911	CD antigen	Immune response
Il13	0.128864	0.131552	0.548228	Cytokine	Immune response
Ccr8	0.13874	0.0729416	0.40575	Cytokine receptor	Immune response
Il5ra	6.95547	6.3172e-07	5.3209e-05	Cytokine receptor	Immune response
Nlrp5	6.4128	0.211443	0.692455	Pattern recognition receptor	Immune response
Cd5l	0.156357	0.0761127	0.413331	CD antigen	Immune response
Ccl27a	0.157297	0.21191	0.69287	Cytokine	Immune response
Ccr1l1	5.33353	0.15071	0.583445	Cytokine receptor	Immune response
Ifna11	0.202643	0.248971	0.748598	Interferon family	Immune response
Ifna1	0.202653	0.248941	0.748598	Interferon family	Immune response
Clec3a	0.207652	0.237656	0.73615	Pattern recognition receptor	Immune response
Ccr3	4.73034	0.0468515	0.316686	Cytokine receptor	Immune response
Ifnb1	0.237772	0.340831	0.868158	Interferon family	Immune response
P2rx1	3.8691	0.00335598	0.0554232	Pattern recognition receptor	Immune response
P2rx3	3.8424	0.430124	0.979583	Pattern recognition receptor	Immune response
Nlrp12	3.80397	5.4221e-05	0.00229884	Pattern recognition receptor	Immune response
Ifna9	0.270509	0.296804	0.814502	Interferon family	Immune response
Cd55	3.67937	0.00180858	0.0352492	CD antigen	Immune response
Nlrp4g	3.66387	0.332787	0.859181	Pattern recognition receptor	Immune response
C1qtnf4	0.276401	0.424841	0.974457	Complement component	Immune response
Il4	3.57871	0.0668287	0.386734	Cytokine	Immune response
Cd300lb	3.51205	1.00478e-23	2.72642e-20	CD antigen	Immune response
Il1r1	3.49809	0.00223485	0.040753	Cytokine receptor	Immune response
Cxcl17	3.40003	0.216516	0.70063	Cytokine	Immune response
Il10	0.294238	0.0551521	0.346774	Cytokine	Immune response
Tnf	0.30032	0.000299842	0.00886918	Tnf family	Immune response
Clec11a	3.281	0.0125064	0.141726	Pattern recognition receptor	Immune response
Tlr11	3.23598	0.22026	0.70683	Pattern recognition receptor	Immune response
Ifnz	3.21595	0.357851	0.889163	Interferon family	Immune response
C4bp	3.21584	0.357913	0.889163	Complement component	Immune response
Cxcl5	3.13248	0.47068	1	Cytokine	Immune response
Il7	0.322805	0.0884025	0.449205	Cytokine	Immune response
C1qtnf7	3.07691	0.273092	0.787148	Complement component	Immune response
Cxcl1	0.335694	0.00218846	0.0401536	Cytokine	Immune response
Il34	2.95772	0.40205	0.946902	Cytokine	Immune response
Il9r	0.338495	0.537673	1	Cytokine receptor	Immune response
Ccl25	0.339435	0.0191737	0.184638	Cytokine	Immune response
Clec2g	2.87149	0.297369	0.815412	Pattern recognition receptor	Immune response
Lrp4	2.8472	0.00100347	0.0224206	Immunomodulation	Immune response
P2ry10	2.83071	2.26792e-05	0.00109891	Pattern recognition receptor	Immune response
Il1rl1	2.80198	5.01867e-08	5.92082e-06	Cytokine receptor	Immune response
Cxcl12	2.76434	0.00223255	0.0407483	Cytokine	Immune response
Cd69	0.365191	0.000161402	0.00547239	CD antigen	Immune response
Ccl4	0.365595	5.72724e-09	8.63364e-07	Cytokine	Immune response
Cd80	2.72353	1.2292e-12	4.35048e-10	CD antigen	Immune response
Clec14a	0.371058	0.455624	1	Pattern recognition receptor	Immune response
Il6	0.371881	0.00231949	0.0420521	Cytokine	Immune response
Cd209d	0.375766	0.0692595	0.394538	CD antigen	Immune response
Tlr9	2.66028	0.271125	0.785055	Pattern recognition receptor	Immune response
Il17d	0.376404	0.279369	0.796181	Cytokine	Immune response
Ifit3	0.378407	0.0188438	0.182541	Interferon family	Immune response
Lrp2	2.63536	0.624115	1	Immunomodulation	Immune response
Cd7	2.61441	0.000938006	0.0213089	CD antigen	Immune response
Cxcr6	0.388742	0.320139	0.844947	Cytokine receptor	Immune response
Ccl17	0.390032	0.118023	0.519565	Cytokine	Immune response
Cd177	2.54521	0.00283168	0.0486989	CD antigen	Immune response
Cxcl15	0.394439	0.397582	0.942105	Cytokine	Immune response
Scara3	2.37363	0.20687	0.683974	Phagocytosis	Immune response
Il17rd	2.36841	0.498488	1	Cytokine receptor	Immune response
Cd37	2.34377	3.87963e-13	1.50388e-10	CD antigen	Immune response
Tnfaip8	0.426676	7.87975e-19	8.36658e-16	Tnf family	Immune response
Il1r2	2.33844	1.27597e-05	0.000660181	Cytokine receptor	Immune response
Ifit2	0.43775	0.00246378	0.0436949	Interferon family	Immune response
Il1a	0.441834	0.00218738	0.0401536	Cytokine	Immune response
Ccl1	0.456005	0.429612	0.978873	Cytokine	Immune response
Ccr7	0.460633	0.256804	0.760446	Cytokine receptor	Immune response
Il1b	0.462729	2.00958e-07	2.01959e-05	Cytokine	Immune response
H2-T24	2.15864	0.00101774	0.0226566	Major histocompatibility complex	Immune response
Clec9a	2.15704	0.237035	0.735157	Pattern recognition receptor	Immune response
Clec2i	2.13997	0.00367486	0.0589257	Pattern recognition receptor	Immune response
Cd209f	0.467892	0.53869	1	CD antigen	Immune response
Cxcl9	2.1337	0.188596	0.649328	Cytokine	Immune response
Tlr12	2.12375	0.490172	1	Pattern recognition receptor	Immune response
Il12b	0.472604	0.140903	0.564647	Cytokine	Immune response
Il17rb	2.11218	0.402482	0.947101	Cytokine receptor	Immune response
Clec12a	2.10479	3.87798e-08	4.71165e-06	Pattern recognition receptor	Immune response
Clec2d	0.476147	0.154215	0.589558	Pattern recognition receptor	Immune response
Il20rb	0.476291	0.264268	0.772952	Cytokine receptor	Immune response
Ccr9	2.09446	0.110135	0.501514	Cytokine receptor	Immune response
Il20ra	2.06566	0.738762	1	Cytokine receptor	Immune response
Ccl3	0.486806	7.29369e-05	0.00293848	Cytokine	Immune response
Clec2l	0.499794	0.582988	1	Pattern recognition receptor	Immune response
Ccl24	0.504258	0.00262646	0.0459462	Cytokine	Immune response
Irf7	1.95948	2.56172e-06	0.000174748	Interferon family	Immune response
Cxcl10	0.51055	0.0416238	0.296441	Cytokine	Immune response
Nlrp3	0.518904	7.69661e-05	0.00306621	Pattern recognition receptor	Immune response
C2	0.523411	0.271951	0.786061	Complement component	Immune response
Cd79b	1.90372	0.0530358	0.338857	CD antigen	Immune response
Lrp11	0.525492	0.314068	0.838322	Immunomodulation	Immune response
H2-Oa	1.88013	0.46211	1	Major histocompatibility complex	Immune response
Cxcl2	0.532617	0.0197427	0.187869	Cytokine	Immune response
Clec12b	1.87168	0.744396	1	Pattern recognition receptor	Immune response
Cd209b	1.82779	0.239082	0.738224	CD antigen	Immune response
Cxcl3	0.554859	0.0350575	0.270246	Cytokine	Immune response
Cd1d1	0.560789	0.000186846	0.00615784	CD antigen	Immune response
Ccrl2	0.5629	0.000424636	0.0116911	Cytokine receptor	Immune response
Scara5	1.77597	0.236786	0.735157	Phagocytosis	Immune response
Il4i1	0.566566	0.674467	1	Cytokine	Immune response
Il4i1	0.566566	0.674467	1	Cytokine receptor	Immune response
Il1rn	0.571553	3.02157e-06	0.000199973	Cytokine receptor	Immune response
Il1rn	0.571553	3.02157e-06	0.000199973	Cytokine	Immune response
Ifit1	0.580113	0.0350756	0.2703	Interferon family	Immune response
Tnfaip3	0.581383	0.0134157	0.147845	Tnf family	Immune response
Lrp2bp	0.582567	0.574191	1	Immunomodulation	Immune response
Clec1b	0.589997	0.180244	0.63812	Pattern recognition receptor	Immune response
Scarf2	1.68902	0.173216	0.625883	Phagocytosis	Immune response
Tlr5	1.67607	0.200171	0.670836	Pattern recognition receptor	Immune response
Cxcl11	1.67588	0.684125	1	Cytokine	Immune response
C6	1.6718	0.746688	1	Complement component	Immune response
Ccl22	0.599167	0.0711562	0.400597	Cytokine	Immune response
Clec4a4	1.65128	0.283591	0.802872	Pattern recognition receptor	Immune response
Cd200r2	0.606965	0.343941	0.871939	Immunomodulation	Immune response
Il31ra	1.6349	0.663331	1	Cytokine receptor	Immune response
Ifrd1	0.617076	5.15769e-06	0.000314104	Interferon family	Immune response
Nlrp10	1.60896	0.462525	1	Pattern recognition receptor	Immune response
Mr1	0.621757	0.0269297	0.227955	Major histocompatibility complex	Immune response
Mrc1	0.626305	0.0425681	0.300449	Pattern recognition receptor	Immune response
Il18	0.629698	0.0101509	0.12266	Cytokine	Immune response
C1s1	1.56986	0.199973	0.670339	Complement component	Immune response
Sirpb1b	0.63723	0.0116738	0.135275	Immunomodulation	Immune response
Clec4n	0.640029	0.00609119	0.0862336	Pattern recognition receptor	Immune response
Lrp8	0.640416	0.00177893	0.0348103	Immunomodulation	Immune response
Clec4a2	0.640754	9.6227e-07	7.43658e-05	Pattern recognition receptor	Immune response
Cxcr3	1.5514	0.342871	0.870492	Cytokine receptor	Immune response
Il2ra	0.651292	0.663815	1	Cytokine receptor	Immune response
Cd302	0.655157	8.10389e-05	0.00320235	CD antigen	Immune response
Ccl5	0.658453	0.373266	0.909733	Cytokine	Immune response
Il2rb	0.659342	0.470828	1	Cytokine receptor	Immune response
Ifi202b	0.662709	0.00047653	0.0127602	Interferon family	Immune response
Iigp1	1.50871	0.51047	1	Interferon family	Immune response
Cd200r4	0.663821	0.0811834	0.427687	Immunomodulation	Immune response
Ifi30	0.66428	6.57329e-06	0.000381297	Interferon family	Immune response
C1qb	1.49441	0.0715207	0.401333	Complement component	Immune response
Cd300a	1.49209	0.000259305	0.00794542	CD antigen	Immune response
Il11	1.49129	0.740621	1	Cytokine	Immune response
Cd83	0.671028	0.015543	0.16159	CD antigen	Immune response
Cd40	0.675103	0.153854	0.589215	CD antigen	Immune response
Clec4e	0.677782	0.0326708	0.258529	Pattern recognition receptor	Immune response
C1qc	1.47431	0.0586018	0.358706	Complement component	Immune response
H2-Eb2	1.4704	0.707489	1	Major histocompatibility complex	Immune response
Tnfaip2	0.685112	0.00952483	0.117596	Tnf family	Immune response
Clec1a	1.45617	0.512706	1	Pattern recognition receptor	Immune response
Clec4b2	1.45557	0.769244	1	Pattern recognition receptor	Immune response
Tlr7	0.690711	0.00192906	0.0368043	Pattern recognition receptor	Immune response
P2rx7	1.44291	0.0282268	0.234189	Pattern recognition receptor	Immune response
Cd93	0.693193	0.00345521	0.0565547	CD antigen	Immune response
Lrp3	1.44235	0.761405	1	Immunomodulation	Immune response
Il12a	1.43892	0.576491	1	Cytokine	Immune response
Tlr2	0.695204	0.0104375	0.125378	Pattern recognition receptor	Immune response
Sirpb1a	0.697648	0.000743496	0.0178886	Immunomodulation	Immune response
C1qtnf1	0.701334	0.662735	1	Complement component	Immune response
Cxcl13	1.42575	0.732294	1	Cytokine	Immune response
Irf2bp2	1.42032	0.00425269	0.0658143	Interferon family	Immune response
Il1rl2	0.704245	0.0159683	0.164333	Cytokine receptor	Immune response
Irf1	1.41899	0.0346908	0.268351	Interferon family	Immune response
Tnfrsf26	0.70541	0.0254032	0.219135	Tnf family	Immune response
Lrp12	0.70663	0.0586509	0.358706	Immunomodulation	Immune response
C1qtnf6	1.41409	0.462024	1	Complement component	Immune response
Clec4a3	0.713944	0.000728764	0.0176559	Pattern recognition receptor	Immune response
Irf2bpl	1.3959	0.0502809	0.329286	Interferon family	Immune response
Clec4b1	0.71784	0.0229066	0.205285	Pattern recognition receptor	Immune response
Cd14	0.720896	0.012583	0.14233	CD antigen	Immune response
Cd22	0.722575	0.0957227	0.466409	CD antigen	Immune response
Irf9	1.37853	0.000449214	0.0122027	Interferon family	Immune response
Ifi204	0.726991	0.0148959	0.157897	Interferon family	Immune response
Ccl9	0.727005	0.0147449	0.156969	Cytokine	Immune response
Ifi203	0.728306	0.0417841	0.297242	Interferon family	Immune response
Cd24a	1.3726	0.172427	0.624394	CD antigen	Immune response
Irf4	0.729329	0.222706	0.710662	Interferon family	Immune response
Il15	1.36987	0.171773	0.623495	Cytokine	Immune response
Ifrd2	0.730616	0.204529	0.68028	Interferon family	Immune response
Cd82	1.36601	0.00620955	0.0872597	CD antigen	Immune response
C3	0.732776	0.0206883	0.192615	Complement component	Immune response
Cd86	1.36107	0.0249545	0.216225	CD antigen	Immune response
Clec16a	1.36087	0.0151077	0.158816	Pattern recognition receptor	Immune response
Clec4a1	1.34884	0.0480953	0.320561	Pattern recognition receptor	Immune response
Cd68	0.742807	0.0183964	0.179776	CD antigen	Immune response
Clec7a	0.748597	0.0491907	0.325024	Pattern recognition receptor	Immune response
Ifih1	0.754305	0.0475093	0.318393	Interferon family	Immune response
Ifi44l	0.756913	0.291256	0.810614	Interferon family	Immune response
Tnfaip8l2	0.759868	0.00271914	0.0471286	Tnf family	Immune response
Cd200r3	1.31338	0.736751	1	Immunomodulation	Immune response
Scarb2	0.762844	0.00164861	0.0328324	Phagocytosis	Immune response
Lrp5	0.763092	0.512459	1	Immunomodulation	Immune response
Il21r	1.31013	0.676892	1	Cytokine receptor	Immune response
Cxcr4	1.30545	0.120605	0.524451	Cytokine receptor	Immune response
Cd200	0.766156	0.138448	0.559033	CD antigen	Immune response
Cd200	0.766156	0.138448	0.559033	Immunomodulation	Immune response
Cd164	0.767316	0.0855723	0.441116	CD antigen	Immune response
H2-M3	0.768933	0.0300551	0.24417	Major histocompatibility complex	Immune response
C1qtnf2	1.29448	0.720065	1	Complement component	Immune response
C1qa	1.29375	0.268957	0.78137	Complement component	Immune response
Ifi35	1.29073	0.0103724	0.124903	Interferon family	Immune response
Il12rb2	1.28965	0.12096	0.525494	Cytokine receptor	Immune response
Ifi47	0.776194	0.145379	0.573738	Interferon family	Immune response
Ccl6	0.776463	0.172674	0.624998	Cytokine	Immune response
Cd47	0.777099	0.0257314	0.220874	CD antigen	Immune response
Nlrp1a	1.28681	0.619997	1	Pattern recognition receptor	Immune response
Il3ra	0.777843	0.242606	0.742906	Cytokine receptor	Immune response
Fcgr4	0.777979	0.0386958	0.286008	Phagocytosis	Immune response
Cd2	0.77889	0.185551	0.646505	CD antigen	Immune response
Ccr2	1.28173	0.1095	0.500303	Cytokine receptor	Immune response
Clec5a	0.780661	0.0305887	0.247517	Pattern recognition receptor	Immune response
Il13ra1	0.783739	0.0041195	0.064406	Cytokine receptor	Immune response
Tlr4	0.784834	0.0100759	0.122116	Pattern recognition receptor	Immune response
Il17re	1.27218	0.796877	1	Cytokine receptor	Immune response
Ifngr1	1.26951	0.0202483	0.190259	Cytokine receptor	Immune response
Fcgr3	0.787712	0.0299255	0.243441	Phagocytosis	Immune response
H2-T3	1.26522	0.437562	0.987657	Major histocompatibility complex	Immune response
P2ry14	0.792489	0.220126	0.706583	Pattern recognition receptor	Immune response
P2rx6	1.2594	0.842399	1	Pattern recognition receptor	Immune response
Tlr6	1.25793	0.102197	0.482458	Pattern recognition receptor	Immune response
Cd63	0.796776	0.193047	0.656961	CD antigen	Immune response
P2ry2	1.25072	0.0328807	0.259236	Pattern recognition receptor	Immune response
Fcgr2b	0.800924	0.0279333	0.232845	Phagocytosis	Immune response
Il1f9	1.24239	0.570447	1	Cytokine	Immune response
C4b	1.24174	0.445282	0.997727	Complement component	Immune response
Il18r1	0.806742	0.818173	1	Cytokine receptor	Immune response
Ccl11	0.810319	0.788217	1	Cytokine	Immune response
Scarf1	0.811011	0.611668	1	Phagocytosis	Immune response
Il15ra	1.2326	0.234369	0.730508	Cytokine receptor	Immune response
Ifnar2	1.22905	0.0405573	0.2926	Cytokine receptor	Immune response
Cd38	1.2283	0.574361	1	CD antigen	Immune response
C1qbp	0.815826	0.0650089	0.38035	Complement component	Immune response
Ccr6	1.22283	0.776296	1	Cytokine receptor	Immune response
Tlr8	0.827549	0.0638309	0.376798	Pattern recognition receptor	Immune response
Cd9	0.827682	0.425073	0.974738	CD antigen	Immune response
C1ra	0.829095	0.20061	0.671786	Complement component	Immune response
Il16	1.20519	0.0790053	0.421724	Cytokine	Immune response
C5ar1	1.20126	0.176086	0.632008	Complement component	Immune response
Cd34	1.20099	0.537261	1	CD antigen	Immune response
Il2rg	0.835395	0.083378	0.434037	Cytokine receptor	Immune response
H2-Ab1	1.18644	0.466776	1	Major histocompatibility complex	Immune response
Ccl12	1.18219	0.770637	1	Cytokine	Immune response
Tnfaip1	0.848113	0.0911153	0.457211	Tnf family	Immune response
Tlr13	1.17741	0.110315	0.50205	Pattern recognition receptor	Immune response
Cd2bp2	1.17568	0.204286	0.67959	CD antigen	Immune response
P2ry1	0.851679	0.570537	1	Pattern recognition receptor	Immune response
Tnfsf13b	1.17348	0.566762	1	Tnf family	Immune response
Cxcl14	1.17173	0.279937	0.797139	Cytokine	Immune response
H2-Q10	1.16655	0.412309	0.959676	Major histocompatibility complex	Immune response
Ifi27	0.857648	0.168508	0.617149	Interferon family	Immune response
Nlrp1b	1.16481	0.375068	0.912213	Pattern recognition receptor	Immune response
Igtp	1.16345	0.318616	0.843342	Interferon family	Immune response
Cxcr1	1.16118	0.733547	1	Cytokine receptor	Immune response
Ifi27l2a	0.862429	0.31622	0.841678	Interferon family	Immune response
H2-Bl	1.15585	0.627008	1	Major histocompatibility complex	Immune response
Cd36	1.15547	0.505277	1	CD antigen	Immune response
Irf2bp1	0.868443	0.393553	0.936923	Interferon family	Immune response
H2-D1	1.14878	0.291338	0.810614	Major histocompatibility complex	Immune response
Irf5	1.14752	0.184097	0.643599	Interferon family	Immune response
Lrp1	0.872503	0.217637	0.702478	Immunomodulation	Immune response
Sirpa	0.873641	0.307278	0.828035	Immunomodulation	Immune response
Il4ra	0.874627	0.220974	0.707839	Cytokine receptor	Immune response
Tlr3	0.874734	0.754524	1	Pattern recognition receptor	Immune response
Ifi27l2b	1.14206	0.943345	1	Interferon family	Immune response
Cxcr5	0.877394	0.868617	1	Cytokine receptor	Immune response
Lrp6	1.1393	0.453851	1	Immunomodulation	Immune response
Ccr5	0.878302	0.357027	0.889163	Cytokine receptor	Immune response
Cd300lf	1.13682	0.183372	0.642395	CD antigen	Immune response
Cd209a	1.13665	0.526509	1	CD antigen	Immune response
Scarb1	0.883475	0.289451	0.808166	Phagocytosis	Immune response
Cd300lg	1.13089	0.532728	1	CD antigen	Immune response
H13	0.889913	0.14814	0.578724	Major histocompatibility complex	Immune response
Tnfrsf1b	1.12204	0.30892	0.830214	Tnf family	Immune response
P2ry13	0.89284	0.455351	1	Pattern recognition receptor	Immune response
H2-DMb2	1.11836	0.474948	1	Major histocompatibility complex	Immune response
Cxcl16	1.11686	0.395781	0.939389	Cytokine	Immune response
Cd200r1	0.89549	0.430283	0.979588	Immunomodulation	Immune response
Cd53	0.895659	0.33511	0.861717	CD antigen	Immune response
Ifnar1	1.11602	0.172358	0.624394	Cytokine receptor	Immune response
Il10rb	0.896262	0.242874	0.743341	Cytokine receptor	Immune response
H2-K1	1.11552	0.328627	0.857724	Major histocompatibility complex	Immune response
Ifnlr1	0.896673	0.94716	1	Cytokine receptor	Immune response
Cd180	0.902319	0.760402	1	CD antigen	Immune response
H2-Ob	1.10629	0.904795	1	Major histocompatibility complex	Immune response
Cd84	1.10454	0.408767	0.954716	CD antigen	Immune response
Cd74	1.10284	0.677304	1	CD antigen	Immune response
Clec10a	1.10222	0.672095	1	Pattern recognition receptor	Immune response
Cd274	0.912478	0.676952	1	CD antigen	Immune response
Il17rc	1.0956	0.844095	1	Cytokine receptor	Immune response
H2-Ea-ps	1.09488	0.725148	1	Major histocompatibility complex	Immune response
C3ar1	1.09399	0.536012	1	Complement component	Immune response
Ifngr2	0.918296	0.350366	0.879615	Cytokine receptor	Immune response
P2rx4	1.08882	0.339473	0.86682	Pattern recognition receptor	Immune response
Il12rb1	1.08871	0.871526	1	Cytokine receptor	Immune response
Irf8	0.920523	0.318218	0.842958	Interferon family	Immune response
Lrp10	0.922786	0.389355	0.931651	Immunomodulation	Immune response
Irf6	1.08192	0.945778	1	Interferon family	Immune response
H2-DMa	0.924302	0.425654	0.975087	Major histocompatibility complex	Immune response
Msr1	0.924988	0.514035	1	Phagocytosis	Immune response
Irf2	1.07525	0.416418	0.964664	Interferon family	Immune response
Cd44	1.07477	0.579842	1	CD antigen	Immune response
Ccr1	0.933077	0.516951	1	Cytokine receptor	Immune response
Clec4d	0.934416	0.56713	1	Pattern recognition receptor	Immune response
Tnfrsf1a	0.93606	0.508765	1	Tnf family	Immune response
H2-Eb1	1.06484	0.810169	1	Major histocompatibility complex	Immune response
Ifi44	1.06426	0.839127	1	Interferon family	Immune response
Il27ra	1.06414	0.801516	1	Cytokine receptor	Immune response
Fcgr1	0.940996	0.516897	1	Phagocytosis	Immune response
Cd48	0.941298	0.486678	1	CD antigen	Immune response
Il33	1.06055	0.924185	1	Cytokine	Immune response
Ccl7	1.05742	0.810335	1	Cytokine	Immune response
H2-Q5	0.948657	0.877798	1	Major histocompatibility complex	Immune response
P2ry12	1.0496	0.80609	1	Pattern recognition receptor	Immune response
Clec4g	0.953072	0.960223	1	Pattern recognition receptor	Immune response
Nlrp6	0.953498	0.98091	1	Pattern recognition receptor	Immune response
H2-Aa	1.0481	0.851159	1	Major histocompatibility complex	Immune response
Ccl2	0.956018	0.757778	1	Cytokine	Immune response
Cd81	1.04149	0.816053	1	CD antigen	Immune response
P2rx5	1.03927	0.876011	1	Pattern recognition receptor	Immune response
Cxcr2	1.03797	0.889628	1	Cytokine receptor	Immune response
Tlr1	0.966716	0.837909	1	Pattern recognition receptor	Immune response
Nlrp1c-ps	0.970449	0.974116	1	Pattern recognition receptor	Immune response
Ccl8	1.02868	0.971858	1	Cytokine	Immune response
Il1rap	1.02855	0.83998	1	Cytokine receptor	Immune response
Clec3b	0.972813	0.949939	1	Pattern recognition receptor	Immune response
H2-Q2	1.02785	0.839881	1	Major histocompatibility complex	Immune response
Il17ra	1.0193	0.85441	1	Cytokine receptor	Immune response
Il7r	1.01786	0.930092	1	Cytokine receptor	Immune response
Tnfrsf21	0.984951	0.895833	1	Tnf family	Immune response
Il6ra	0.985741	0.897764	1	Cytokine receptor	Immune response
Cd163	1.01412	0.967397	1	CD antigen	Immune response
Cd33	1.0103	0.916124	1	CD antigen	Immune response
Cd52	1.00142	0.990357	1	CD antigen	Immune response
Il10ra	1.00076	0.993986	1	Cytokine receptor	Immune response
Irf3	1.00031	0.997719	1	Interferon family	Immune response
C1qtnf5	1	1	1	Complement component	Immune response
C4bp-ps1	1	1	1	Complement component	Immune response
C8a	1	1	1	Complement component	Immune response
C8b	1	1	1	Complement component	Immune response
Ccl21a	1	1	1	Cytokine	Immune response
Ccl21b	1	1	1	Cytokine	Immune response
Ccl21c	1	1	1	Cytokine	Immune response
Ccl26	1	1	1	Cytokine	Immune response
Ccl27b	1	1	1	Cytokine	Immune response
Ccl28	1	1	1	Cytokine	Immune response
Clec18a	1	1	1	Pattern recognition receptor	Immune response
Clec2e	1	1	1	Pattern recognition receptor	Immune response
Clec2h	1	1	1	Pattern recognition receptor	Immune response
Clec4f	1	1	1	Pattern recognition receptor	Immune response
H2-M10.1	1	1	1	Major histocompatibility complex	Immune response
H2-M9	1	1	1	Major histocompatibility complex	Immune response
Ifitm7	1	1	1	Interferon family	Immune response
Ifna2	1	1	1	Interferon family	Immune response
Ifna4	1	1	1	Interferon family	Immune response
Ifna5	1	1	1	Interferon family	Immune response
Ifnab	1	1	1	Interferon family	Immune response
Il13ra2	1	1	1	Cytokine receptor	Immune response
Il17b	1	1	1	Cytokine	Immune response
Il1f10	1	1	1	Cytokine	Immune response
Il1f5	1	1	1	Cytokine	Immune response
Il1f8	1	1	1	Cytokine	Immune response
Il1rapl1	1	1	1	Cytokine receptor	Immune response
Il1rapl2	1	1	1	Cytokine receptor	Immune response
Il20	1	1	1	Cytokine	Immune response
Il21	1	1	1	Cytokine	Immune response
Il24	1	1	1	Cytokine	Immune response
Il25	1	1	1	Cytokine	Immune response
Lrp1b	1	1	1	Immunomodulation	Immune response
Nlrp14	1	1	1	Pattern recognition receptor	Immune response
Nlrp2	1	1	1	Pattern recognition receptor	Immune response
Nlrp4a	1	1	1	Pattern recognition receptor	Immune response
Nlrp4b	1	1	1	Pattern recognition receptor	Immune response
Nlrp4e	1	1	1	Pattern recognition receptor	Immune response
Nlrp9a	1	1	1	Pattern recognition receptor	Immune response
Nlrp9b	1	1	1	Pattern recognition receptor	Immune response
Nlrp9c	1	1	1	Pattern recognition receptor	Immune response
P2rx2	1	1	1	Pattern recognition receptor	Immune response
Vegfc	0.00350558	0.000618012	0.0156723	Other growth factor	Growth factor
Fgf4	99.9709	0.0216249	0.198088	FGF family	Growth factor
Fgf23	0.0144161	0.0386437	0.286008	FGF family	Growth factor
Wnt1	0.015201	0.0242787	0.212284	WNT ligands	Growth factor
Fgf3	61.8439	0.0905563	0.455692	FGF family	Growth factor
Fgf21	52.2624	0.0934971	0.461644	FGF family	Growth factor
Gdf6	0.0389878	0.122478	0.528698	Growth differentiation factor	Growth factor
Wnt16	0.0530537	0.125853	0.535308	WNT ligands	Growth factor
Wnt10b	0.0742894	0.16037	0.601022	WNT ligands	Growth factor
Vgf	9.14613	0.00534766	0.0786245	Other growth factor	Growth factor
Wnt3	0.116719	0.240652	0.739146	WNT ligands	Growth factor
Wnt11	7.15581	1.98593e-11	5.57452e-09	WNT ligands	Growth factor
Fgf17	0.147965	0.142377	0.56687	FGF family	Growth factor
Gfi1b	6.73754	1.4633e-11	4.30546e-09	Other growth factor	Growth factor
Gdf7	0.150626	0.204114	0.679294	Growth differentiation factor	Growth factor
Angpt4	4.17101	0.289384	0.808166	Angiopoietin Family	Growth factor
Thbs1	4.02653	3.12003e-10	6.40288e-08	Thrombospondin	Growth factor
Ngf	3.88012	0.485875	1	Nerve Growth Factor family	Growth factor
Fgf10	3.79671	0.186504	0.647784	FGF family	Growth factor
Areg	0.288736	0.000385937	0.0108208	Regulin	Growth factor
Angptl1	3.45588	0.534689	1	Angiopoietin Family	Growth factor
Wnt7b	3.40825	0.401011	0.946009	WNT ligands	Growth factor
Notch4	3.37286	0.0151055	0.158816	Notch ligand	Growth factor
Gdf3	3.1818	0.207217	0.684511	Growth differentiation factor	Growth factor
Thbs3	2.88457	0.000265688	0.00810034	Thrombospondin	Growth factor
Fgf18	0.349673	0.240978	0.73987	FGF family	Growth factor
Igf2	2.79673	0.605701	1	IGF family	Growth factor
Vegfa	2.65939	1.4479e-11	4.30546e-09	Other growth factor	Growth factor
Nrg1	0.404375	0.000881373	0.0204019	Regulin	Growth factor
Tgfa	0.41613	0.613592	1	Transforming growth factor	Growth factor
Fgf22	2.19923	0.600071	1	FGF family	Growth factor
Gfra2	0.458077	0.32985	0.859181	Other growth factor	Growth factor
Fgf11	2.13553	0.349325	0.878474	FGF family	Growth factor
Gdf10	2.12113	0.208667	0.686774	Growth differentiation factor	Growth factor
Wnt5b	2.11206	0.369373	0.904579	WNT ligands	Growth factor
Ereg	0.47952	0.347505	0.875825	Regulin	Growth factor
Wnt6	2.01135	0.506869	1	WNT ligands	Growth factor
Notch2	1.87555	6.55352e-06	0.000381056	Notch ligand	Growth factor
Pdgfb	1.82425	0.116513	0.516867	Other growth factor	Growth factor
Angpt2	1.79236	0.458941	1	Angiopoietin Family	Growth factor
Hgf	1.7729	0.000303636	0.00893386	Other growth factor	Growth factor
Vegfb	0.570356	0.0125271	0.141865	Other growth factor	Growth factor
Pgf	0.592594	0.285184	0.804942	Other growth factor	Growth factor
Angptl2	1.60593	0.087645	0.44675	Angiopoietin Family	Growth factor
Plet1	0.624188	0.059449	0.362136	Placenta-expressed transcript 1 protein	Growth factor
Angptl7	0.626135	0.518056	1	Angiopoietin Family	Growth factor
Angpt1	1.55625	0.566463	1	Angiopoietin Family	Growth factor
Wnt2	1.55009	0.567197	1	WNT ligands	Growth factor
Fgf1	0.647534	0.648868	1	FGF family	Growth factor
Wnt9a	1.53435	0.752073	1	WNT ligands	Growth factor
Wnt4	1.47643	0.693661	1	WNT ligands	Growth factor
Egf	1.46976	0.710715	1	Other growth factor	Growth factor
Fgf7	1.46816	0.663987	1	FGF family	Growth factor
Nrg2	0.683847	0.627963	1	Regulin	Growth factor
Notch3	1.46169	0.571264	1	Notch ligand	Growth factor
Fgf13	1.44411	0.507723	1	FGF family	Growth factor
Wnt2b	1.38671	0.725871	1	WNT ligands	Growth factor
Wnt5a	0.746843	0.838947	1	WNT ligands	Growth factor
Nrp2	0.755757	0.0779901	0.418822	Neuropilin	Growth factor
Pcgf5	1.31645	0.0149062	0.157928	Other growth factor	Growth factor
Mreg	0.767515	0.411788	0.95911	Regulin	Growth factor
Pdgfa	1.29919	0.699648	1	Other growth factor	Growth factor
Angptl6	0.776875	0.667868	1	Angiopoietin Family	Growth factor
Pdgfc	1.28272	0.464992	1	Other growth factor	Growth factor
Gdf15	1.2499	0.436446	0.987166	Growth differentiation factor	Growth factor
Gfod2	0.81699	0.721938	1	Other growth factor	Growth factor
Tgfb2	1.2096	0.694228	1	Transforming growth factor	Growth factor
Igf1	1.20789	0.652259	1	IGF family	Growth factor
Thbs2	1.20202	0.859283	1	Thrombospondin	Growth factor
Notch1	1.20146	0.157734	0.596102	Notch ligand	Growth factor
Nrg4	0.83879	0.618474	1	Regulin	Growth factor
Ctgf	1.15457	0.688225	1	Other growth factor	Growth factor
Tgfbi	0.869409	0.316665	0.84188	Other growth factor	Growth factor
Fgf16	1.1404	0.943755	1	FGF family	Growth factor
Gfer	0.89178	0.594339	1	Other growth factor	Growth factor
Fgf9	0.892406	0.94099	1	FGF family	Growth factor
Tgfb1	0.908272	0.321952	0.847879	Transforming growth factor	Growth factor
Thbs4	0.917603	0.961137	1	Thrombospondin	Growth factor
Fgf2	1.08474	0.953418	1	FGF family	Growth factor
Angptl4	0.937224	0.679604	1	Angiopoietin Family	Growth factor
Nrp1	0.968711	0.719212	1	Neuropilin	Growth factor
Gdf9	1.03215	0.967524	1	Growth differentiation factor	Growth factor
Angptl3	1.00923	0.983264	1	Angiopoietin Family	Growth factor
Hdgf	1.00468	0.954517	1	Other growth factor	Growth factor
Fgf12	1	1	1	FGF family	Growth factor
Fgf14	1	1	1	FGF family	Growth factor
Fgf15	1	1	1	FGF family	Growth factor
Fgf20	1	1	1	FGF family	Growth factor
Fgf5	1	1	1	FGF family	Growth factor
Fgf6	1	1	1	FGF family	Growth factor
Fgf8	1	1	1	FGF family	Growth factor
Gdf1	1	1	1	Growth differentiation factor	Growth factor
Gdf11	1	1	1	Growth differentiation factor	Growth factor
Gdf2	1	1	1	Growth differentiation factor	Growth factor
Gdf5	1	1	1	Growth differentiation factor	Growth factor
Nrg3	1	1	1	Regulin	Growth factor
Wnt10a	1	1	1	WNT ligands	Growth factor
Wnt3a	1	1	1	WNT ligands	Growth factor
Wnt7a	1	1	1	WNT ligands	Growth factor
Wnt8a	1	1	1	WNT ligands	Growth factor
Wnt8b	1	1	1	WNT ligands	Growth factor
Wnt9b	1	1	1	WNT ligands	Growth factor
Adamts19	271.51	0.0106525	0.127147	Protease/Peptidase	ECM remodeling
Mmp10	0.00369337	0.00107682	0.0237338	Protease/Peptidase	ECM remodeling
Col8a2	0.00562041	0.00615331	0.0868613	collagen	ECM remodeling
Mmp17	0.00641748	0.000331512	0.00962647	Protease/Peptidase	ECM remodeling
Krt75	151.098	0.0398406	0.28983	Keratin	ECM remodeling
Adamts12	0.00675976	0.0404076	0.292136	Protease/Peptidase	ECM remodeling
Adam21	128.036	0.0149954	0.158324	Protease/Peptidase	ECM remodeling
Serpinb9g	114.952	0.0618819	0.370926	Peptidase Inhibitor	ECM remodeling
Col9a2	0.0114471	0.00719867	0.0965927	collagen	ECM remodeling
Krt16	72.9228	0.0830537	0.433295	Keratin	ECM remodeling
Col28a1	69.0933	0.0148085	0.157362	collagen	ECM remodeling
Mmp7	0.0146304	0.033125	0.26053	Protease/Peptidase	ECM remodeling
Mmp24	0.014871	0.0243038	0.212352	Protease/Peptidase	ECM remodeling
Col11a1	64.5521	0.0675238	0.388959	collagen	ECM remodeling
Col6a6	0.0179318	0.023241	0.20684	collagen	ECM remodeling
Col6a5	0.0188909	0.0436759	0.304059	collagen	ECM remodeling
Fgl1	0.0219115	0.0367294	0.277762	Fibrinogen	ECM remodeling
Lrcol1	0.0227079	0.0157748	0.163166	collagen	ECM remodeling
Matn3	0.0233712	0.0553906	0.34729	Glycoprotein	ECM remodeling
Serpinb11	0.0238338	0.0944745	0.463938	Peptidase Inhibitor	ECM remodeling
Serpinb9e	0.0238452	0.107208	0.496327	Peptidase Inhibitor	ECM remodeling
Col25a1	41.0421	0.0325227	0.257953	collagen	ECM remodeling
Krt81	0.0250956	0.0525559	0.337687	Keratin	ECM remodeling
Fibcd1	0.0267441	0.109281	0.500303	Fibrinogen	ECM remodeling
Col4a6	0.0383226	0.020193	0.190032	collagen	ECM remodeling
Adamts14	0.043074	0.010794	0.12821	Protease/Peptidase	ECM remodeling
Serpinb1b	0.0480003	0.029331	0.240286	Peptidase Inhibitor	ECM remodeling
Krt76	0.0488932	0.0512126	0.332421	Keratin	ECM remodeling
Krt36	0.0543649	0.0697527	0.395963	Keratin	ECM remodeling
Serpina3c	17.7078	0.0660337	0.383498	Peptidase Inhibitor	ECM remodeling
Mmp1b	0.0629108	0.148268	0.578767	Protease/Peptidase	ECM remodeling
Krt4	14.7339	0.0117811	0.13616	Keratin	ECM remodeling
Matn1	14.5148	0.124982	0.533784	Glycoprotein	ECM remodeling
Adam20	0.0697273	0.169735	0.618992	Protease/Peptidase	ECM remodeling
Timp4	13.7907	0.0977603	0.471912	Peptidase Inhibitor	ECM remodeling
Adam18	13.4691	0.164342	0.608828	Protease/Peptidase	ECM remodeling
Col23a1	13.0414	0.0026966	0.0468043	collagen	ECM remodeling
Serpina1b	0.0796371	0.103295	0.485481	Peptidase Inhibitor	ECM remodeling
Gpc5	0.0828441	0.161846	0.603242	Glycoprotein	ECM remodeling
Krt17	9.70924	0.18626	0.647784	Keratin	ECM remodeling
Gpc6	9.49923	0.118016	0.519565	Glycoprotein	ECM remodeling
Krt20	0.105865	0.129017	0.541548	Keratin	ECM remodeling
Sgca	0.105865	0.129017	0.541548	Glycoprotein	ECM remodeling
Krt85	9.14646	0.155018	0.591145	Keratin	ECM remodeling
Hyal5	8.31645	0.0428722	0.301376	Endoglycosidase	ECM remodeling
Adamdec1	8.01142	0.00112304	0.0244654	Protease/Peptidase	ECM remodeling
Adamtsl3	0.139405	0.193072	0.656961	Protease/Peptidase	ECM remodeling
Ctse	6.90493	8.64598e-21	1.31965e-17	Protease/Peptidase	ECM remodeling
Serpina1e	0.149693	0.178353	0.635232	Peptidase Inhibitor	ECM remodeling
Serpina1a	0.149694	0.178388	0.635232	Peptidase Inhibitor	ECM remodeling
Adamts7	6.63401	0.199801	0.669962	Protease/Peptidase	ECM remodeling
Serpina1c	6.39583	0.211807	0.692813	Peptidase Inhibitor	ECM remodeling
Fstl4	0.161816	0.214758	0.697793	Glycoprotein	ECM remodeling
Hyal4	5.70694	0.16797	0.616939	Endoglycosidase	ECM remodeling
Lama2	5.70145	0.0518992	0.33521	Laminin	ECM remodeling
Serpina11	5.35851	0.0385406	0.285791	Peptidase Inhibitor	ECM remodeling
Col6a4	5.33561	0.343351	0.871259	collagen	ECM remodeling
Col11a2	4.9996	0.0127561	0.143233	collagen	ECM remodeling
Adam1b	0.206045	0.240851	0.739613	Protease/Peptidase	ECM remodeling
Col24a1	0.226954	0.0404163	0.292136	collagen	ECM remodeling
Sgcd	4.24693	0.38664	0.927518	Glycoprotein	ECM remodeling
Adam4	0.244657	0.329711	0.859049	Protease/Peptidase	ECM remodeling
Krt14	4.07124	0.423214	0.972644	Keratin	ECM remodeling
Adam8	3.88985	3.55983e-17	2.89782e-14	Protease/Peptidase	ECM remodeling
Cts8	0.257614	0.288055	0.806257	Protease/Peptidase	ECM remodeling
Pglyrp2	3.7554	0.0976464	0.471642	Glycoprotein	ECM remodeling
Krt80	3.66745	5.73488e-13	2.09032e-10	Keratin	ECM remodeling
Col27a1	3.58297	0.082459	0.43194	collagen	ECM remodeling
Krt86	0.289581	0.291139	0.810524	Keratin	ECM remodeling
Spon2	3.42293	0.0462469	0.314332	Glycoprotein	ECM remodeling
Col9a3	3.36469	0.137893	0.557622	collagen	ECM remodeling
Sgcg	3.35072	0.59871	1	Glycoprotein	ECM remodeling
Mmp27	3.28212	0.270309	0.783656	Protease/Peptidase	ECM remodeling
Col18a1	3.28024	0.108049	0.498386	collagen	ECM remodeling
Krt18	3.15739	0.00864481	0.109956	Keratin	ECM remodeling
Sparcl1	3.10065	1.86867e-05	0.000931322	Glycoprotein	ECM remodeling
Pglyrp1	3.09634	1.28868e-05	0.000665345	Glycoprotein	ECM remodeling
Serpina3m	3.09328	0.245583	0.747794	Peptidase Inhibitor	ECM remodeling
Lamb1	3.08364	0.0141786	0.153278	Laminin	ECM remodeling
Col4a5	3.05874	0.250657	0.751338	collagen	ECM remodeling
Mmp28	0.326985	0.391791	0.934734	Protease/Peptidase	ECM remodeling
Serpinb2	0.327028	0.0128934	0.144206	Peptidase Inhibitor	ECM remodeling
Serpina9	3.01834	0.273592	0.787453	Peptidase Inhibitor	ECM remodeling
Col17a1	2.96633	0.37586	0.91342	collagen	ECM remodeling
Adamtsl2	2.9592	0.207321	0.684511	Protease/Peptidase	ECM remodeling
Tnn	2.91628	0.484914	1	Tenascin	ECM remodeling
Adamts4	2.85977	0.181957	0.641114	Protease/Peptidase	ECM remodeling
Serpini1	2.79581	0.0535407	0.340791	Peptidase Inhibitor	ECM remodeling
Krt8	2.78793	0.0128052	0.143579	Keratin	ECM remodeling
Krt7	2.7713	0.00701929	0.0950738	Keratin	ECM remodeling
Hyal1	2.74397	0.205976	0.682422	Endoglycosidase	ECM remodeling
Lama4	2.74146	0.0282128	0.234189	Laminin	ECM remodeling
Hyal3	2.6926	0.0791649	0.422299	Endoglycosidase	ECM remodeling
Mmp9	2.60398	0.00375531	0.0599402	Protease/Peptidase	ECM remodeling
Col13a1	2.54493	0.301582	0.820746	collagen	ECM remodeling
Serpinb6c	2.5196	0.612618	1	Peptidase Inhibitor	ECM remodeling
Krt78	2.51733	0.317548	0.842552	Keratin	ECM remodeling
Serpina3i	2.51066	0.201142	0.672705	Peptidase Inhibitor	ECM remodeling
Fgl2	2.46284	8.76913e-05	0.00338847	Fibrinogen	ECM remodeling
Serpina3h	2.43572	0.056204	0.350321	Peptidase Inhibitor	ECM remodeling
Adam32	2.41552	0.428983	0.978339	Protease/Peptidase	ECM remodeling
Arg1	0.416776	0.00727206	0.0972509	Arginase-1	ECM remodeling
Ctsg	2.39746	0.185644	0.646643	Protease/Peptidase	ECM remodeling
Serpinf2	2.36699	0.622862	1	Peptidase Inhibitor	ECM remodeling
Mmp2	2.32384	0.000935719	0.0213089	Protease/Peptidase	ECM remodeling
Fstl3	2.24555	0.272545	0.786647	Glycoprotein	ECM remodeling
Serpinf1	2.24224	0.00732921	0.0976468	Peptidase Inhibitor	ECM remodeling
Mmp11	2.21867	0.279111	0.795911	Protease/Peptidase	ECM remodeling
Serpinb8	2.20345	7.07932e-06	0.0004063	Peptidase Inhibitor	ECM remodeling
Col5a2	2.18567	0.0777819	0.41821	collagen	ECM remodeling
Col14a1	2.17418	0.0387629	0.286077	collagen	ECM remodeling
Lama5	0.463144	0.347518	0.875825	Laminin	ECM remodeling
Serpina3f	2.14929	0.33364	0.859708	Peptidase Inhibitor	ECM remodeling
Sdc2	2.14151	0.274049	0.788379	Glycoprotein	ECM remodeling
Sdc2	2.14151	0.274049	0.788379	Glycoprotein	ECM remodeling
Adam28	0.467036	0.722556	1	Protease/Peptidase	ECM remodeling
Mfap4	2.12909	0.0447917	0.309174	Glycoprotein	ECM remodeling
Serpine2	2.12349	0.118233	0.520154	Peptidase Inhibitor	ECM remodeling
Col7a1	0.474546	0.350278	0.879603	collagen	ECM remodeling
Gpc2	2.07975	0.159776	0.600012	Glycoprotein	ECM remodeling
Gpc2	2.07975	0.159776	0.600012	Glycoprotein	ECM remodeling
Serpinc1	2.07843	0.332687	0.859181	Peptidase Inhibitor	ECM remodeling
Adam19	2.06834	0.00440423	0.067773	Protease/Peptidase	ECM remodeling
Mmp25	2.06248	0.132475	0.549731	Protease/Peptidase	ECM remodeling
Mmp16	2.05846	0.731448	1	Protease/Peptidase	ECM remodeling
Sgce	2.05339	0.128911	0.541548	Glycoprotein	ECM remodeling
Col3a1	2.0408	0.0261048	0.223295	collagen	ECM remodeling
Ctsc	0.504746	2.89636e-06	0.000193257	Protease/Peptidase	ECM remodeling
Adamtsl5	0.51419	0.0838221	0.435731	Protease/Peptidase	ECM remodeling
Sdc4	0.51468	0.00573265	0.0828386	Glycoprotein	ECM remodeling
Sdc4	0.51468	0.00573265	0.0828386	Glycoprotein	ECM remodeling
Serpina3n	1.94192	0.0498505	0.327465	Peptidase Inhibitor	ECM remodeling
Adam1a	1.92824	0.545175	1	Protease/Peptidase	ECM remodeling
Col1a2	1.91115	0.0373689	0.280364	collagen	ECM remodeling
Gpc4	1.90425	0.638214	1	Glycoprotein	ECM remodeling
Serpina12	1.88894	0.782772	1	Peptidase Inhibitor	ECM remodeling
Serpinb9b	0.536404	0.697151	1	Peptidase Inhibitor	ECM remodeling
Bgn	1.85932	0.0635434	0.375646	Glycoprotein	ECM remodeling
Adamts10	1.83711	2.82222e-08	3.57106e-06	Protease/Peptidase	ECM remodeling
Ogn	1.83296	0.325384	0.852505	Glycoprotein	ECM remodeling
Lamb3	1.83101	0.652335	1	Laminin	ECM remodeling
Olfml3	1.81008	0.124786	0.533603	Glycoprotein	ECM remodeling
Col6a2	1.79958	0.148713	0.579405	collagen	ECM remodeling
Col12a1	0.556894	0.664921	1	collagen	ECM remodeling
Adamts9	1.7934	0.652006	1	Protease/Peptidase	ECM remodeling
Mgp	1.79214	0.0253073	0.218731	Osteocalcin	ECM remodeling
Eln	1.78994	0.0702947	0.397837	Elastin	ECM remodeling
Col1a1	1.78784	0.0849097	0.439225	collagen	ECM remodeling
Ctsk	0.560636	0.0213384	0.196347	Protease/Peptidase	ECM remodeling
Prelp	1.77565	0.322434	0.848599	Glycoprotein	ECM remodeling
Sdc1	1.7716	0.0188834	0.182634	Glycoprotein	ECM remodeling
Sdc1	1.7716	0.0188834	0.182634	Glycoprotein	ECM remodeling
Col16a1	1.76969	0.389262	0.931525	collagen	ECM remodeling
Timp3	1.76671	0.0518057	0.334878	Peptidase Inhibitor	ECM remodeling
Serpine3	1.76174	0.379431	0.917433	Peptidase Inhibitor	ECM remodeling
Postn	1.75922	0.362279	0.895863	Periostin	ECM remodeling
Adamts13	0.571284	0.665584	1	Protease/Peptidase	ECM remodeling
Mmp8	0.574619	0.000214067	0.00686053	Protease/Peptidase	ECM remodeling
Col8a1	1.73287	0.639115	1	collagen	ECM remodeling
Htra3	1.71882	0.0227277	0.204232	Protease/Peptidase	ECM remodeling
Gpc1	1.71705	0.0337276	0.263319	Glycoprotein	ECM remodeling
Sparc	1.71245	0.0508381	0.331336	Glycoprotein	ECM remodeling
Hyal6	1.70896	0.708186	1	Endoglycosidase	ECM remodeling
Col4a1	1.68271	0.0623115	0.372058	collagen	ECM remodeling
Sdcbp2	0.605429	0.53688	1	Glycoprotein	ECM remodeling
Sdcbp2	0.605429	0.53688	1	Glycoprotein	ECM remodeling
Col5a3	0.610314	0.576684	1	collagen	ECM remodeling
Serping1	1.62037	0.0779986	0.418822	Peptidase Inhibitor	ECM remodeling
Krt15	0.618973	0.773075	1	Keratin	ECM remodeling
Mfap2	1.61521	0.256096	0.759728	Glycoprotein	ECM remodeling
Mmp12	0.625547	0.0475822	0.318794	Protease/Peptidase	ECM remodeling
Timp1	0.630839	0.102974	0.484623	Peptidase Inhibitor	ECM remodeling
Adam12	1.57919	0.686769	1	Protease/Peptidase	ECM remodeling
Col4a4	1.57751	0.684151	1	collagen	ECM remodeling
Egflam	1.57501	0.603117	1	Laminin	ECM remodeling
Col6a3	1.56665	0.235189	0.73185	collagen	ECM remodeling
Mfap5	1.55936	0.243496	0.744325	Glycoprotein	ECM remodeling
Col6a1	1.55044	0.190041	0.652008	collagen	ECM remodeling
Serpinb1a	0.652297	0.00144552	0.0295244	Peptidase Inhibitor	ECM remodeling
Adam3	1.52802	0.252575	0.754779	Protease/Peptidase	ECM remodeling
Adamts15	1.49715	0.625354	1	Protease/Peptidase	ECM remodeling
Fbln1	1.49653	0.133848	0.552893	Glycoprotein	ECM remodeling
Tnxb	0.673203	0.538794	1	Tenascin	ECM remodeling
Spp1	0.674525	0.130317	0.544969	Osteopontin	ECM remodeling
Adamts17	1.47442	0.799093	1	Protease/Peptidase	ECM remodeling
Col20a1	1.46717	0.191256	0.654282	collagen	ECM remodeling
Krt10	0.684651	0.458612	1	Keratin	ECM remodeling
Olfml1	1.45172	0.750984	1	Glycoprotein	ECM remodeling
Fcna	0.690579	0.137485	0.55743	Glycoprotein	ECM remodeling
Serpina3g	1.44777	0.456625	1	Peptidase Inhibitor	ECM remodeling
Ctsd	0.690879	0.100647	0.479779	Protease/Peptidase	ECM remodeling
Mmp23	0.693304	0.627116	1	Protease/Peptidase	ECM remodeling
Serpind1	0.696602	0.636974	1	Peptidase Inhibitor	ECM remodeling
Adamts1	1.41235	0.454069	1	Protease/Peptidase	ECM remodeling
Krt23	1.40839	0.822982	1	Keratin	ECM remodeling
Col4a2	1.39993	0.583284	1	collagen	ECM remodeling
Col10a1	1.39111	0.700275	1	collagen	ECM remodeling
Timp2	1.39072	0.000182649	0.00604399	Peptidase Inhibitor	ECM remodeling
Mmp3	1.38411	0.70937	1	Protease/Peptidase	ECM remodeling
Col5a1	1.37988	0.485045	1	collagen	ECM remodeling
Ctsz	0.732427	0.0197803	0.187959	Protease/Peptidase	ECM remodeling
Krt1	0.744479	0.677071	1	Keratin	ECM remodeling
Lamb2	1.34147	0.491597	1	Laminin	ECM remodeling
Efemp1	0.753223	0.555462	1	Glycoprotein	ECM remodeling
Serpinb6a	0.754551	0.11961	0.523036	Peptidase Inhibitor	ECM remodeling
Serpinb5	1.32091	0.90175	1	Peptidase Inhibitor	ECM remodeling
Adamts2	1.32058	0.410979	0.957774	Protease/Peptidase	ECM remodeling
Serpina1d	0.75744	0.856173	1	Peptidase Inhibitor	ECM remodeling
Col4a3	1.31949	0.757825	1	collagen	ECM remodeling
Adam30	1.31766	0.838251	1	Protease/Peptidase	ECM remodeling
Ctss	0.759744	0.0654327	0.381823	Protease/Peptidase	ECM remodeling
Lamc3	1.31454	0.870992	1	Laminin	ECM remodeling
Serpinb1c	0.764748	0.769602	1	Peptidase Inhibitor	ECM remodeling
Adamts5	1.29238	0.745549	1	Protease/Peptidase	ECM remodeling
Emilin2	1.2911	0.0521067	0.335929	Glycoprotein	ECM remodeling
Adam33	1.28026	0.77005	1	Protease/Peptidase	ECM remodeling
Ctsl	0.78244	0.0429441	0.301745	Protease/Peptidase	ECM remodeling
Serpinh1	1.27693	0.439624	0.990893	Peptidase Inhibitor	ECM remodeling
Adamtsl1	0.783165	0.83285	1	Protease/Peptidase	ECM remodeling
Matn4	1.27527	0.868621	1	Glycoprotein	ECM remodeling
Adamts3	1.2582	0.839292	1	Protease/Peptidase	ECM remodeling
Mfap1b	0.798117	0.339099	0.86669	Glycoprotein	ECM remodeling
Ctsa	0.798597	0.0828947	0.433048	Protease/Peptidase	ECM remodeling
Adam23	0.799731	0.78748	1	Protease/Peptidase	ECM remodeling
Dcn	1.23887	0.454411	1	Glycoprotein	ECM remodeling
Fn1	0.817973	0.322595	0.848726	Fibronectin	ECM remodeling
Emilin1	0.824733	0.0715423	0.401333	Glycoprotein	ECM remodeling
Mmp19	0.834537	0.289073	0.80781	Protease/Peptidase	ECM remodeling
Ctso	0.835407	0.0483026	0.321657	Protease/Peptidase	ECM remodeling
Mfap1a	1.19382	0.158274	0.597224	Glycoprotein	ECM remodeling
Fbln7	1.19258	0.911098	1	Glycoprotein	ECM remodeling
Mfge8	1.18682	0.262208	0.769914	Glycoprotein	ECM remodeling
Fstl1	1.18278	0.42854	0.977697	Glycoprotein	ECM remodeling
Serpinb6b	0.845658	0.825696	1	Peptidase Inhibitor	ECM remodeling
Mmp14	1.17446	0.520012	1	Protease/Peptidase	ECM remodeling
Olfml2b	1.16814	0.800297	1	Glycoprotein	ECM remodeling
Mfap3	0.857733	0.180079	0.637998	Glycoprotein	ECM remodeling
Lama3	1.16328	0.929902	1	Laminin	ECM remodeling
Dag1	0.862715	0.267718	0.7788	Glycoprotein	ECM remodeling
Krt19	0.867567	0.45983	1	Keratin	ECM remodeling
Adam9	0.877911	0.33325	0.859708	Protease/Peptidase	ECM remodeling
Ctsw	1.12459	0.90554	1	Protease/Peptidase	ECM remodeling
Ctsb	0.889426	0.434361	0.984732	Protease/Peptidase	ECM remodeling
Efemp2	0.89161	0.450142	1	Glycoprotein	ECM remodeling
Gpc3	0.8923	0.752894	1	Glycoprotein	ECM remodeling
Sgcb	1.11958	0.430718	0.980295	Glycoprotein	ECM remodeling
Adam11	0.894043	0.911663	1	Protease/Peptidase	ECM remodeling
Ctsf	0.899027	0.51853	1	Protease/Peptidase	ECM remodeling
Ctsh	1.10905	0.273611	0.787453	Protease/Peptidase	ECM remodeling
Olfml2a	0.903413	0.942877	1	Glycoprotein	ECM remodeling
Htra4	0.906968	0.84412	1	Protease/Peptidase	ECM remodeling
Htra1	0.907179	0.822773	1	Protease/Peptidase	ECM remodeling
Matn2	1.10051	0.575696	1	Glycoprotein	ECM remodeling
Fbln2	0.913896	0.863172	1	Glycoprotein	ECM remodeling
Hyal2	0.916169	0.743689	1	Endoglycosidase	ECM remodeling
Spon1	1.0901	0.729079	1	Glycoprotein	ECM remodeling
Hpse	0.917878	0.705745	1	Endoglycosidase	ECM remodeling
Mmp13	1.08819	0.802627	1	Protease/Peptidase	ECM remodeling
Htra2	1.08789	0.482024	1	Protease/Peptidase	ECM remodeling
Sdcbp	0.921744	0.530352	1	Glycoprotein	ECM remodeling
Sdcbp	0.921744	0.530352	1	Glycoprotein	ECM remodeling
Serpinb9	0.932494	0.839762	1	Peptidase Inhibitor	ECM remodeling
Mfap3l	0.934032	0.895166	1	Glycoprotein	ECM remodeling
Fbln5	1.06863	0.881138	1	Glycoprotein	ECM remodeling
Adamts6	0.943433	0.930415	1	Protease/Peptidase	ECM remodeling
Mmp15	1.05989	0.953778	1	Protease/Peptidase	ECM remodeling
Adamts8	1.05844	0.963518	1	Protease/Peptidase	ECM remodeling
Lamc1	1.05461	0.806109	1	Laminin	ECM remodeling
Sdc3	0.948741	0.703928	1	Glycoprotein	ECM remodeling
Sdc3	0.948741	0.703928	1	Glycoprotein	ECM remodeling
Serpinb12	1.0475	0.944304	1	Peptidase Inhibitor	ECM remodeling
Adam15	1.04664	0.609077	1	Protease/Peptidase	ECM remodeling
Serpine1	1.04255	0.900564	1	Peptidase Inhibitor	ECM remodeling
Krt79	1.03739	0.900448	1	Keratin	ECM remodeling
Adamtsl4	1.03521	0.844606	1	Protease/Peptidase	ECM remodeling
Adam17	0.970251	0.726378	1	Protease/Peptidase	ECM remodeling
Mmp21	0.974194	0.983399	1	Protease/Peptidase	ECM remodeling
Serpinb10	1.02476	0.938456	1	Peptidase Inhibitor	ECM remodeling
Adam22	1.02322	0.943302	1	Protease/Peptidase	ECM remodeling
Col15a1	1.01875	0.97201	1	collagen	ECM remodeling
Lamc2	1.01844	0.980417	1	Laminin	ECM remodeling
Adam10	1.0118	0.918055	1	Protease/Peptidase	ECM remodeling
Tnc	1.00163	0.998401	1	Tenascin	ECM remodeling
Adam2	1	1	1	Protease/Peptidase	ECM remodeling
Adam24	1	1	1	Protease/Peptidase	ECM remodeling
Adam25	1	1	1	Protease/Peptidase	ECM remodeling
Adam26a	1	1	1	Protease/Peptidase	ECM remodeling
Adam26b	1	1	1	Protease/Peptidase	ECM remodeling
Adam29	1	1	1	Protease/Peptidase	ECM remodeling
Adam34	1	1	1	Protease/Peptidase	ECM remodeling
Adam39	1	1	1	Protease/Peptidase	ECM remodeling
Adam5	1	1	1	Protease/Peptidase	ECM remodeling
Adam6a	1	1	1	Protease/Peptidase	ECM remodeling
Adam6b	1	1	1	Protease/Peptidase	ECM remodeling
Adam7	1	1	1	Protease/Peptidase	ECM remodeling
Adamts16	1	1	1	Protease/Peptidase	ECM remodeling
Adamts18	1	1	1	Protease/Peptidase	ECM remodeling
Adamts20	1	1	1	Protease/Peptidase	ECM remodeling
Col19a1	1	1	1	collagen	ECM remodeling
Col22a1	1	1	1	collagen	ECM remodeling
Col26a1	1	1	1	collagen	ECM remodeling
Col2a1	1	1	1	collagen	ECM remodeling
Col9a1	1	1	1	collagen	ECM remodeling
Cts3	1	1	1	Protease/Peptidase	ECM remodeling
Cts6	1	1	1	Protease/Peptidase	ECM remodeling
Cts7	1	1	1	Protease/Peptidase	ECM remodeling
Ctsj	1	1	1	Protease/Peptidase	ECM remodeling
Ctsll3	1	1	1	Protease/Peptidase	ECM remodeling
Ctsm	1	1	1	Protease/Peptidase	ECM remodeling
Ctsq	1	1	1	Protease/Peptidase	ECM remodeling
Ctsr	1	1	1	Protease/Peptidase	ECM remodeling
Emilin3	1	1	1	Glycoprotein	ECM remodeling
Fga	1	1	1	Fibrinogen	ECM remodeling
Fgb	1	1	1	Fibrinogen	ECM remodeling
Fgg	1	1	1	Fibrinogen	ECM remodeling
Fstl5	1	1	1	Glycoprotein	ECM remodeling
Hpse2	1	1	1	Endoglycosidase	ECM remodeling
Krt12	1	1	1	Keratin	ECM remodeling
Krt13	1	1	1	Keratin	ECM remodeling
Krt2	1	1	1	Keratin	ECM remodeling
Krt222	1	1	1	Keratin	ECM remodeling
Krt24	1	1	1	Keratin	ECM remodeling
Krt25	1	1	1	Keratin	ECM remodeling
Krt26	1	1	1	Keratin	ECM remodeling
Krt27	1	1	1	Keratin	ECM remodeling
Krt28	1	1	1	Keratin	ECM remodeling
Krt31	1	1	1	Keratin	ECM remodeling
Krt32	1	1	1	Keratin	ECM remodeling
Krt33a	1	1	1	Keratin	ECM remodeling
Krt33b	1	1	1	Keratin	ECM remodeling
Krt34	1	1	1	Keratin	ECM remodeling
Krt35	1	1	1	Keratin	ECM remodeling
Krt42	1	1	1	Keratin	ECM remodeling
Krt5	1	1	1	Keratin	ECM remodeling
Krt6a	1	1	1	Keratin	ECM remodeling
Krt6b	1	1	1	Keratin	ECM remodeling
Krt71	1	1	1	Keratin	ECM remodeling
Krt72	1	1	1	Keratin	ECM remodeling
Krt73	1	1	1	Keratin	ECM remodeling
Krt77	1	1	1	Keratin	ECM remodeling
Krt82	1	1	1	Keratin	ECM remodeling
Krt84	1	1	1	Keratin	ECM remodeling
Lama1	1	1	1	Laminin	ECM remodeling
Mmp1a	1	1	1	Protease/Peptidase	ECM remodeling
Mmp20	1	1	1	Protease/Peptidase	ECM remodeling
Serpina10	1	1	1	Peptidase Inhibitor	ECM remodeling
Serpina1f	1	1	1	Peptidase Inhibitor	ECM remodeling
Serpina3a	1	1	1	Peptidase Inhibitor	ECM remodeling
Serpina3b	1	1	1	Peptidase Inhibitor	ECM remodeling
Serpina3j	1	1	1	Peptidase Inhibitor	ECM remodeling
Serpina3k	1	1	1	Peptidase Inhibitor	ECM remodeling
Serpina4-ps1	1	1	1	Peptidase Inhibitor	ECM remodeling
Serpina5	1	1	1	Peptidase Inhibitor	ECM remodeling
Serpina6	1	1	1	Peptidase Inhibitor	ECM remodeling
Serpina7	1	1	1	Peptidase Inhibitor	ECM remodeling
Serpinb13	1	1	1	Peptidase Inhibitor	ECM remodeling
Serpinb3a	1	1	1	Peptidase Inhibitor	ECM remodeling
Serpinb3b	1	1	1	Peptidase Inhibitor	ECM remodeling
Serpinb3c	1	1	1	Peptidase Inhibitor	ECM remodeling
Serpinb3d	1	1	1	Peptidase Inhibitor	ECM remodeling
Serpinb6d	1	1	1	Peptidase Inhibitor	ECM remodeling
Serpinb6e	1	1	1	Peptidase Inhibitor	ECM remodeling
Serpinb7	1	1	1	Peptidase Inhibitor	ECM remodeling
Serpinb9c	1	1	1	Peptidase Inhibitor	ECM remodeling
Serpinb9d	1	1	1	Peptidase Inhibitor	ECM remodeling
Serpinb9f	1	1	1	Peptidase Inhibitor	ECM remodeling
Serpini2	1	1	1	Peptidase Inhibitor	ECM remodeling
