# Supplementary material for: IL-33-ST2 axis regulates myeloid cell differentiation and activation enabling effective club cell regeneration
Source: Nat Commun. 2020 Sep 22;11:4786. doi: 10.1038/s41467-020-18466-w (PMC7508874; doi:10.1038/s41467-020-18466-w)
Supplement: Supplementary file 18 — Supplementary Data 14 [file 41467_2020_18466_MOESM18_ESM.xlsx]

## Sheet: Supplemental Table 5g
GeneID	FoldChange	PValue	FDR	Family	type
Tlr11	107.206	0.000821484	0.148603	Pattern recognition receptor	Immune response
Il1f6	0.010499	0.0137666	0.918562	Cytokine	Immune response
C1qtnf3	0.0112622	0.00399497	0.435541	Complement component	Immune response
Ccl20	0.0165155	0.0217579	1	Cytokine	Immune response
Il22ra2	0.0174271	0.00322699	0.380707	Cytokine receptor	Immune response
Cd209f	44.6353	0.0172936	0.996912	CD antigen	Immune response
Il34	0.0245568	0.0194898	1	Cytokine	Immune response
Ccr1l1	0.0314334	0.0173943	0.996912	Cytokine receptor	Immune response
Il1rl1	22.3521	4.97557e-42	6.07542e-38	Cytokine receptor	Immune response
Il25	15.8467	0.172585	1	Cytokine	Immune response
Cxcl13	0.0649443	0.019757	1	Cytokine	Immune response
Cd5l	0.0691013	0.0168544	0.996912	CD antigen	Immune response
Il3	0.0729735	0.13919	1	Cytokine	Immune response
Cd79b	12.3739	4.01234e-06	0.00238988	CD antigen	Immune response
Tlr12	12.3614	0.0408125	1	Pattern recognition receptor	Immune response
Ifnlr1	0.094779	0.190722	1	Cytokine receptor	Immune response
Il6	0.109109	1.74423e-10	3.04257e-07	Cytokine	Immune response
Nlrp4f	0.109302	0.200869	1	Pattern recognition receptor	Immune response
Tlr9	8.78739	0.0957288	1	Pattern recognition receptor	Immune response
Cxcl11	8.41146	0.140709	1	Cytokine	Immune response
Il31ra	7.993	0.114621	1	Cytokine receptor	Immune response
Il22ra1	0.145288	0.401872	1	Cytokine receptor	Immune response
Il5	0.151931	0.175498	1	Cytokine	Immune response
Ifnb1	0.152671	0.190774	1	Interferon family	Immune response
Il13ra2	0.154968	0.264632	1	Cytokine receptor	Immune response
H2-Ob	6.39782	0.0514182	1	Major histocompatibility complex	Immune response
Il23a	0.178938	0.0606635	1	Cytokine	Immune response
C1qtnf7	0.189953	0.121871	1	Complement component	Immune response
Ccl8	0.19094	0.0513969	1	Cytokine	Immune response
Irf6	4.96963	0.194195	1	Interferon family	Immune response
Il1r1	4.7418	0.000181517	0.0498072	Cytokine receptor	Immune response
Ccl1	0.212001	0.176255	1	Cytokine	Immune response
P2rx3	4.64466	0.372322	1	Pattern recognition receptor	Immune response
Lrp3	0.21638	0.226396	1	Immunomodulation	Immune response
Cd7	4.27435	2.24687e-06	0.00147028	CD antigen	Immune response
Clec2f	0.23601	0.297288	1	Pattern recognition receptor	Immune response
Il13	4.22978	0.288006	1	Cytokine	Immune response
Ifnz	0.236685	0.287526	1	Interferon family	Immune response
Clec4b2	0.240261	0.294112	1	Pattern recognition receptor	Immune response
Il10	0.252633	0.0350845	1	Cytokine	Immune response
Clec2g	3.64405	0.211287	1	Pattern recognition receptor	Immune response
Tnf	0.275221	0.000112104	0.0346544	Tnf family	Immune response
Ccl24	0.27803	2.67965e-07	0.00024237	Cytokine	Immune response
Il4	3.40134	0.232777	1	Cytokine	Immune response
Ccl25	0.298542	0.00916585	0.747867	Cytokine	Immune response
P2rx2	0.299773	0.530824	1	Pattern recognition receptor	Immune response
Il4i1	0.300295	0.402854	1	Cytokine	Immune response
Il4i1	0.300295	0.402854	1	Cytokine receptor	Immune response
Ccr10	3.29378	0.310482	1	Cytokine receptor	Immune response
Lrp2	0.309384	0.557034	1	Immunomodulation	Immune response
Il9r	3.20163	0.509481	1	Cytokine receptor	Immune response
Cxcr3	3.18532	0.0276002	1	Cytokine receptor	Immune response
Cxcl1	0.31815	0.00134179	0.215577	Cytokine	Immune response
Cxcl15	3.02965	0.343937	1	Cytokine	Immune response
Tnfaip8	0.330178	5.14777e-30	4.19046e-26	Tnf family	Immune response
Ccl12	0.332846	0.0672533	1	Cytokine	Immune response
Ccr9	2.85381	0.026134	1	Cytokine receptor	Immune response
Il12a	2.46183	0.195246	1	Cytokine	Immune response
Nlrp12	2.44506	0.0106884	0.795796	Pattern recognition receptor	Immune response
Cd209a	2.39919	4.64338e-05	0.0177181	CD antigen	Immune response
Ccl4	0.425897	7.01973e-07	0.000532222	Cytokine	Immune response
Il1a	0.436185	0.00186708	0.266642	Cytokine	Immune response
Cxcl10	0.43859	0.012998	0.883538	Cytokine	Immune response
C1qtnf2	2.2788	0.449576	1	Complement component	Immune response
Il2rb	2.26259	0.195514	1	Cytokine receptor	Immune response
Ccl17	0.444674	0.183784	1	Cytokine	Immune response
Clec12b	0.445263	0.674426	1	Pattern recognition receptor	Immune response
Clec4g	2.16263	0.478888	1	Pattern recognition receptor	Immune response
Cd40	2.15231	0.0174735	0.997012	CD antigen	Immune response
Il17re	2.13477	0.42354	1	Cytokine receptor	Immune response
C1qtnf9	0.47239	0.704828	1	Complement component	Immune response
Ccl22	2.0918	0.0114081	0.83163	Cytokine	Immune response
Nlrp3	0.480859	1.05653e-05	0.0051603	Pattern recognition receptor	Immune response
Cxcl2	0.490126	0.00846281	0.725159	Cytokine	Immune response
H2-Oa	2.02468	0.421588	1	Major histocompatibility complex	Immune response
Tnfaip3	0.49794	0.00154253	0.238222	Tnf family	Immune response
Cd209d	2.0072	0.20612	1	CD antigen	Immune response
Ccl3	0.504726	0.000161972	0.0465356	Cytokine	Immune response
Clec12a	1.93553	1.1471e-06	0.000817006	Pattern recognition receptor	Immune response
Il1b	0.518825	8.95183e-06	0.00458491	Cytokine	Immune response
Cxcl3	0.520836	0.0197691	1	Cytokine	Immune response
P2ry10	1.83117	0.0212288	1	Pattern recognition receptor	Immune response
Ccl11	0.548926	0.452071	1	Cytokine	Immune response
Clec2d	0.554805	0.256877	1	Pattern recognition receptor	Immune response
C1s1	0.563806	0.111397	1	Complement component	Immune response
Cd180	1.76901	0.0936663	1	CD antigen	Immune response
Cd177	1.7683	0.067964	1	CD antigen	Immune response
Il11	0.565577	0.639791	1	Cytokine	Immune response
Tlr5	1.76504	0.157916	1	Pattern recognition receptor	Immune response
Cd200r3	1.74383	0.511478	1	Immunomodulation	Immune response
Il7	0.576046	0.396162	1	Cytokine	Immune response
H2-Q5	0.586857	0.124497	1	Major histocompatibility complex	Immune response
Ifrd1	0.591371	7.1919e-07	0.000532222	Interferon family	Immune response
Cxcl12	0.597474	0.125697	1	Cytokine	Immune response
Ifit1	0.608102	0.0565648	1	Interferon family	Immune response
Cd163	0.613272	0.166096	1	CD antigen	Immune response
Il33	0.616793	0.437831	1	Cytokine	Immune response
Cd300lg	1.61761	0.026863	1	CD antigen	Immune response
C1ql1	0.619408	0.764873	1	Complement component	Immune response
H2-T3	1.60922	0.117898	1	Major histocompatibility complex	Immune response
Cd55	0.622009	0.260834	1	CD antigen	Immune response
C6	0.625435	0.768373	1	Complement component	Immune response
Il12rb1	0.627457	0.379842	1	Cytokine receptor	Immune response
C1qtnf1	0.644502	0.598618	1	Complement component	Immune response
Ccr6	0.650096	0.570742	1	Cytokine receptor	Immune response
Cxcr1	1.53615	0.329563	1	Cytokine receptor	Immune response
Clec3a	1.52771	0.745794	1	Pattern recognition receptor	Immune response
H2-Bl	1.49831	0.176258	1	Major histocompatibility complex	Immune response
C4b	1.47599	0.173828	1	Complement component	Immune response
Tnfaip2	0.677667	0.00764723	0.671073	Tnf family	Immune response
P2rx6	1.46728	0.741348	1	Pattern recognition receptor	Immune response
Lrp2bp	1.45971	0.685588	1	Immunomodulation	Immune response
Il17rd	0.685865	0.767041	1	Cytokine receptor	Immune response
Clec9a	0.688815	0.563839	1	Pattern recognition receptor	Immune response
Il21r	1.45177	0.569558	1	Cytokine receptor	Immune response
C1qtnf6	0.695789	0.492292	1	Complement component	Immune response
Il27ra	1.43258	0.145822	1	Cytokine receptor	Immune response
Il15	0.699487	0.121661	1	Cytokine	Immune response
Tlr1	1.42698	0.0332717	1	Pattern recognition receptor	Immune response
H2-DMb2	1.41456	0.0294136	1	Major histocompatibility complex	Immune response
Fcgr2b	0.707025	0.000615954	0.122294	Phagocytosis	Immune response
Ccl27a	1.41057	0.806391	1	Cytokine	Immune response
Cd300lb	1.40569	0.00521044	0.517253	CD antigen	Immune response
Ifi27l2a	0.713651	0.0235226	1	Interferon family	Immune response
Ccrl2	0.714666	0.0385121	1	Cytokine receptor	Immune response
Cxcl14	1.39487	0.0234047	1	Cytokine	Immune response
Ccr2	1.39381	0.0348099	1	Cytokine receptor	Immune response
Cxcl9	0.719108	0.569138	1	Cytokine	Immune response
P2ry12	1.37832	0.10408	1	Pattern recognition receptor	Immune response
Ccr5	0.727577	0.0255027	1	Cytokine receptor	Immune response
Ifit3	0.727968	0.438935	1	Interferon family	Immune response
Il20rb	0.728456	0.630158	1	Cytokine receptor	Immune response
C1qb	0.728615	0.161829	1	Complement component	Immune response
Clec4e	0.728724	0.0818719	1	Pattern recognition receptor	Immune response
Cd200r2	0.731424	0.551853	1	Immunomodulation	Immune response
P2ry1	0.736982	0.307049	1	Pattern recognition receptor	Immune response
P2rx5	1.35066	0.223716	1	Pattern recognition receptor	Immune response
C1ql2	1.34596	0.812079	1	Complement component	Immune response
Cd80	1.34515	0.0354705	1	CD antigen	Immune response
Cd209g	0.74416	0.836069	1	CD antigen	Immune response
Ifi204	0.744368	0.0252598	1	Interferon family	Immune response
H2-Ab1	1.34144	0.212388	1	Major histocompatibility complex	Immune response
Il17rc	1.34114	0.531626	1	Cytokine receptor	Immune response
Cd63	0.746186	0.0937043	1	CD antigen	Immune response
Clec1b	0.748815	0.459553	1	Pattern recognition receptor	Immune response
Lrp11	0.751455	0.65253	1	Immunomodulation	Immune response
Irf1	0.759459	0.0967471	1	Interferon family	Immune response
C1qa	0.760075	0.250469	1	Complement component	Immune response
Ccl7	0.760114	0.240668	1	Cytokine	Immune response
Cd14	0.760635	0.0368361	1	CD antigen	Immune response
Cxcl17	1.3129	0.788535	1	Cytokine	Immune response
Cd52	0.764398	0.0225191	1	CD antigen	Immune response
Il18r1	0.76498	0.777672	1	Cytokine receptor	Immune response
H2-Aa	1.30375	0.291429	1	Major histocompatibility complex	Immune response
Clec16a	1.30069	0.0378219	1	Pattern recognition receptor	Immune response
Sirpb1b	0.771146	0.143498	1	Immunomodulation	Immune response
Cd37	1.2901	0.0286738	1	CD antigen	Immune response
Il1rl2	0.776463	0.0812395	1	Cytokine receptor	Immune response
Cd83	0.777948	0.12766	1	CD antigen	Immune response
Il1r2	1.28472	0.194024	1	Cytokine receptor	Immune response
Fcgr4	0.78117	0.0418292	1	Phagocytosis	Immune response
Ccl5	0.781525	0.636472	1	Cytokine	Immune response
Clec14a	1.27633	0.851985	1	Pattern recognition receptor	Immune response
H2-Ea-ps	1.27497	0.349315	1	Major histocompatibility complex	Immune response
Scara3	0.786783	0.726631	1	Phagocytosis	Immune response
Tlr2	0.791786	0.0994704	1	Pattern recognition receptor	Immune response
Il7r	1.26249	0.252098	1	Cytokine receptor	Immune response
Ifi44l	1.26192	0.413376	1	Interferon family	Immune response
Cd93	1.25523	0.0694311	1	CD antigen	Immune response
Scara5	0.797571	0.642934	1	Phagocytosis	Immune response
Clec1a	1.25144	0.69517	1	Pattern recognition receptor	Immune response
Nlrp1c-ps	0.800053	0.80598	1	Pattern recognition receptor	Immune response
Cd74	1.24236	0.356833	1	CD antigen	Immune response
C2	0.80653	0.713094	1	Complement component	Immune response
Cd69	1.23484	0.421611	1	CD antigen	Immune response
C1ra	1.23156	0.154844	1	Complement component	Immune response
Clec3b	0.812788	0.648792	1	Pattern recognition receptor	Immune response
Cd24a	0.817987	0.386192	1	CD antigen	Immune response
Ccl6	0.818508	0.280154	1	Cytokine	Immune response
Cxcl5	1.21986	0.898014	1	Cytokine	Immune response
Irf5	1.2115	0.0645052	1	Interferon family	Immune response
Scarf1	1.21024	0.646415	1	Phagocytosis	Immune response
Ifih1	0.827907	0.183372	1	Interferon family	Immune response
Cd86	1.20553	0.180796	1	CD antigen	Immune response
Cxcr4	1.20457	0.280494	1	Cytokine receptor	Immune response
Clec10a	0.833473	0.469861	1	Pattern recognition receptor	Immune response
Clec2l	1.19949	0.884554	1	Pattern recognition receptor	Immune response
Scarf2	1.19437	0.643289	1	Phagocytosis	Immune response
P2ry2	1.19411	0.0905099	1	Pattern recognition receptor	Immune response
Tnfsf13b	0.839626	0.541646	1	Tnf family	Immune response
C3ar1	0.840993	0.251179	1	Complement component	Immune response
Cd48	1.1885	0.0471276	1	CD antigen	Immune response
C1qc	0.84256	0.414152	1	Complement component	Immune response
Cd1d1	0.844259	0.27093	1	CD antigen	Immune response
Cxcr5	0.844339	0.832536	1	Cytokine receptor	Immune response
Tlr3	1.18395	0.693451	1	Pattern recognition receptor	Immune response
Mr1	0.844765	0.429939	1	Major histocompatibility complex	Immune response
Tlr7	0.844899	0.156484	1	Pattern recognition receptor	Immune response
H2-Q10	1.18335	0.37045	1	Major histocompatibility complex	Immune response
Sirpb1a	0.84506	0.113642	1	Immunomodulation	Immune response
Ccr4	0.845181	0.915971	1	Cytokine receptor	Immune response
Cd200r4	0.848109	0.481884	1	Immunomodulation	Immune response
Ccl2	0.848164	0.260686	1	Cytokine	Immune response
Cd44	1.17479	0.216332	1	CD antigen	Immune response
Cd81	1.16812	0.374028	1	CD antigen	Immune response
Il18	0.860313	0.401089	1	Cytokine	Immune response
H2-Eb1	1.16211	0.567386	1	Major histocompatibility complex	Immune response
Mrc1	0.860735	0.514004	1	Pattern recognition receptor	Immune response
Cd209b	1.15946	0.771744	1	CD antigen	Immune response
H2-DMa	1.15929	0.13482	1	Major histocompatibility complex	Immune response
Clec5a	0.862638	0.196499	1	Pattern recognition receptor	Immune response
Nlrp1b	1.1592	0.389959	1	Pattern recognition receptor	Immune response
Il15ra	1.15602	0.40952	1	Cytokine receptor	Immune response
Clec4a1	1.15499	0.408791	1	Pattern recognition receptor	Immune response
Clec2i	1.15437	0.634381	1	Pattern recognition receptor	Immune response
Il1f9	1.15255	0.713659	1	Cytokine	Immune response
Irf7	0.867756	0.323132	1	Interferon family	Immune response
Il17d	1.14948	0.874856	1	Cytokine	Immune response
Lrp6	0.87045	0.425335	1	Immunomodulation	Immune response
Clec4a2	0.873116	0.13358	1	Pattern recognition receptor	Immune response
Iigp1	0.873502	0.832416	1	Interferon family	Immune response
Il13ra1	0.877364	0.123089	1	Cytokine receptor	Immune response
C1qtnf4	0.877923	0.935022	1	Complement component	Immune response
Fcgr3	0.881932	0.252551	1	Phagocytosis	Immune response
Tnfrsf26	0.882987	0.42404	1	Tnf family	Immune response
Cxcl16	1.13148	0.344602	1	Cytokine	Immune response
Tlr4	0.893292	0.23001	1	Pattern recognition receptor	Immune response
P2ry13	1.11699	0.466037	1	Pattern recognition receptor	Immune response
Ifrd2	1.11449	0.660265	1	Interferon family	Immune response
Ifi30	0.897751	0.233246	1	Interferon family	Immune response
Lrp12	0.900797	0.568467	1	Immunomodulation	Immune response
Tlr13	0.901445	0.310367	1	Pattern recognition receptor	Immune response
Irf2bp1	1.10746	0.536587	1	Interferon family	Immune response
Il12rb2	0.904492	0.538747	1	Cytokine receptor	Immune response
P2ry14	0.905706	0.601178	1	Pattern recognition receptor	Immune response
Ifi47	1.10375	0.571117	1	Interferon family	Immune response
Irf2	0.906491	0.272315	1	Interferon family	Immune response
Scarb2	0.908817	0.265469	1	Phagocytosis	Immune response
Cd22	0.909909	0.6276	1	CD antigen	Immune response
Clec4d	1.09689	0.436378	1	Pattern recognition receptor	Immune response
Tlr6	0.912503	0.514268	1	Pattern recognition receptor	Immune response
Il5ra	0.912802	0.934916	1	Cytokine receptor	Immune response
P2rx1	0.917155	0.872199	1	Pattern recognition receptor	Immune response
Ifngr1	0.918782	0.409555	1	Cytokine receptor	Immune response
Tnfrsf1b	1.08575	0.467146	1	Tnf family	Immune response
Cd82	1.08538	0.471601	1	CD antigen	Immune response
Il2	1.08457	0.9539	1	Cytokine	Immune response
Il16	1.08419	0.446627	1	Cytokine	Immune response
Cd47	0.922456	0.474778	1	CD antigen	Immune response
Scarb1	1.08282	0.496088	1	Phagocytosis	Immune response
H2-T24	1.0797	0.742869	1	Major histocompatibility complex	Immune response
Cd300a	1.07359	0.51604	1	CD antigen	Immune response
Ifi202b	1.07289	0.551808	1	Interferon family	Immune response
P2rx4	0.934088	0.444176	1	Pattern recognition receptor	Immune response
Clec4n	0.934919	0.677907	1	Pattern recognition receptor	Immune response
Ccl9	0.934971	0.606311	1	Cytokine	Immune response
C9	1.06712	0.973383	1	Complement component	Immune response
Lrp1	1.0666	0.559868	1	Immunomodulation	Immune response
Cd2bp2	1.06518	0.620329	1	CD antigen	Immune response
C5ar1	1.06269	0.653526	1	Complement component	Immune response
Msr1	1.05945	0.628853	1	Phagocytosis	Immune response
Il17ra	1.05693	0.594974	1	Cytokine receptor	Immune response
Il2rg	1.05671	0.595111	1	Cytokine receptor	Immune response
Il10ra	0.94706	0.588004	1	Cytokine receptor	Immune response
Ifi35	1.05485	0.592096	1	Interferon family	Immune response
Cd302	0.948951	0.623935	1	CD antigen	Immune response
H13	1.05165	0.532334	1	Major histocompatibility complex	Immune response
Il17rb	1.0496	0.958125	1	Cytokine receptor	Immune response
Tlr8	0.952804	0.63509	1	Pattern recognition receptor	Immune response
Ifit2	0.955131	0.866166	1	Interferon family	Immune response
Tnfrsf1a	1.04682	0.64723	1	Tnf family	Immune response
Nlrp1a	1.04659	0.928212	1	Pattern recognition receptor	Immune response
Cd2	1.04606	0.81116	1	CD antigen	Immune response
Tnfaip1	0.956425	0.6472	1	Tnf family	Immune response
Clec4b1	1.0454	0.759441	1	Pattern recognition receptor	Immune response
H2-D1	1.04179	0.755395	1	Major histocompatibility complex	Immune response
Cd200r1	1.04061	0.776027	1	Immunomodulation	Immune response
Cd274	1.04039	0.857031	1	CD antigen	Immune response
Tnfaip8l2	1.03909	0.674611	1	Tnf family	Immune response
Lrp8	0.963083	0.790967	1	Immunomodulation	Immune response
Ifi27	0.963413	0.737784	1	Interferon family	Immune response
Irf4	1.03714	0.889003	1	Interferon family	Immune response
Cd36	1.03664	0.868181	1	CD antigen	Immune response
Ccr7	1.03562	0.959068	1	Cytokine receptor	Immune response
Cd34	0.965961	0.909543	1	CD antigen	Immune response
Irf8	0.966186	0.678418	1	Interferon family	Immune response
Ccr1	0.968094	0.761612	1	Cytokine receptor	Immune response
Clec7a	0.968274	0.826348	1	Pattern recognition receptor	Immune response
Cxcr2	1.03213	0.906832	1	Cytokine receptor	Immune response
Ccr3	1.03152	0.969294	1	Cytokine receptor	Immune response
Irf2bp2	0.970756	0.80852	1	Interferon family	Immune response
Ifnar1	1.03004	0.713706	1	Cytokine receptor	Immune response
Cd68	0.971203	0.816442	1	CD antigen	Immune response
Cd200	1.02724	0.880844	1	CD antigen	Immune response
Cd200	1.02724	0.880844	1	Immunomodulation	Immune response
Ifnar2	0.974078	0.794753	1	Cytokine receptor	Immune response
Cd300lf	0.974642	0.789812	1	CD antigen	Immune response
Lrp5	1.02595	0.950539	1	Immunomodulation	Immune response
Clec4a3	0.975342	0.801807	1	Pattern recognition receptor	Immune response
H2-K1	1.02485	0.826353	1	Major histocompatibility complex	Immune response
Nlrp10	0.976287	0.970276	1	Pattern recognition receptor	Immune response
Cd84	1.02336	0.847841	1	CD antigen	Immune response
Cd164	0.979707	0.893967	1	CD antigen	Immune response
Clec4a4	0.97977	0.96498	1	Pattern recognition receptor	Immune response
Sirpa	0.980904	0.884093	1	Immunomodulation	Immune response
Irf9	1.01926	0.836032	1	Interferon family	Immune response
Lrp4	0.98181	0.95323	1	Immunomodulation	Immune response
Il4ra	0.982553	0.872182	1	Cytokine receptor	Immune response
Il10rb	0.983713	0.861042	1	Cytokine receptor	Immune response
Ifi203	1.0165	0.916276	1	Interferon family	Immune response
Il6ra	0.984483	0.888697	1	Cytokine receptor	Immune response
Irf2bpl	1.0157	0.9272	1	Interferon family	Immune response
Cxcr6	1.01543	0.986995	1	Cytokine receptor	Immune response
Il2ra	0.985008	0.988329	1	Cytokine receptor	Immune response
C1qbp	1.0151	0.891698	1	Complement component	Immune response
Fcgr1	0.986909	0.888196	1	Phagocytosis	Immune response
Irf3	1.01321	0.903981	1	Interferon family	Immune response
Clec11a	1.01272	0.978704	1	Pattern recognition receptor	Immune response
Cd38	1.01184	0.974824	1	CD antigen	Immune response
Ifi44	0.989142	0.972194	1	Interferon family	Immune response
Cd33	1.01023	0.916754	1	CD antigen	Immune response
Ccr8	0.990222	0.992585	1	Cytokine receptor	Immune response
Il3ra	1.00927	0.965683	1	Cytokine receptor	Immune response
Il1rn	1.00845	0.94365	1	Cytokine receptor	Immune response
Il1rn	1.00845	0.94365	1	Cytokine	Immune response
H2-M3	1.00703	0.953819	1	Major histocompatibility complex	Immune response
Lrp10	0.99323	0.941977	1	Immunomodulation	Immune response
Ifngr2	1.00611	0.946832	1	Cytokine receptor	Immune response
Cd9	1.00599	0.979874	1	CD antigen	Immune response
Cd53	0.994907	0.96437	1	CD antigen	Immune response
H2-Q2	0.995159	0.971522	1	Major histocompatibility complex	Immune response
C3	1.00294	0.982541	1	Complement component	Immune response
Il1rap	0.997554	0.985991	1	Cytokine receptor	Immune response
P2rx7	1.00095	0.995465	1	Pattern recognition receptor	Immune response
Tnfrsf21	1.00051	0.996518	1	Tnf family	Immune response
Igtp	1	1	1	Interferon family	Immune response
C1qtnf5	1	1	1	Complement component	Immune response
C4bp	1	1	1	Complement component	Immune response
C4bp-ps1	1	1	1	Complement component	Immune response
C8a	1	1	1	Complement component	Immune response
C8b	1	1	1	Complement component	Immune response
Ccl19	1	1	1	Cytokine	Immune response
Ccl21a	1	1	1	Cytokine	Immune response
Ccl21b	1	1	1	Cytokine	Immune response
Ccl21c	1	1	1	Cytokine	Immune response
Ccl26	1	1	1	Cytokine	Immune response
Ccl27b	1	1	1	Cytokine	Immune response
Ccl28	1	1	1	Cytokine	Immune response
Clec18a	1	1	1	Pattern recognition receptor	Immune response
Clec2e	1	1	1	Pattern recognition receptor	Immune response
Clec2h	1	1	1	Pattern recognition receptor	Immune response
Clec4f	1	1	1	Pattern recognition receptor	Immune response
H2-Eb2	1	1	1	Major histocompatibility complex	Immune response
H2-M10.1	1	1	1	Major histocompatibility complex	Immune response
H2-M9	1	1	1	Major histocompatibility complex	Immune response
Ifi27l2b	1	1	1	Interferon family	Immune response
Ifitm7	1	1	1	Interferon family	Immune response
Ifna1	1	1	1	Interferon family	Immune response
Ifna11	1	1	1	Interferon family	Immune response
Ifna2	1	1	1	Interferon family	Immune response
Ifna4	1	1	1	Interferon family	Immune response
Ifna5	1	1	1	Interferon family	Immune response
Ifna9	1	1	1	Interferon family	Immune response
Ifnab	1	1	1	Interferon family	Immune response
Ifng	1	1	1	Interferon family	Immune response
Il12b	1	1	1	Cytokine	Immune response
Il17a	1	1	1	Cytokine	Immune response
Il17b	1	1	1	Cytokine	Immune response
Il1f10	1	1	1	Cytokine	Immune response
Il1f5	1	1	1	Cytokine	Immune response
Il1f8	1	1	1	Cytokine	Immune response
Il1rapl1	1	1	1	Cytokine receptor	Immune response
Il1rapl2	1	1	1	Cytokine receptor	Immune response
Il20	1	1	1	Cytokine	Immune response
Il20ra	1	1	1	Cytokine receptor	Immune response
Il21	1	1	1	Cytokine	Immune response
Il24	1	1	1	Cytokine	Immune response
Il31	1	1	1	Cytokine	Immune response
Il9	1	1	1	Cytokine	Immune response
Lrp1b	1	1	1	Immunomodulation	Immune response
Nlrp14	1	1	1	Pattern recognition receptor	Immune response
Nlrp2	1	1	1	Pattern recognition receptor	Immune response
Nlrp4a	1	1	1	Pattern recognition receptor	Immune response
Nlrp4b	1	1	1	Pattern recognition receptor	Immune response
Nlrp4c	1	1	1	Pattern recognition receptor	Immune response
Nlrp4e	1	1	1	Pattern recognition receptor	Immune response
Nlrp4g	1	1	1	Pattern recognition receptor	Immune response
Nlrp5	1	1	1	Pattern recognition receptor	Immune response
Nlrp5-ps	1	1	1	Pattern recognition receptor	Immune response
Nlrp6	1	1	1	Pattern recognition receptor	Immune response
Nlrp9a	1	1	1	Pattern recognition receptor	Immune response
Nlrp9b	1	1	1	Pattern recognition receptor	Immune response
Nlrp9c	1	1	1	Pattern recognition receptor	Immune response
Wnt5a	0.0126117	0.0151499	0.955237	WNT ligands	Growth factor
Wnt7a	53.0095	0.103295	1	WNT ligands	Growth factor
Angptl1	42.9035	0.0785422	1	Angiopoietin Family	Growth factor
Wnt9b	40.3488	0.119733	1	WNT ligands	Growth factor
Gdf7	17.9441	0.10711	1	Growth differentiation factor	Growth factor
Fgf22	17.0635	0.0816589	1	FGF family	Growth factor
Wnt7b	15.5054	0.0878326	1	WNT ligands	Growth factor
Fgf6	15.3197	0.169557	1	FGF family	Growth factor
Thbs4	0.0688097	0.125852	1	Thrombospondin	Growth factor
Fgf12	0.0952109	0.146125	1	FGF family	Growth factor
Wnt16	0.112458	0.29775	1	WNT ligands	Growth factor
Vegfc	0.115116	0.0943416	1	Other growth factor	Growth factor
Gdf2	8.18603	0.252661	1	Growth differentiation factor	Growth factor
Fgf17	7.93687	0.122891	1	FGF family	Growth factor
Wnt3	7.55103	0.268373	1	WNT ligands	Growth factor
Thbs2	0.150372	0.0879986	1	Thrombospondin	Growth factor
Areg	0.161939	4.86688e-07	0.000409841	Regulin	Growth factor
Ngf	5.88305	0.265339	1	Nerve Growth Factor family	Growth factor
Notch3	4.78623	0.0632044	1	Notch ligand	Growth factor
Fgf9	0.210741	0.344208	1	FGF family	Growth factor
Gdf3	4.53192	0.157528	1	Growth differentiation factor	Growth factor
Igf2	0.227791	0.458292	1	IGF family	Growth factor
Fgf23	0.264199	0.332743	1	FGF family	Growth factor
Fgf18	3.73284	0.19587	1	FGF family	Growth factor
Ereg	0.278224	0.10924	1	Regulin	Growth factor
Wnt10a	3.58078	0.337019	1	WNT ligands	Growth factor
Gfra2	0.313604	0.164167	1	Other growth factor	Growth factor
Angptl2	0.315041	0.000191988	0.0512191	Angiopoietin Family	Growth factor
Thbs3	3.07948	0.000116367	0.0351005	Thrombospondin	Growth factor
Nrg2	2.97268	0.252905	1	Regulin	Growth factor
Tgfa	2.36211	0.620259	1	Transforming growth factor	Growth factor
Wnt2	0.427587	0.293772	1	WNT ligands	Growth factor
Wnt11	2.28924	0.00650928	0.595845	WNT ligands	Growth factor
Wnt9a	0.454832	0.567346	1	WNT ligands	Growth factor
Egf	2.10727	0.477391	1	Other growth factor	Growth factor
Angptl7	2.05102	0.325729	1	Angiopoietin Family	Growth factor
Gdf10	0.58314	0.386956	1	Growth differentiation factor	Growth factor
Fgf1	1.65797	0.597513	1	FGF family	Growth factor
Vegfa	0.611657	0.000792346	0.14659	Other growth factor	Growth factor
Wnt2b	1.63337	0.601871	1	WNT ligands	Growth factor
Pdgfb	1.59484	0.22471	1	Other growth factor	Growth factor
Gfi1b	1.52712	0.140708	1	Other growth factor	Growth factor
Tgfb2	1.44706	0.446895	1	Transforming growth factor	Growth factor
Fgf11	1.35337	0.704039	1	FGF family	Growth factor
Thbs1	1.34924	0.16189	1	Thrombospondin	Growth factor
Notch4	1.33517	0.561983	1	Notch ligand	Growth factor
Fgf16	0.756894	0.880477	1	FGF family	Growth factor
Gdf15	1.31987	0.332997	1	Growth differentiation factor	Growth factor
Gdf9	1.31633	0.727841	1	Growth differentiation factor	Growth factor
Wnt4	1.31537	0.782641	1	WNT ligands	Growth factor
Vegfb	0.768235	0.238286	1	Other growth factor	Growth factor
Angpt1	0.78476	0.76149	1	Angiopoietin Family	Growth factor
Angpt2	1.27349	0.758432	1	Angiopoietin Family	Growth factor
Fgf2	0.790661	0.872464	1	FGF family	Growth factor
Plet1	0.8016	0.374749	1	Placenta-expressed transcript 1 protein	Growth factor
Angptl6	1.24575	0.708417	1	Angiopoietin Family	Growth factor
Angpt4	1.24025	0.870812	1	Angiopoietin Family	Growth factor
Igf1	0.812501	0.622686	1	IGF family	Growth factor
Angptl4	1.22646	0.193666	1	Angiopoietin Family	Growth factor
Fgf7	0.834965	0.839407	1	FGF family	Growth factor
Pdgfc	1.18901	0.611046	1	Other growth factor	Growth factor
Gfod2	0.84254	0.762492	1	Other growth factor	Growth factor
Angptl3	1.1676	0.723136	1	Angiopoietin Family	Growth factor
Wnt5b	1.16638	0.851774	1	WNT ligands	Growth factor
Notch1	1.15329	0.274051	1	Notch ligand	Growth factor
Pdgfa	0.887604	0.865082	1	Other growth factor	Growth factor
Hgf	1.11905	0.478323	1	Other growth factor	Growth factor
Wnt6	0.897017	0.917542	1	WNT ligands	Growth factor
Fgf13	0.913592	0.87156	1	FGF family	Growth factor
Nrp2	0.913891	0.570137	1	Neuropilin	Growth factor
Nrg4	1.08698	0.812879	1	Regulin	Growth factor
Mreg	1.08124	0.808277	1	Regulin	Growth factor
Pcgf5	1.07631	0.51706	1	Other growth factor	Growth factor
Fgf10	1.07469	0.946384	1	FGF family	Growth factor
Nrp1	0.935601	0.451475	1	Neuropilin	Growth factor
Gfer	1.06439	0.77129	1	Other growth factor	Growth factor
Ctgf	0.943058	0.871238	1	Other growth factor	Growth factor
Nrg1	0.945498	0.862647	1	Regulin	Growth factor
Pgf	1.05453	0.913523	1	Other growth factor	Growth factor
Tgfbi	1.04048	0.776369	1	Other growth factor	Growth factor
Tgfb1	1.03117	0.751991	1	Transforming growth factor	Growth factor
Vgf	1.02157	0.988073	1	Other growth factor	Growth factor
Notch2	0.987041	0.924984	1	Notch ligand	Growth factor
Hdgf	1.00969	0.906105	1	Other growth factor	Growth factor
Fgf14	1	1	1	FGF family	Growth factor
Fgf15	1	1	1	FGF family	Growth factor
Fgf20	1	1	1	FGF family	Growth factor
Fgf21	1	1	1	FGF family	Growth factor
Fgf3	1	1	1	FGF family	Growth factor
Fgf4	1	1	1	FGF family	Growth factor
Fgf5	1	1	1	FGF family	Growth factor
Fgf8	1	1	1	FGF family	Growth factor
Gdf1	1	1	1	Growth differentiation factor	Growth factor
Gdf11	1	1	1	Growth differentiation factor	Growth factor
Gdf5	1	1	1	Growth differentiation factor	Growth factor
Gdf6	1	1	1	Growth differentiation factor	Growth factor
Nrg3	1	1	1	Regulin	Growth factor
Wnt1	1	1	1	WNT ligands	Growth factor
Wnt10b	1	1	1	WNT ligands	Growth factor
Wnt3a	1	1	1	WNT ligands	Growth factor
Wnt8a	1	1	1	WNT ligands	Growth factor
Wnt8b	1	1	1	WNT ligands	Growth factor
Tnn	0.00904554	0.0131861	0.889551	Tenascin	ECM remodeling
Col6a6	0.00983063	0.0141751	0.930568	collagen	ECM remodeling
Col6a5	0.0109617	0.0313936	1	collagen	ECM remodeling
Adam21	89.7406	0.0204989	1	Protease/Peptidase	ECM remodeling
Col6a4	67.5711	0.0359819	1	collagen	ECM remodeling
Lamc3	0.0170967	0.038145	1	Laminin	ECM remodeling
Col8a2	0.0171122	0.0219453	1	collagen	ECM remodeling
Adamts9	0.0228365	0.0190893	1	Protease/Peptidase	ECM remodeling
Lama3	29.5634	0.0745746	1	Laminin	ECM remodeling
Mmp16	20.7632	0.140621	1	Protease/Peptidase	ECM remodeling
Sgcd	20.4257	0.0857709	1	Glycoprotein	ECM remodeling
Col25a1	20.2412	0.0668152	1	collagen	ECM remodeling
Krt6a	20.0342	0.148986	1	Keratin	ECM remodeling
Krt42	0.0504842	0.142389	1	Keratin	ECM remodeling
Adam5	19.3693	0.163678	1	Protease/Peptidase	ECM remodeling
Krt24	18.3035	0.15681	1	Keratin	ECM remodeling
Adamtsl2	0.0554097	0.00397152	0.434926	Protease/Peptidase	ECM remodeling
Serpina3m	0.0606826	0.0337665	1	Peptidase Inhibitor	ECM remodeling
Lamb3	16.4644	0.0687006	1	Laminin	ECM remodeling
Krt222	0.066108	0.128899	1	Keratin	ECM remodeling
Serpina3c	0.070552	0.0898384	1	Peptidase Inhibitor	ECM remodeling
Hyal4	14.0507	0.0503864	1	Endoglycosidase	ECM remodeling
Timp4	11.0711	0.121849	1	Peptidase Inhibitor	ECM remodeling
Hpse2	0.0921243	0.124092	1	Endoglycosidase	ECM remodeling
Krt12	10.737	0.131828	1	Keratin	ECM remodeling
Krt17	0.0941466	0.136506	1	Keratin	ECM remodeling
Serpinb2	0.0952238	1.94525e-06	0.00131958	Peptidase Inhibitor	ECM remodeling
Serpinb7	0.0956427	0.0982461	1	Peptidase Inhibitor	ECM remodeling
Col27a1	8.31934	0.0156338	0.966372	collagen	ECM remodeling
Krt13	7.91492	0.180359	1	Keratin	ECM remodeling
Krt15	0.130138	0.251696	1	Keratin	ECM remodeling
Adam20	0.131438	0.249851	1	Protease/Peptidase	ECM remodeling
Mmp1b	0.131545	0.240992	1	Protease/Peptidase	ECM remodeling
Adamts20	0.155162	0.273985	1	Protease/Peptidase	ECM remodeling
Sgcg	0.155272	0.279647	1	Glycoprotein	ECM remodeling
Mmp28	0.158303	0.186428	1	Protease/Peptidase	ECM remodeling
Serpina11	6.26566	0.147329	1	Peptidase Inhibitor	ECM remodeling
Col16a1	0.16313	0.0115612	0.840289	collagen	ECM remodeling
Krt81	5.90505	0.249548	1	Keratin	ECM remodeling
Gpc4	0.170744	0.223649	1	Glycoprotein	ECM remodeling
Mmp10	0.184563	0.197278	1	Protease/Peptidase	ECM remodeling
Adamts5	0.194507	0.0574154	1	Protease/Peptidase	ECM remodeling
Adamts17	0.197271	0.31287	1	Protease/Peptidase	ECM remodeling
Matn3	4.57406	0.416058	1	Glycoprotein	ECM remodeling
Fstl4	4.3954	0.316853	1	Glycoprotein	ECM remodeling
Col9a2	0.228349	0.278449	1	collagen	ECM remodeling
Krt85	4.31998	0.301225	1	Keratin	ECM remodeling
Mmp24	0.231902	0.374842	1	Protease/Peptidase	ECM remodeling
Krt76	4.26929	0.313067	1	Keratin	ECM remodeling
Matn1	0.236238	0.293818	1	Glycoprotein	ECM remodeling
Col26a1	0.236683	0.28755	1	collagen	ECM remodeling
Col7a1	0.246086	0.0955856	1	collagen	ECM remodeling
Col5a3	0.251386	0.135059	1	collagen	ECM remodeling
Adam23	3.90861	0.128252	1	Protease/Peptidase	ECM remodeling
Adamdec1	0.266339	0.0623013	1	Protease/Peptidase	ECM remodeling
Mmp27	0.282139	0.246597	1	Protease/Peptidase	ECM remodeling
Col2a1	3.54325	0.376819	1	collagen	ECM remodeling
Serpinb9d	3.52251	0.338269	1	Peptidase Inhibitor	ECM remodeling
Adam28	3.49544	0.5576	1	Protease/Peptidase	ECM remodeling
Tnc	0.291544	0.142744	1	Tenascin	ECM remodeling
Col17a1	3.40605	0.324052	1	collagen	ECM remodeling
Ogn	0.296688	0.0574516	1	Glycoprotein	ECM remodeling
Serpinb1b	3.35193	0.32893	1	Peptidase Inhibitor	ECM remodeling
Col13a1	0.306684	0.213968	1	collagen	ECM remodeling
Tnxb	0.310417	0.0903873	1	Tenascin	ECM remodeling
Hyal5	3.17639	0.254436	1	Endoglycosidase	ECM remodeling
Col10a1	3.06777	0.206348	1	collagen	ECM remodeling
Fbln2	0.327221	0.0382573	1	Glycoprotein	ECM remodeling
Htra3	3.0185	6.13579e-06	0.00332983	Protease/Peptidase	ECM remodeling
Adamts8	0.339133	0.40454	1	Protease/Peptidase	ECM remodeling
Mmp17	0.362675	0.315914	1	Protease/Peptidase	ECM remodeling
Arg1	0.374126	0.00274061	0.331292	Arginase-1	ECM remodeling
Serpinb9b	0.378244	0.551505	1	Peptidase Inhibitor	ECM remodeling
Gpc3	0.378811	0.00987209	0.776225	Glycoprotein	ECM remodeling
Krt77	2.55705	0.620208	1	Keratin	ECM remodeling
Lamb1	0.394278	0.0466527	1	Laminin	ECM remodeling
Col12a1	0.400267	0.505099	1	collagen	ECM remodeling
Eln	0.40425	0.00573805	0.551688	Elastin	ECM remodeling
Adam12	0.407041	0.439081	1	Protease/Peptidase	ECM remodeling
Efemp1	0.411728	0.0735051	1	Glycoprotein	ECM remodeling
Col6a1	0.413401	0.0100425	0.781041	collagen	ECM remodeling
Serpinb6c	0.415714	0.628634	1	Peptidase Inhibitor	ECM remodeling
Krt8	2.39891	0.0421519	1	Keratin	ECM remodeling
Ctsw	2.32592	0.406075	1	Protease/Peptidase	ECM remodeling
Serpine2	0.450436	0.111149	1	Peptidase Inhibitor	ECM remodeling
Adam1a	2.1629	0.479944	1	Protease/Peptidase	ECM remodeling
Dcn	0.466316	0.00881726	0.72992	Glycoprotein	ECM remodeling
Col1a2	0.467746	0.0153248	0.959605	collagen	ECM remodeling
Col5a2	0.470025	0.0933689	1	collagen	ECM remodeling
Serpinb10	2.1245	0.0426879	1	Peptidase Inhibitor	ECM remodeling
Fbln5	0.479264	0.105681	1	Glycoprotein	ECM remodeling
Col1a1	0.487193	0.0343487	1	collagen	ECM remodeling
Fbln7	0.492553	0.65738	1	Glycoprotein	ECM remodeling
Adamtsl5	0.500408	0.072698	1	Protease/Peptidase	ECM remodeling
Prelp	0.501721	0.240037	1	Glycoprotein	ECM remodeling
Lrcol1	1.97749	0.603505	1	collagen	ECM remodeling
Col3a1	0.507024	0.0341583	1	collagen	ECM remodeling
Mmp13	0.514816	0.0592425	1	Protease/Peptidase	ECM remodeling
Sdc4	0.517132	0.00698129	0.631445	Glycoprotein	ECM remodeling
Sdc4	0.517132	0.00698129	0.631445	Glycoprotein	ECM remodeling
Adam32	1.93148	0.553833	1	Protease/Peptidase	ECM remodeling
Adamts13	1.91801	0.61953	1	Protease/Peptidase	ECM remodeling
Egflam	0.53603	0.491326	1	Laminin	ECM remodeling
Adamtsl1	0.54761	0.607575	1	Protease/Peptidase	ECM remodeling
Adam33	1.81392	0.484942	1	Protease/Peptidase	ECM remodeling
Postn	0.552708	0.345531	1	Periostin	ECM remodeling
Sdc2	0.5558	0.402331	1	Glycoprotein	ECM remodeling
Sdc2	0.5558	0.402331	1	Glycoprotein	ECM remodeling
Col5a1	0.556999	0.210974	1	collagen	ECM remodeling
Hyal6	1.79434	0.6833	1	Endoglycosidase	ECM remodeling
Col11a2	1.77961	0.366698	1	collagen	ECM remodeling
Fbln1	0.563056	0.042885	1	Glycoprotein	ECM remodeling
Col24a1	0.563231	0.410022	1	collagen	ECM remodeling
Serpinb8	1.75259	0.0065145	0.595845	Peptidase Inhibitor	ECM remodeling
Olfml2b	0.573898	0.369927	1	Glycoprotein	ECM remodeling
Ctse	1.73771	0.00612766	0.575552	Protease/Peptidase	ECM remodeling
Mmp23	0.577561	0.475589	1	Protease/Peptidase	ECM remodeling
Col4a4	0.580656	0.632257	1	collagen	ECM remodeling
Serpinc1	1.70973	0.474819	1	Peptidase Inhibitor	ECM remodeling
Col23a1	1.69793	0.497702	1	collagen	ECM remodeling
Serpinh1	0.592977	0.108532	1	Peptidase Inhibitor	ECM remodeling
Serpinb6b	1.68538	0.497137	1	Peptidase Inhibitor	ECM remodeling
Col6a2	0.601544	0.215497	1	collagen	ECM remodeling
Sparc	0.602292	0.0668698	1	Glycoprotein	ECM remodeling
Col8a1	0.606433	0.671859	1	collagen	ECM remodeling
Bgn	0.608368	0.141225	1	Glycoprotein	ECM remodeling
Adamts4	0.608434	0.528433	1	Protease/Peptidase	ECM remodeling
Mmp21	1.63814	0.699482	1	Protease/Peptidase	ECM remodeling
Gpc1	0.61151	0.0695486	1	Glycoprotein	ECM remodeling
Mmp9	1.59594	0.153232	1	Protease/Peptidase	ECM remodeling
Serpinb9e	0.62829	0.83622	1	Peptidase Inhibitor	ECM remodeling
Lama2	0.638707	0.608654	1	Laminin	ECM remodeling
Serpind1	0.640302	0.559746	1	Peptidase Inhibitor	ECM remodeling
Col4a1	0.655208	0.139069	1	collagen	ECM remodeling
Mmp12	0.663526	0.0829239	1	Protease/Peptidase	ECM remodeling
Serpina3n	0.665779	0.235124	1	Peptidase Inhibitor	ECM remodeling
Ctsc	0.66591	0.0051237	0.514921	Protease/Peptidase	ECM remodeling
Fcna	0.675286	0.116655	1	Glycoprotein	ECM remodeling
Krt14	0.681007	0.820528	1	Keratin	ECM remodeling
Krt79	1.45812	0.199916	1	Keratin	ECM remodeling
Htra1	0.686311	0.406809	1	Protease/Peptidase	ECM remodeling
Serping1	0.692986	0.185098	1	Peptidase Inhibitor	ECM remodeling
Ctsk	0.695484	0.146901	1	Protease/Peptidase	ECM remodeling
Mmp19	1.4334	0.03519	1	Protease/Peptidase	ECM remodeling
Spon2	0.697719	0.553409	1	Glycoprotein	ECM remodeling
Olfml2a	0.698587	0.801639	1	Glycoprotein	ECM remodeling
Adam3	1.4302	0.334481	1	Protease/Peptidase	ECM remodeling
Krt80	1.42226	0.0475632	1	Keratin	ECM remodeling
Adam4	0.707268	0.803822	1	Protease/Peptidase	ECM remodeling
Gpc6	0.708899	0.796612	1	Glycoprotein	ECM remodeling
Olfml3	0.710439	0.390273	1	Glycoprotein	ECM remodeling
Col4a2	0.712688	0.582441	1	collagen	ECM remodeling
Fstl3	0.715724	0.663419	1	Glycoprotein	ECM remodeling
Col20a1	1.38798	0.262931	1	collagen	ECM remodeling
Lamc2	1.38196	0.669681	1	Laminin	ECM remodeling
Serpinb1a	0.732264	0.019909	1	Peptidase Inhibitor	ECM remodeling
Lama5	1.36124	0.71119	1	Laminin	ECM remodeling
Krt23	0.735611	0.842065	1	Keratin	ECM remodeling
Adam18	0.739577	0.87675	1	Protease/Peptidase	ECM remodeling
Mmp2	0.74221	0.241829	1	Protease/Peptidase	ECM remodeling
Serpina1b	1.34588	0.834296	1	Peptidase Inhibitor	ECM remodeling
Fstl1	0.746347	0.172386	1	Glycoprotein	ECM remodeling
Mfap5	0.748354	0.452415	1	Glycoprotein	ECM remodeling
Mgp	0.754837	0.286988	1	Osteocalcin	ECM remodeling
Sdc1	1.31959	0.268741	1	Glycoprotein	ECM remodeling
Sdc1	1.31959	0.268741	1	Glycoprotein	ECM remodeling
Htra4	0.762363	0.585346	1	Protease/Peptidase	ECM remodeling
Col18a1	1.30829	0.711617	1	collagen	ECM remodeling
Krt1	1.30079	0.709382	1	Keratin	ECM remodeling
Serpinb9	1.30056	0.448337	1	Peptidase Inhibitor	ECM remodeling
Lama4	1.29065	0.58409	1	Laminin	ECM remodeling
Gpc2	1.29045	0.624048	1	Glycoprotein	ECM remodeling
Gpc2	1.29045	0.624048	1	Glycoprotein	ECM remodeling
Mmp15	1.2903	0.805411	1	Protease/Peptidase	ECM remodeling
Sdcbp2	0.775102	0.753892	1	Glycoprotein	ECM remodeling
Sdcbp2	0.775102	0.753892	1	Glycoprotein	ECM remodeling
Pglyrp1	1.27858	0.353281	1	Glycoprotein	ECM remodeling
Spon1	0.785173	0.353398	1	Glycoprotein	ECM remodeling
Adam22	1.26631	0.464204	1	Protease/Peptidase	ECM remodeling
Adam1b	1.26037	0.869315	1	Protease/Peptidase	ECM remodeling
Serpini1	0.795128	0.66582	1	Peptidase Inhibitor	ECM remodeling
Sgce	0.800535	0.646078	1	Glycoprotein	ECM remodeling
Krt78	1.24793	0.807345	1	Keratin	ECM remodeling
Hyal1	1.23282	0.790068	1	Endoglycosidase	ECM remodeling
Serpine3	1.22922	0.745315	1	Peptidase Inhibitor	ECM remodeling
Mmp8	0.81396	0.166795	1	Protease/Peptidase	ECM remodeling
Serpina3g	0.816025	0.684625	1	Peptidase Inhibitor	ECM remodeling
Ctsl	0.821787	0.105203	1	Protease/Peptidase	ECM remodeling
Adamts14	0.824233	0.862875	1	Protease/Peptidase	ECM remodeling
Mfap4	0.828865	0.616906	1	Glycoprotein	ECM remodeling
Mfap2	1.20491	0.672878	1	Glycoprotein	ECM remodeling
Adamts6	0.830871	0.783067	1	Protease/Peptidase	ECM remodeling
Sdc3	1.20188	0.18435	1	Glycoprotein	ECM remodeling
Sdc3	1.20188	0.18435	1	Glycoprotein	ECM remodeling
Krt19	1.20169	0.339114	1	Keratin	ECM remodeling
Adamts10	1.19425	0.103902	1	Protease/Peptidase	ECM remodeling
Lamb2	1.1928	0.684516	1	Laminin	ECM remodeling
Col9a3	1.19152	0.828206	1	collagen	ECM remodeling
Serpina3f	1.18865	0.829854	1	Peptidase Inhibitor	ECM remodeling
Adamts2	0.843851	0.615564	1	Protease/Peptidase	ECM remodeling
Col4a5	1.17405	0.868392	1	collagen	ECM remodeling
Lamc1	0.851887	0.460326	1	Laminin	ECM remodeling
Matn2	1.16924	0.360369	1	Glycoprotein	ECM remodeling
Timp3	1.16784	0.597015	1	Peptidase Inhibitor	ECM remodeling
Olfml1	0.85732	0.896592	1	Glycoprotein	ECM remodeling
Serpine1	0.858109	0.646315	1	Peptidase Inhibitor	ECM remodeling
Col14a1	1.15787	0.700102	1	collagen	ECM remodeling
Mfap3l	1.1528	0.783383	1	Glycoprotein	ECM remodeling
Timp2	1.15017	0.112523	1	Peptidase Inhibitor	ECM remodeling
Timp1	0.869892	0.621897	1	Peptidase Inhibitor	ECM remodeling
Mfap3	1.14941	0.223245	1	Glycoprotein	ECM remodeling
Spp1	0.870941	0.594438	1	Osteopontin	ECM remodeling
Mmp3	0.873495	0.877839	1	Protease/Peptidase	ECM remodeling
Krt4	0.873572	0.895869	1	Keratin	ECM remodeling
Krt86	0.873878	0.906853	1	Keratin	ECM remodeling
Ctso	1.13657	0.158999	1	Protease/Peptidase	ECM remodeling
Ctsd	0.880105	0.569752	1	Protease/Peptidase	ECM remodeling
Col15a1	1.13352	0.812551	1	collagen	ECM remodeling
Mfge8	1.12985	0.427941	1	Glycoprotein	ECM remodeling
Adamtsl4	1.1298	0.489459	1	Protease/Peptidase	ECM remodeling
Sparcl1	0.886377	0.647817	1	Glycoprotein	ECM remodeling
Serpinf2	1.12303	0.946363	1	Peptidase Inhibitor	ECM remodeling
Pglyrp2	1.11769	0.89524	1	Glycoprotein	ECM remodeling
Adam15	1.1145	0.224322	1	Protease/Peptidase	ECM remodeling
Adamts1	0.90341	0.826664	1	Protease/Peptidase	ECM remodeling
Adam11	1.10659	0.92267	1	Protease/Peptidase	ECM remodeling
Hyal3	1.10389	0.859735	1	Endoglycosidase	ECM remodeling
Ctsh	1.10053	0.311116	1	Protease/Peptidase	ECM remodeling
Hpse	1.09667	0.686183	1	Endoglycosidase	ECM remodeling
Mmp11	1.09611	0.901654	1	Protease/Peptidase	ECM remodeling
Mmp14	0.912763	0.720926	1	Protease/Peptidase	ECM remodeling
Serpinf1	0.91409	0.772506	1	Peptidase Inhibitor	ECM remodeling
Ctsa	0.914851	0.492185	1	Protease/Peptidase	ECM remodeling
Serpinb6a	0.917701	0.634422	1	Peptidase Inhibitor	ECM remodeling
Mfap1b	1.0817	0.739034	1	Glycoprotein	ECM remodeling
Col4a3	1.08134	0.932114	1	collagen	ECM remodeling
Krt7	0.925789	0.839641	1	Keratin	ECM remodeling
Adam9	1.07774	0.577783	1	Protease/Peptidase	ECM remodeling
Col6a3	1.07643	0.84829	1	collagen	ECM remodeling
Serpina3i	1.07459	0.92371	1	Peptidase Inhibitor	ECM remodeling
Serpinb12	0.93123	0.914593	1	Peptidase Inhibitor	ECM remodeling
Adamts15	1.07191	0.933988	1	Protease/Peptidase	ECM remodeling
Hyal2	1.06885	0.803566	1	Endoglycosidase	ECM remodeling
Adam10	1.06551	0.577901	1	Protease/Peptidase	ECM remodeling
Efemp2	1.06451	0.680357	1	Glycoprotein	ECM remodeling
Fgl2	1.0644	0.783886	1	Fibrinogen	ECM remodeling
Emilin1	1.06412	0.560579	1	Glycoprotein	ECM remodeling
Adam19	1.06349	0.820858	1	Protease/Peptidase	ECM remodeling
Dag1	0.941114	0.648288	1	Glycoprotein	ECM remodeling
Matn4	0.943556	0.968519	1	Glycoprotein	ECM remodeling
Sdcbp	1.05981	0.654635	1	Glycoprotein	ECM remodeling
Sdcbp	1.05981	0.654635	1	Glycoprotein	ECM remodeling
Serpina3h	0.958674	0.928879	1	Peptidase Inhibitor	ECM remodeling
Adam30	1.03954	0.977118	1	Protease/Peptidase	ECM remodeling
Emilin2	0.962497	0.77112	1	Glycoprotein	ECM remodeling
Sgcb	1.03499	0.810137	1	Glycoprotein	ECM remodeling
Mfap1a	0.967151	0.790145	1	Glycoprotein	ECM remodeling
Krt10	0.968116	0.949429	1	Keratin	ECM remodeling
Serpinb1c	0.96845	0.972207	1	Peptidase Inhibitor	ECM remodeling
Ctsf	1.03115	0.852291	1	Protease/Peptidase	ECM remodeling
Adam8	1.02889	0.855885	1	Protease/Peptidase	ECM remodeling
Ctsb	1.0208	0.890755	1	Protease/Peptidase	ECM remodeling
Ctsz	0.982966	0.897485	1	Protease/Peptidase	ECM remodeling
Col4a6	1.01488	0.989829	1	collagen	ECM remodeling
Htra2	1.01262	0.916691	1	Protease/Peptidase	ECM remodeling
Ctss	0.992408	0.959184	1	Protease/Peptidase	ECM remodeling
Krt18	1.00574	0.989806	1	Keratin	ECM remodeling
Fn1	0.994408	0.977956	1	Fibronectin	ECM remodeling
Adamtsl3	1.00492	0.997259	1	Protease/Peptidase	ECM remodeling
Adam17	1.00262	0.975831	1	Protease/Peptidase	ECM remodeling
Mmp25	0.99979	0.999719	1	Protease/Peptidase	ECM remodeling
Adam2	1	1	1	Protease/Peptidase	ECM remodeling
Adam24	1	1	1	Protease/Peptidase	ECM remodeling
Adam25	1	1	1	Protease/Peptidase	ECM remodeling
Adam26a	1	1	1	Protease/Peptidase	ECM remodeling
Adam26b	1	1	1	Protease/Peptidase	ECM remodeling
Adam29	1	1	1	Protease/Peptidase	ECM remodeling
Adam34	1	1	1	Protease/Peptidase	ECM remodeling
Adam39	1	1	1	Protease/Peptidase	ECM remodeling
Adam6a	1	1	1	Protease/Peptidase	ECM remodeling
Adam6b	1	1	1	Protease/Peptidase	ECM remodeling
Adam7	1	1	1	Protease/Peptidase	ECM remodeling
Adamts12	1	1	1	Protease/Peptidase	ECM remodeling
Adamts16	1	1	1	Protease/Peptidase	ECM remodeling
Adamts18	1	1	1	Protease/Peptidase	ECM remodeling
Adamts19	1	1	1	Protease/Peptidase	ECM remodeling
Adamts3	1	1	1	Protease/Peptidase	ECM remodeling
Adamts7	1	1	1	Protease/Peptidase	ECM remodeling
Col11a1	1	1	1	collagen	ECM remodeling
Col19a1	1	1	1	collagen	ECM remodeling
Col22a1	1	1	1	collagen	ECM remodeling
Col28a1	1	1	1	collagen	ECM remodeling
Col9a1	1	1	1	collagen	ECM remodeling
Cts3	1	1	1	Protease/Peptidase	ECM remodeling
Cts6	1	1	1	Protease/Peptidase	ECM remodeling
Cts7	1	1	1	Protease/Peptidase	ECM remodeling
Cts8	1	1	1	Protease/Peptidase	ECM remodeling
Ctsg	1	1	1	Protease/Peptidase	ECM remodeling
Ctsj	1	1	1	Protease/Peptidase	ECM remodeling
Ctsll3	1	1	1	Protease/Peptidase	ECM remodeling
Ctsm	1	1	1	Protease/Peptidase	ECM remodeling
Ctsq	1	1	1	Protease/Peptidase	ECM remodeling
Ctsr	1	1	1	Protease/Peptidase	ECM remodeling
Emilin3	1	1	1	Glycoprotein	ECM remodeling
Fga	1	1	1	Fibrinogen	ECM remodeling
Fgb	1	1	1	Fibrinogen	ECM remodeling
Fgg	1	1	1	Fibrinogen	ECM remodeling
Fgl1	1	1	1	Fibrinogen	ECM remodeling
Fibcd1	1	1	1	Fibrinogen	ECM remodeling
Fstl5	1	1	1	Glycoprotein	ECM remodeling
Gpc5	1	1	1	Glycoprotein	ECM remodeling
Krt16	1	1	1	Keratin	ECM remodeling
Krt2	1	1	1	Keratin	ECM remodeling
Krt20	1	1	1	Keratin	ECM remodeling
Krt25	1	1	1	Keratin	ECM remodeling
Krt26	1	1	1	Keratin	ECM remodeling
Krt27	1	1	1	Keratin	ECM remodeling
Krt28	1	1	1	Keratin	ECM remodeling
Krt31	1	1	1	Keratin	ECM remodeling
Krt32	1	1	1	Keratin	ECM remodeling
Krt33a	1	1	1	Keratin	ECM remodeling
Krt33b	1	1	1	Keratin	ECM remodeling
Krt34	1	1	1	Keratin	ECM remodeling
Krt35	1	1	1	Keratin	ECM remodeling
Krt36	1	1	1	Keratin	ECM remodeling
Krt5	1	1	1	Keratin	ECM remodeling
Krt6b	1	1	1	Keratin	ECM remodeling
Krt71	1	1	1	Keratin	ECM remodeling
Krt72	1	1	1	Keratin	ECM remodeling
Krt73	1	1	1	Keratin	ECM remodeling
Krt75	1	1	1	Keratin	ECM remodeling
Krt82	1	1	1	Keratin	ECM remodeling
Krt84	1	1	1	Keratin	ECM remodeling
Lama1	1	1	1	Laminin	ECM remodeling
Mmp1a	1	1	1	Protease/Peptidase	ECM remodeling
Mmp20	1	1	1	Protease/Peptidase	ECM remodeling
Mmp7	1	1	1	Protease/Peptidase	ECM remodeling
Serpina10	1	1	1	Peptidase Inhibitor	ECM remodeling
Serpina12	1	1	1	Peptidase Inhibitor	ECM remodeling
Serpina1a	1	1	1	Peptidase Inhibitor	ECM remodeling
Serpina1c	1	1	1	Peptidase Inhibitor	ECM remodeling
Serpina1d	1	1	1	Peptidase Inhibitor	ECM remodeling
Serpina1e	1	1	1	Peptidase Inhibitor	ECM remodeling
Serpina1f	1	1	1	Peptidase Inhibitor	ECM remodeling
Serpina3a	1	1	1	Peptidase Inhibitor	ECM remodeling
Serpina3b	1	1	1	Peptidase Inhibitor	ECM remodeling
Serpina3j	1	1	1	Peptidase Inhibitor	ECM remodeling
Serpina3k	1	1	1	Peptidase Inhibitor	ECM remodeling
Serpina4-ps1	1	1	1	Peptidase Inhibitor	ECM remodeling
Serpina5	1	1	1	Peptidase Inhibitor	ECM remodeling
Serpina6	1	1	1	Peptidase Inhibitor	ECM remodeling
Serpina7	1	1	1	Peptidase Inhibitor	ECM remodeling
Serpina9	1	1	1	Peptidase Inhibitor	ECM remodeling
Serpinb11	1	1	1	Peptidase Inhibitor	ECM remodeling
Serpinb13	1	1	1	Peptidase Inhibitor	ECM remodeling
Serpinb3a	1	1	1	Peptidase Inhibitor	ECM remodeling
Serpinb3b	1	1	1	Peptidase Inhibitor	ECM remodeling
Serpinb3c	1	1	1	Peptidase Inhibitor	ECM remodeling
Serpinb3d	1	1	1	Peptidase Inhibitor	ECM remodeling
Serpinb5	1	1	1	Peptidase Inhibitor	ECM remodeling
Serpinb6d	1	1	1	Peptidase Inhibitor	ECM remodeling
Serpinb6e	1	1	1	Peptidase Inhibitor	ECM remodeling
Serpinb9c	1	1	1	Peptidase Inhibitor	ECM remodeling
Serpinb9f	1	1	1	Peptidase Inhibitor	ECM remodeling
Serpinb9g	1	1	1	Peptidase Inhibitor	ECM remodeling
Serpini2	1	1	1	Peptidase Inhibitor	ECM remodeling
Sgca	1	1	1	Glycoprotein	ECM remodeling
