# Supplementary material for: IL-33-ST2 axis regulates myeloid cell differentiation and activation enabling effective club cell regeneration
Source: Nat Commun. 2020 Sep 22;11:4786. doi: 10.1038/s41467-020-18466-w (PMC7508874; doi:10.1038/s41467-020-18466-w)
Supplement: Supplementary file 19 — Source Data [file 41467_2020_18466_MOESM19_ESM.xlsx]

## Sheet: Figure 1a and 1b
Figure 1a	CCSP quatification in lung tissues of naïve and naphthalene-treated mice (Fluorescence %)
	Figure 1b	Percentage of CCSP staining on lung secions
	Naïve	d2	d3	d6	d9	d15	d21	d35
n=1	95	3.8	1.7	4.3	23	80	84.8	110
n=2	110	3.7	2.5	10	35	53	56.8	100
n=3	85	9.8	0.6	7.6	40.9	14.4	90.35	100
n=4	75	9.8	2.4	1.9	29	26.5	98.8	95
n=5	100	1.1	0.5	13	13.5	24.1	37.7	98
n=6	89	1.7	0.8	10.7	13.4	41.6	100	91
n=7	75	2.5	0.2	4.9	17.3	9.5	48.5	96
n=8	86	1.2	0.3	9.1			49.5	92
n=9				6.8
n=10				11.6
n=11				4.9

## Sheet: Figure 1d
Figure 1d	Counts of BAL macrophages in naïve and naphthalene-treated mice (x 104)
	Naïve	d2	d3	d6	d9	d15	d21	d35
n=1	14.0245	29.6	29.6	62.7	60	44	40	20
n=2	12.017	34	25	73.4	65	50	35	24
n=3	8.40023	20	25	44	77.5	68	14	25
n=4	17.0636	25.6	45.6	55	45	63	28	15
n=5	12.803	28.6	30	45	65	35	35	7
n=6	18.895	35	35	56	65	61.4	36	28
n=7	10.7526	25	33	60	65	66	30.6	23
n=8	20.8678	22.7	42.7	56	82.9	60	23	24
n=9	21	36	36	75	73	40	34.4	17
n=10		27	25	53

## Sheet: Figure 1e
Figure 1e	Levels of IL-13, CCL2, CXCL10 and IL-1a in BAL supernatants (Luminex assay)
	IL-13								CCL2								CXCL10								IL-1a
	n=1	n=2	n=3	n=4	n=5	n=6	n=7	n=8	n=1	n=2	n=3	n=4	n=5	n=6	n=7	n=8	n=1	n=2	n=3	n=4	n=5	n=6	n=7	n=8	n=1	n=2	n=3	n=4	n=5	n=6	n=7	n=8
Naïve	3	3	3	3	3	1	1	2	3	3	3	3	3	1	1	2	10.5943	36.8295	42.0711	59.8101	42.4685	10.5943	36.8295	42.0711	59.8101	42.4685	8
d1	3	3	3	3	3	3	36		9.5756	11.4303	14.6725	21.3196	11.4303	18.8379	21.3196	17.5185	58.6933	56.8528	177.101	87.7154	64.4033	59.0875	79.7029	180	10.5817	19.5257	20.4291	29.8404	47.7684	10.5817	19.5257	20.4291
d2	10	262.246	177.355	104.538	227.832	118.841	10.6811	1	117.542	114.948	110.994	164.038	101	116.897	123.055		176.078	85.3722	61.714	229.376	91.8772	112.816	183.622		65.5458	73.5164	125.579	46.9677	57.0474		61.8961	57.2424
d3	1	43.4038	232.866	115.362	96.9394	96.9394	63.9728	115	23.6342	46.2408	48.8027	159.353	45	26.866	27.8908	42.0304	59.613	106.927	99	179.468	157.117	151.19	88.1057	70.4935	38.9845	27.5505	5	65.737	50.1598	64.5881	83.4068	35.1167
d6	10	49.7975	40	43.4038	43.4038	45.8833	10	5	4.87523	13.1139	4.87523	11.4303	11	16.1345	9.5756	3	44	55	22.0308	29.4963	56.7212	23.6711	25.5709	28.6307	4.61752	7.03391	8.57927	7.55385	7.03391	8.57927	7.55385	23.9899
d9	3	3	3	3	3	1	1	2	3	3	3	3	3	1	1	2	19.2938	27.4264	21.5862	33.1695	38.6846	27.2925	39.6846	18.2938	6.77194	17.701	24.6491	12.7729	46.5666	7.03391	34.6989	36.366

## Sheet: Figure 1g
Figure 1g	Counts of P1, P2 and P3 macrophages in BAL cells of naphthalene-treaded mice (x104)
	P1						P2						P3
	n=1	n=2	n=3	n=4	n=5	n=6	n=1	n=2	n=3	n=4	n=5	n=6	n=1	n=2	n=3	n=4	n=5	n=6
Naïve	0.0175496	0.00422184	0	0	0	0	0.117053	0.0700329	0	0	0.0735097	0	16.0596	14.9006	16	14	15.3145	15
d2	0.222438	0.515218	0	0.299875	1.54257	2.1596	0.425749	0.333195	0	0.0660219	0.435004	0	13.1735	10.6437	14	12	1.54565	5
d3	0.903656	1.82739	7.53047	6.52641	6.02438	7.53047	2.68085	2.5704	0	0	0	0	27.1097	29.5194	30	20	25	20
d6	2.75126	5.94988	12.6752	11.184	10.4384	13.6445	4.48851	7.90335	5.54125	6.71039	3.72054	7.6087	66.6565	60.4681	60	62.5558	48.5385	44.8851
d9	19.2354	21.0825	23.0885	18.4708	28.4708	26.3209	6.25433	12.9296	11.184	22	11.9137	13	70.928	77.5775	61.6002	75.1763	59.5684	54.1195
d15	4.04792	6.74653	13.4931	5.51866	11.0643	15	10.727	18	15	18.8903	15	10	56.5359	57.6828	41.1538	55.8612	43.65	45
d21	1.57847	2.79375	5.5875	3.11969	6	6	4.79594	6	9.68719	9.35906	6	8.47438	38.4141	43.9084	29.1016	30.0794	29.7534	21.605

## Sheet: Figure 1i
Figure 1i	Counts of proliferating P2 and P3 macropghages (x104)
	P2						P3
	n=1	n=2	n=3	n=4	n=5	n=6	n=1	n=2	n=3	n=4	n=5	n=6
Naïve	0.1	0.1	0.1	0.1	0.1	0.1	2	2	1	2	2	2
d2	0.9	0.6	0.4	1.5	2.7	1.2	1	1	1	2	4	2
d3	0.4	0.3	0.5	0.7	1	0.6	5	4	6	8	13	7
d6	3.6	4.5	6.3	5.2	3.8	4.7	10	13	18	15	11	14
d9	4.8	5.8	6.4	5.8	6.4	5.8	14	16	18	16	18	16
d15	6.7	5.4	3.8	4.9	6.7	5.5	12	10	7	9	12	10
d21	3.6	3.3	4.1	3.2	3.2	3.5	8	8	10	8	8	8
d35	0.4	0.4	0.3	0.3	0.3	0.3	7	7	5	6	5	6

## Sheet: Figure 2b
Figure 2b	Quantification of Scgb1a1 expression in lung mRNAs (Taqman assay)
	NA								NA+MQ depletion										NA+MQ depletion+AAM transfer
	n=1	n=2	n=3	n=4	n=5	n=6	n=7	n=8	n=1	n=2	n=3	n=4	n=5	n=6	n=7	n=8	n=9	n=10	n=1	n=2	n=3	n=4	n=5	n=6	n=7	n=8	n=9	n=10	n=11	n=12	n=13
Naïve	1.18247	1	0.83328	0.85383	1.20887	0.820341			1	0.966447	1.31825	1	1.31825	1
d3	0.0170332	0.0256254	0.00623971	0.0242027	0.00561736	0.00803902	0.0201436	0.00357057	0.00767312	0.0420544	0.0313303	0.303012		0.00682065	0.00296798	0.00377508
d15	0.804591	0.530462	0.144169	0.26514	0.0953482	0.241097	0.416436		0.494127	0.496824	0.106658		0.194504	0.270421	0.267521	0.217327			0.243	0.457	0.593	0.498	0.315	0.311	0.809	0.514	0.437	0.503
d21	0.848295	0.568101	1.03533	0.988267	1.00287	0.485493			0.151626	0.498922	0.555028	0.527548	0.418436	0.531106	0.28213	0.398829	0.247293	0.05406	0.639175	0.883608	0.329773	0.435036	0.583223	0.508414	0.59393	0.750704	0.799435	0.96456	1.02893	0.639175	1.02762
d35	1.18515	1.20727	1.01799	1.27767	1.237	1.04767	1.10456	0.929264	0.538629	0.462759	0.341372	0.475445	0.395319	0.541822	0.567993	0.454145	0.452256	0.516369	1.10339	1.0627	0.520985	1.04081	0.595604	0.958106	0.817159	1.06191	0.987847	0.928371

## Sheet: Figure 2c
Figure 2c	CCSP quatification in lung tissues of NA-treated and depleted mice before and after transfering P3/AAM macrophages (Fluorescence %)
	WT			Depleted-mice			Transferred-mice
	n=1	n=2	n=3	n=1	n=2	n=3	n=1	n=2	n=3
Naïve	95	100	83	95	97	99	95	99	97
d3	5	3	1	6	4	1	6	3	8
d15	30	53	14	27	11	27	24	46	59
d21	70	57	98	38	15	50	64	88	33
d35	90	91	99	50	54	46	99	106	52

## Sheet: Figure 2d
Figure 2d	Counts of P1, P2 and P3 macrophages in BAL cells of NA-treated and NA-treated/depleted mice (x104)
	P1_NA						P2_NA						P3_NA
	n=1	n=2	n=3	n=4	n=5	n=6	n=1	n=2	n=3	n=4	n=5	n=6	n=1	n=2	n=3	n=4	n=5	n=6
Naïve	0.01	0.01	0.01	0.01	0.01	0.01	0.01	0.01	0.01	0.01	0.01	0.01	6.32	5.15	4.586	11.32	1.15	4.586
d3	6.15541	12.8294	5.34667	6.5541	6.2936	5.4667	5.82293	9.26324	4.16501	5.82293	6.26324	4.16501	21.3673	9.74981	14.3776	11.3673	9.74981	14.3776
d6	18.195	13.195	12.87	13.95	13.15	12.7	5.14	18.4	7.815	5.14	8.4	7.815	21.6	32.5	34.905	41.6	32.5	34.905
d9	20.979	10.25	22.923	20.79	20.5	22.23	12.2	19.2817	21.462	12.2	9.2817	11.462	40.5	44.874	32.967	40.5	44.874	32.967
d15	9.66	19.868	8.28	9.6	11.68	8.8	15.87	17.527	24.598	15.87	17.527	14.598	41.538	39.951	28.083	41.538	39.951	28.083
d21	2.8	3.24	5.16	2.9	3.4	5.6	6.224	7.516	9.96	6.224	7.516	9.96	31.52	22.24	20.88	31.52	22.24	20.88
d35	0.294	0.1246	2.02	0.24	0.146	2	0.596	0.9724	1.04	0.596	0.9724	1.04	8.14	11.64	6.4	18.14	16.64	16.4
	P1_NA + + MΦ Depletion						P2_NA + MΦ Depletion						P3_NA + MΦ Depletion
	n=1	n=2	n=3	n=4	n=5	n=6	n=1	n=2	n=3	n=4	n=5	n=6	n=1	n=2	n=3	n=4	n=5	n=6
Naïve	0.01	0.01	0.01	0.01	0.01	0.01	0.01	0.01	0.01	0.01	0.01	0.01	6.32	6.15	14.586	11.32	5.15	4.586
d3	2.41199	9.90273	7.70448	12.1199	9.02735	7.04483	0.392292	1.24756	1.37833	0.392292	1.24756	1.37833	3.99361	7.84585	2.01801	3.99361	7.84585	2.01801
d6	7.0748	16.554	18.2652	17.048	16.54	18.652	3.54752	7.51776	2.52588	3.54752	1.51776	2.52588	9.5232	2.906	13.9804	9.5232	3.906	3.9804
d9	10.025	21.42	21.825	20	21.2	21.25	4.836	2.52	3.33	7.836	2.52	3.33	9.945	8.325	2.2635	9.945	8.325	2.2635
d15	6.0728	15.4646	15.4212	16.028	15.6464	15.212	5.25624	7.37963	3.96607	5.25624	3.37963	3.96607	8.29704	4.69152	2.30666	8.29704	4.69152	2.30666
d21	1.37264	7.27999	7.22013	9.7264	7.79986	7.2013	6.62157	0.830502	0.931509	6.62157	0.830502	0.931509	10.2503	5.05035	7.00315	10.2503	5.05035	7.00315
d35	1.323	4.653	6.75	4.323	4.653	6.75	4.05	3.36	3.93	4.05	3.36	3.93	10.71	10.59	7.83	10.71	10.59	7.83

## Sheet: Figure 2e
Figure 2e	Quantification of P3 cell switch after adoptive ftransfer of GFP P2 cells into NA-treated/Depleted mice
				Wk 1	Wk 2
			n=1	50	100
			n=2	95.5	99.3
			n=3	80	99
			n=4		97.3
			n=5		98.5
			n=6		99.1
			n=7		98.3

## Sheet: Figure 4a
Figure 4a	Il1rl1 expression in BAL mRNAs of NA-treated mice
	Naïve	d2	d3	d6	d9	d15	d21
n=1	0.888014	1.6	2.04335	8.58859	29.3617	2	2.1504
n=2	1.28773	1.7	1.72561	11.2401	54.5685	2.64547	2.64547
n=3	0.874492	1	2.14335	9.87044	28.922	3.19343	3.19343
n=4	0.888014	1.9	1.72561	9.94346	59.6009	2	1.4425
n=5	0.874492	1.26699	1	11	29.4816	1	3.19343
n=6	0.888014	2.00178	1.3	9.9242	32.3406	1	1.4425
n=7	0.888014	2.00178	1.3	20	32.3406	31.8125	1.4425

[truncated: 50 more sheets: Figure 4e, Figure 4f, Figure 5a and 5b, Figure 5c, Figure 5d, Figure 5e, Figure 5f, Figure 5h, Figure 5i, Figure 7b, Figure 7c, Figure 8a and 8b, Figure 8c and 8d, Figure 8e, Figure 8f, Figure 8g, Figure 9a left panel, Figure 9a right panel, Figure 9b, Figure 9c left panel …]
